# Supplementary material for: Up-regulation of MELK by E2F1 promotes the proliferation in cervical cancer cells
Source: Int J Biol Sci. 2021 Sep 7;17(14):3875–88. doi: 10.7150/ijbs.62517 (PMC8495384; doi:10.7150/ijbs.62517)
Supplement: Supplementary file 2 — Supplementary table 1. [file ijbsv17p3875s2.xlsx]

## Sheet: Sheet1
Application	Gene symbol	Forward primer (5'-3')	Reverse primer (5'-3')
RT-qPCR	E2F1-a	ACGCTATGAGACCTCACTGAA	TCCTGGGTCAACCCCTCAAG
	E2F1-b	ACGTGACGTGTCAGGACCT	GATCGGGCCTTGTTTGCTCTT
	GAPDH-a	GGAGCGAGATCCCTCCAAAAT	GGCTGTTGTCATACTTCTCATGG
	GAPDH-b	ACAACTTTGGTATCGTGGAAGG	GCCATCACGCCACAGTTTC
	HPV 18 E6/E7-a	ATGCATGGACCTAAGGCAAC	AGGTCGTCTGCTGAGCTTTC
	MELK-a	TCTCCCAGTAGCATTCTGCTT	TGATCCAGGGATGGTTCAATAGA
	MELK-b	TATTCACCTCGATGATGATTGCG	AGAAAGCCTTAAACGAACTGGTT
shRNAs	Gene symbol	target the sequences
	HPV 18 E6/E7-1	CCACAACGTCACACAATGT
	HPV 18 E6/E7-2	CAGAGAAACACAAGTATAA
	HPV 18 E6/E7-3	TCCAGCAGCTGTTTCTGAA
	MELK-1	CCTGGATCATGCAAGATTA
	MELK-2	GGTCAAACTTGCCTGCCATAT
siRNA	Gene symbol	Forward primer (5'-3')	Reverse primer (5'-3')
	E2F1-1	CCUGGAAACUGACCAUCAGTT	CUGAUGGUCAGUUUCCAGGTT
	E2F1-2	GCUGGACCACCUGAUGAAUTT	AUUCAUCAGGUGGUCCAGCTT
Pharmacological treatment	Compounds	Concentration	Source
	Lipofectamine™ 2000 Transfection Reagent	Indicated concentration	Life Technologies( 11668019)
	MELK-8a（hydrochloride)	Indicated concentration	MedChem Express（HY-100368A)
	Cell lysis buffer for Western and IP	Indicated concentration	Beyotime（P0013)
	Enhanced BCA Protein Assay Kit	Indicated concentration	Beyotime (P0010S)
	Protein A/G Magnetic Beads	Indicated concentration	bimake.cn(B23202)
	Anti-DYKDDDDK-Tag Mouse mAb(Agarose Conjugated)	Indicated concentration	Abmart(M20008)
	Protease and phosphatase inhibitor cocktail for general use, 50X	Indicated concentration	Beyotime(P1045）
	3X FLAG® Peptide	Indicated concentration	Sigma(F4799-4MG)
	Cell Counting Kit-8 (CCK-8)	Indicated concentration	YEASEN
	BSA	Indicated concentration	Sigma
	G418	Indicated concentration	YEASEN
Antibodies	Gene symbol	Antibody source	Application
	GAPDH	bioworld#MB001	IB
	E2F1	Santa Cruz sc-251	IB
	MELK	Cell Signaling #2274	IP, IB
	HPV18 E6	abcam ab20192	IB
	HPV18 E7	abcam ab100953	IB
	CyclinB1	bioworld#BS1392	IB
	RB	Affinity#AF7698	IB
	Phospho-Retinoblastoma(ser807)	Affinity#AF3105	IB
	Phospho-CDC2(Tyr15)	Affinity#AF3108	IB
	CDC25B	Affinity#AF6257	IB
	Phospho-PLK1(Tyr217)	Affinity#AF7322	IB
	PLK1	Affinity#DF7004	IB
	CDK1	Affinity#DF6024	IB
	CDC25C	Affinity#DF6546	IB
	DYKDDDDK Tag	Cell Signaling #14793	IB, IP
	MELK	Santa Cruz sc-517201	IF
	Tubulin β（4D9)	bioworld#BS1482M	IF
	BCL2	Proteintech 12789-1-AP	IB
	Goat anti-Mouse IgG(H＆L)-HRP	bioworld#BS12478	IB
	Goat anti-Rabbit IgG(H＆L)-HRP	bioworld#BS13278	IB
	Goat Anti-Rabbit IgG H&L (Alexa Fluor® 488)	abcam#ab150077	IF
	Goat Anti-Mouse IgG H&L (Alexa Fluor® 488)	abcam#ab150113	IF
	Goat Anti-Mouse IgG H&L (Alexa Fluor® 647)	abcam#ab150115	IF
	Goat Anti-Rabbit IgG H&L (Alexa Fluor® 647)	abcam#ab150079	IF
