# Supplementary material for: Up-regulation of MELK by E2F1 promotes the proliferation in cervical cancer cells
Source: Int J Biol Sci. 2021 Sep 7;17(14):3875–88. doi: 10.7150/ijbs.62517 (PMC8495384; doi:10.7150/ijbs.62517)
Supplement: Supplementary file 3 — Supplementary table 2. [file ijbsv17p3875s3.xlsx]

## Sheet: MELK interactome
>>proteomic identification	Protein IDs	Majority protein IDs	Peptide counts (all)	Peptide counts (razor+unique)	Peptide counts (unique)	Protein names	Gene names	Fasta headers	Number of proteins	Peptides	Razor + unique peptides	Unique peptides	Peptides FLAG	Peptides IgG	Razor + unique peptides FLAG	Razor + unique peptides IgG	Unique peptides FLAG	Unique peptides IgG	Sequence coverage [%]	Unique + razor sequence coverage [%]	Unique sequence coverage [%]	Mol. weight [kDa]	Sequence length	Sequence lengths	Q-value	Score	Identification type FLAG	Identification type IgG	Sequence coverage FLAG [%]	Sequence coverage IgG [%]	Intensity	Intensity FLAG	Intensity IgG	iBAQ	iBAQ FLAG	iBAQ IgG	Filter	LFQ intensity FLAG	LFQ intensity IgG	MS/MS count FLAG	MS/MS count IgG	MS/MS count	>>Annotation	Leading protein	Classical Uniprot ID	ENSEMBL	ENTREZID	Gene name
>>proteomic identification	A0A0U1RR32;A0A0U1RRH7;Q99878;Q96KK5;Q9BTM1;Q16777;Q6FI13;P20671;P0C0S8;Q9BTM1-2;H0YFX9;Q71UI9-5;Q93077;Q8IUE6;Q7L7L0;P04908;Q96QV6;P16104	A0A0U1RR32;A0A0U1RRH7;Q99878;Q96KK5;Q9BTM1;Q16777;Q6FI13;P20671;P0C0S8;Q9BTM1-2;H0YFX9;Q71UI9-5;Q93077;Q8IUE6;Q7L7L0;P04908;Q96QV6;P16104	2;2;2;2;2;2;2;2;2;2;1;1;1;1;1;1;1;1	2;2;2;2;2;2;2;2;2;2;1;1;1;1;1;1;1;1	1;1;1;1;1;1;1;1;1;1;1;0;0;0;0;0;0;0	Histone H2A type 1-J;Histone H2A type 1-H;Histone H2A.J;Histone H2A type 2-C;Histone H2A type 2-A;Histone H2A type 1-D;Histone H2A type 1;Histone H2A;Histone H2A.V;Histone H2A type 1-C;Histone H2A type 2-B;Histone H2A type 3;Histone H2A type 1-B/E;Histone H2A type 1-A;Histone H2AX	HIST1H2AJ;HIST1H2AH;H2AFJ;HIST2H2AC;HIST2H2AA3;HIST1H2AD;HIST1H2AG;H2AFV;HIST1H2AC;HIST2H2AB;HIST3H2A;HIST1H2AB;HIST1H2AA;H2AFX	tr|A0A0U1RR32|A0A0U1RR32_HUMAN Isoform of A0A0U1RRH7, Histone H2A OS=Homo sapiens OX=9606 GN=hCG_2039566 PE=3 SV=1;tr|A0A0U1RRH7|A0A0U1RRH7_HUMAN Histone H2A OS=Homo sapiens OX=9606 PE=3 SV=1;sp|Q99878|H2A1J_HUMAN Histone H2A type 1-J OS=Homo sapiens OX=96	18	2	2	1	2	1	2	1	1	0	11.8	11.8	6.5	18.481	169	169;170;128;128;129;129;130;130;130;151;92;66;130;130;130;130;131;143	0	13.347	By MS/MS	By MS/MS	11.8	5.3	23195000	11689000	11506000	2899400	1461100	1438300	yes	11689000	0	2	1	3	>>Annotation	A0A0U1RR32	A0A0U1RR32	ENSG00000282988		AL031777.3
>>proteomic identification	E9PLD3;A0A0B4J220;E9PRG8	E9PLD3;A0A0B4J220;E9PRG8	1;1;1	1;1;1	1;1;1	Uncharacterized protein C11orf98	C11orf98	tr|E9PLD3|E9PLD3_HUMAN Uncharacterized protein OS=Homo sapiens OX=9606 PE=4 SV=1;tr|A0A0B4J220|A0A0B4J220_HUMAN Isoform of E9PRG8, Chromosome 11 open reading frame 48, isoform CRA_c OS=Homo sapiens OX=9606 GN=C11orf98 PE=1 SV=1;sp|E9PRG8|CK098_HUMAN Unchar	3	1	1	1	1	1	1	1	1	1	13.1	13.1	13.1	11.6	99	99;123;122	0.0041929	6.4646	By MS/MS	By matching	13.1	13.1	715940	395750	320190	178980	98937	80048	yes	0	313370	1	0	1	>>Annotation	E9PLD3	E9PLD3	ENSG00000255432		AP001458.2
>>proteomic identification	F5H423;P84077;P61204;F5H0C7;C9J1Z8;P61204-2;P84085	F5H423;P84077;P61204;F5H0C7;C9J1Z8;P61204-2;P84085	3;3;3;2;2;2;2	2;2;2;1;1;1;1	2;2;2;1;1;1;1	ADP-ribosylation factor 1;ADP-ribosylation factor 3;ADP-ribosylation factor 5	ARF1;ARF3;ARF5	tr|F5H423|F5H423_HUMAN Uncharacterized protein OS=Homo sapiens OX=9606 PE=3 SV=1;sp|P84077|ARF1_HUMAN ADP-ribosylation factor 1 OS=Homo sapiens OX=9606 GN=ARF1 PE=1 SV=2;sp|P61204|ARF3_HUMAN ADP-ribosylation factor 3 OS=Homo sapiens OX=9606 GN=ARF3 PE=1 SV	7	3	2	2	3	1	2	1	2	1	16.7	11.4	11.4	23.346	210	210;181;181;102;150;144;180	0	11.942	By MS/MS	By matching	16.7	4.8	535640	502230	33409	44637	41853	2784.1	yes	502230	0	2	0	2	>>Annotation	F5H423	F5H423	ENSG00000272822		AC073610.3
>>proteomic identification	B4DLN1;P52815;I3L1E8;F6RGN5;Q9UBX3;Q9UBX3-2	B4DLN1;P52815	3;2;1;1;1;1	3;2;1;1;1;1	3;2;1;1;1;1	39S ribosomal protein L12, mitochondrial	MRPL12	tr|B4DLN1|B4DLN1_HUMAN cDNA FLJ60124, highly similar to Mitochondrial dicarboxylate carrier OS=Homo sapiens OX=9606 PE=2 SV=1;sp|P52815|RM12_HUMAN 39S ribosomal protein L12, mitochondrial OS=Homo sapiens OX=9606 GN=MRPL12 PE=1 SV=2	6	3	3	3	3	2	3	2	3	2	7.5	7.5	7.5	48.099	442	442;198;113;406;287;296	0	16.627	By MS/MS	By MS/MS	7.5	5	1176600	721090	455550	56031	34338	21693	yes	652730	514210	2	1	3	>>Annotation	B4DLN1	B4DLN1	ENSG00000262660		AC139530.2
>>proteomic identification	A0A0B4J269;Q13509;Q13509-2;G3V2A3;G3V5W4;G3V2R8;G3V3R4;G3V2N6	A0A0B4J269;Q13509;Q13509-2	11;11;10;4;1;1;1;1	1;1;1;0;0;0;0;0	0;0;0;0;0;0;0;0	Tubulin beta-3 chain	TUBB3	tr|A0A0B4J269|A0A0B4J269_HUMAN Uncharacterized protein OS=Homo sapiens OX=9606 PE=1 SV=1;sp|Q13509|TBB3_HUMAN Tubulin beta-3 chain OS=Homo sapiens OX=9606 GN=TUBB3 PE=1 SV=2;sp|Q13509-2|TBB3_HUMAN Isoform of Q13509, Isoform 2 of Tubulin beta-3 chain OS=Hom	8	11	1	0	11	7	1	0	0	0	15.8	1.5	0	88.381	797	797;450;378;189;97;118;148;164	0.0010858	6.6427	By MS/MS	By matching	15.8	11.2	812930	812930	0	27098	27098	0	yes	653970	0	2	0	2	>>Annotation	A0A0B4J269	A0A0B4J269	ENSG00000198211		AC092143.1
>>proteomic identification	E7EWF7;E7EX90;Q14203-5;Q14203-2;Q14203-3;Q14203-4;Q14203-6;Q14203	E7EWF7;E7EX90;Q14203-5;Q14203-2;Q14203-3;Q14203-4;Q14203-6;Q14203	1;1;1;1;1;1;1;1	1;1;1;1;1;1;1;1	1;1;1;1;1;1;1;1	Dynactin subunit 1	DCTN1	tr|E7EWF7|E7EWF7_HUMAN Uncharacterized protein (Fragment) OS=Homo sapiens OX=9606 PE=4 SV=2;tr|E7EX90|E7EX90_HUMAN Isoform of Q14203, Dynactin subunit 1 OS=Homo sapiens OX=9606 GN=DCTN1 PE=1 SV=1;sp|Q14203-5|DCTN1_HUMAN Isoform of Q14203, Isoform 5 of Dyna	8	1	1	1	1	0	1	0	1	0	8.9	8.9	8.9	20.954	191	191;1256;1139;1144;1236;1253;1271;1278	0.0085796	6.0801	By MS/MS		8.9	0	140250	140250	0	12750	12750	0	yes	140250	0	1	0	1	>>Annotation	E7EWF7	E7EWF7	ENSG00000264324		AC006030.1
>>proteomic identification	P33897	P33897	1	1	1	ATP-binding cassette sub-family D member 1	ABCD1	sp|P33897|ABCD1_HUMAN ATP-binding cassette sub-family D member 1 OS=Homo sapiens OX=9606 GN=ABCD1 PE=1 SV=2	1	1	1	1	1	0	1	0	1	0	1.9	1.9	1.9	82.936	745	745	0.0042105	6.4867	By MS/MS		1.9	0	185820	185820	0	5022.1	5022.1	0	yes	185820	0	1	0	1	>>Annotation	P33897	P33897	ENSG00000101986	215	ABCD1
>>proteomic identification	P28288-2;P28288;P28288-3	P28288-2;P28288;P28288-3	2;2;1	2;2;1	2;2;1	ATP-binding cassette sub-family D member 3	ABCD3	sp|P28288-2|ABCD3_HUMAN Isoform of P28288, Isoform 2 of ATP-binding cassette sub-family D member 3 OS=Homo sapiens OX=9606 GN=ABCD3;sp|P28288|ABCD3_HUMAN ATP-binding cassette sub-family D member 3 OS=Homo sapiens OX=9606 GN=ABCD3 PE=1 SV=1;sp|P28288-3|ABCD	3	2	2	2	2	0	2	0	2	0	4.2	4.2	4.2	62.725	549	549;659;236	0	12.479	By MS/MS		4.2	0	365850	365850	0	11433	11433	0	yes	365850	0	2	0	2	>>Annotation	P28288-2	P28288	ENSG00000117528	5825	ABCD3
>>proteomic identification	D6R9I9;P61221;H0Y990;D6RGF4	D6R9I9;P61221;H0Y990;D6RGF4	2;2;1;1	2;2;1;1	2;2;1;1	ATP-binding cassette sub-family E member 1	ABCE1	tr|D6R9I9|D6R9I9_HUMAN Isoform of P61221, ATP-binding cassette sub-family E member 1 OS=Homo sapiens OX=9606 GN=ABCE1 PE=1 SV=1;sp|P61221|ABCE1_HUMAN ATP-binding cassette sub-family E member 1 OS=Homo sapiens OX=9606 GN=ABCE1 PE=1 SV=1;tr|H0Y990|H0Y990_HUM	4	2	2	2	2	0	2	0	2	0	5.2	5.2	5.2	47.037	421	421;599;147;210	0	12.051	By MS/MS		5.2	0	494270	494270	0	23537	23537	0	yes	494270	0	2	0	2	>>Annotation	D6R9I9	D6R9I9	ENSG00000164163	6059	ABCE1
>>proteomic identification	H0YGW7;Q8NE71-2;Q8NE71	H0YGW7;Q8NE71-2;Q8NE71	1;1;1	1;1;1	1;1;1	ATP-binding cassette sub-family F member 1	ABCF1	tr|H0YGW7|H0YGW7_HUMAN Isoform of Q8NE71, ATP-binding cassette sub-family F member 1 (Fragment) OS=Homo sapiens OX=9606 GN=ABCF1 PE=1 SV=1;sp|Q8NE71-2|ABCF1_HUMAN Isoform of Q8NE71, Isoform 2 of ATP-binding cassette sub-family F member 1 OS=Homo sapiens OX	3	1	1	1	1	0	1	0	1	0	2.5	2.5	2.5	67.55	596	596;807;845	0	11.36	By MS/MS		2.5	0	166780	166780	0	6414.5	6414.5	0	yes	166780	0	1	0	1	>>Annotation	H0YGW7	H0YGW7	ENSG00000204574	23	ABCF1
>>proteomic identification	Q9UG63;Q9UG63-2;C9JHK9;C9JZV3	Q9UG63;Q9UG63-2;C9JHK9;C9JZV3	4;4;2;2	4;4;2;2	4;4;2;2	ATP-binding cassette sub-family F member 2	ABCF2	sp|Q9UG63|ABCF2_HUMAN ATP-binding cassette sub-family F member 2 OS=Homo sapiens OX=9606 GN=ABCF2 PE=1 SV=2;sp|Q9UG63-2|ABCF2_HUMAN Isoform of Q9UG63, Isoform 2 of ATP-binding cassette sub-family F member 2 OS=Homo sapiens OX=9606 GN=ABCF2;tr|C9JHK9|C9JHK9	4	4	4	4	4	0	4	0	4	0	7.5	7.5	7.5	71.289	623	623;634;240;287	0	27.497	By MS/MS		7.5	0	2100100	2100100	0	63640	63640	0	yes	1912500	0	5	0	5	>>Annotation	Q9UG63	Q9UG63	ENSG00000033050	10061	ABCF2
>>proteomic identification	Q13085-3;Q13085-2;Q13085;Q13085-4;O00763-3;O00763-2;O00763;Q59FY4;A0A087WVR6;A0A087X0W4;A0A0C4DGT1;S4R3S7;F8W8T8;H0YGH5	Q13085-3;Q13085-2;Q13085;Q13085-4;O00763-3;O00763-2;O00763;Q59FY4	4;4;4;4;3;3;3;2;1;1;1;1;1;1	4;4;4;4;3;3;3;2;1;1;1;1;1;1	4;4;4;4;3;3;3;2;1;1;1;1;1;1	Acetyl-CoA carboxylase 1;Biotin carboxylase;Acetyl-CoA carboxylase 2;Biotin carboxylase	ACACA;ACACB	sp|Q13085-3|ACACA_HUMAN Isoform of Q13085, Isoform 3 of Acetyl-CoA carboxylase 1 OS=Homo sapiens OX=9606 GN=ACACA;sp|Q13085-2|ACACA_HUMAN Isoform of Q13085, Isoform 2 of Acetyl-CoA carboxylase 1 OS=Homo sapiens OX=9606 GN=ACACA;sp|Q13085|ACACA_HUMAN Acetyl	14	4	4	4	4	0	4	0	4	0	3	3	3	257.24	2268	2268;2288;2346;2383;2256;2388;2458;998;42;94;120;155;858;859	0	24.763	By MS/MS		3	0	906570	906570	0	7748.5	7748.5	0	yes	906570	0	4	0	4	>>Annotation	Q13085-3	Q13085	ENSG00000275176	31	ACACA
>>proteomic identification	Q9H3P7	Q9H3P7	2	2	2	Golgi resident protein GCP60	ACBD3	sp|Q9H3P7|GCP60_HUMAN Golgi resident protein GCP60 OS=Homo sapiens OX=9606 GN=ACBD3 PE=1 SV=4	1	2	2	2	2	0	2	0	2	0	5.5	5.5	5.5	60.593	528	528	0	13.215	By MS/MS		5.5	0	214010	214010	0	10191	10191	0	yes	214010	0	3	0	3	>>Annotation	Q9H3P7	Q9H3P7	ENSG00000182827	64746	ACBD3
>>proteomic identification	P53396-3;P53396-2;P53396	P53396-3;P53396-2;P53396	2;2;2	2;2;2	2;2;2	ATP-citrate synthase	ACLY	sp|P53396-3|ACLY_HUMAN Isoform of P53396, Isoform 3 of ATP-citrate synthase OS=Homo sapiens OX=9606 GN=ACLY;sp|P53396-2|ACLY_HUMAN Isoform of P53396, Isoform 2 of ATP-citrate synthase OS=Homo sapiens OX=9606 GN=ACLY;sp|P53396|ACLY_HUMAN ATP-citrate synthas	3	2	2	2	2	0	2	0	2	0	3.5	3.5	3.5	91.098	830	830;1091;1101	0	11.915	By MS/MS		3.5	0	571080	571080	0	12151	12151	0	yes	571080	0	2	0	2	>>Annotation	P53396-3	P53396	ENSG00000131473	47	ACLY
>>proteomic identification	P24666-3;P24666-2;P24666	P24666-3;P24666-2;P24666	1;1;1	1;1;1	1;1;1	Low molecular weight phosphotyrosine protein phosphatase	ACP1	sp|P24666-3|PPAC_HUMAN Isoform of P24666, Isoform 3 of Low molecular weight phosphotyrosine protein phosphatase OS=Homo sapiens OX=9606 GN=ACP1;sp|P24666-2|PPAC_HUMAN Isoform of P24666, Isoform 2 of Low molecular weight phosphotyrosine protein phosphatase	3	1	1	1	1	0	1	0	1	0	8.9	8.9	8.9	14.342	124	124;158;158	0.0010707	6.5928	By MS/MS		8.9	0	312630	312630	0	44661	44661	0	yes	312630	0	1	0	1	>>Annotation	P24666-3	P24666	ENSG00000143727	52	ACP1
>>proteomic identification	R4GMT0;P61163	R4GMT0;P61163	1;1	1;1	1;1	Alpha-centractin	ACTR1A	tr|R4GMT0|R4GMT0_HUMAN Isoform of P61163, Alpha-centractin OS=Homo sapiens OX=9606 GN=ACTR1A PE=1 SV=1;sp|P61163|ACTZ_HUMAN Alpha-centractin OS=Homo sapiens OX=9606 GN=ACTR1A PE=1 SV=1	2	1	1	1	1	0	1	0	1	0	5.4	5.4	5.4	37.433	332	332;376	0.0041797	6.4614	By MS/MS		5.4	0	172390	172390	0	9577.4	9577.4	0	yes	172390	0	1	0	1	>>Annotation	R4GMT0	R4GMT0	ENSG00000138107	10121	ACTR1A
>>proteomic identification	H0YCK3;P55265-5;P55265-3;P55265-2;P55265;P55265-4	H0YCK3;P55265-5;P55265-3;P55265-2;P55265;P55265-4	3;3;3;3;3;3	3;3;3;3;3;3	3;3;3;3;3;3	Double-stranded RNA-specific adenosine deaminase	ADAR	tr|H0YCK3|H0YCK3_HUMAN Isoform of P55265, Double-stranded RNA-specific adenosine deaminase (Fragment) OS=Homo sapiens OX=9606 GN=ADAR PE=1 SV=1;sp|P55265-5|DSRAD_HUMAN Isoform of P55265, Isoform 5 of Double-stranded RNA-specific adenosine deaminase OS=Homo	6	3	3	3	3	0	3	0	3	0	3	3	3	132.65	1195	1195;931;1181;1200;1226;1269	0	17.358	By MS/MS		3	0	292510	292510	0	4431.9	4431.9	0	yes	292510	0	3	0	3	>>Annotation	H0YCK3	H0YCK3	ENSG00000160710	103	ADAR
>>proteomic identification	P23526-2;P23526	P23526-2;P23526	2;2	2;2	2;2	Adenosylhomocysteinase	AHCY	sp|P23526-2|SAHH_HUMAN Isoform of P23526, Isoform 2 of Adenosylhomocysteinase OS=Homo sapiens OX=9606 GN=AHCY;sp|P23526|SAHH_HUMAN Adenosylhomocysteinase OS=Homo sapiens OX=9606 GN=AHCY PE=1 SV=4	2	2	2	2	2	0	2	0	2	0	6.7	6.7	6.7	44.658	404	404;432	0	12.336	By MS/MS		6.7	0	613230	613230	0	34068	34068	0	yes	613230	0	2	0	2	>>Annotation	P23526-2	P23526	ENSG00000101444	191	AHCY
>>proteomic identification	Q09666;E9PJZ0;E9PKR9;E9PJC6;E9PLK4;Q09666-2;E9PQE3	Q09666	35;2;2;2;2;2;1	35;2;2;2;2;2;1	35;2;2;2;2;2;1	Neuroblast differentiation-associated protein AHNAK	AHNAK	sp|Q09666|AHNK_HUMAN Neuroblast differentiation-associated protein AHNAK OS=Homo sapiens OX=9606 GN=AHNAK PE=1 SV=2	7	35	35	35	33	19	33	19	33	19	14.7	14.7	14.7	629.09	5890	5890;121;123;131;144;149;85	0	232.67	By MS/MS	By MS/MS	13.5	8.5	16648000	12830000	3817700	44276	34123	10154	yes	12138000	4091500	36	7	43	>>Annotation	Q09666	Q09666	ENSG00000124942	79026	AHNAK
>>proteomic identification	O95831-3;O95831;O95831-6;O95831-4;E9PMA0;O95831-5;O95831-2	O95831-3;O95831;O95831-6;O95831-4	4;4;3;3;1;1;1	4;4;3;3;1;1;1	4;4;3;3;1;1;1	Apoptosis-inducing factor 1, mitochondrial	AIFM1	sp|O95831-3|AIFM1_HUMAN Isoform of O95831, Isoform 3 of Apoptosis-inducing factor 1, mitochondrial OS=Homo sapiens OX=9606 GN=AIFM1;sp|O95831|AIFM1_HUMAN Apoptosis-inducing factor 1, mitochondrial OS=Homo sapiens OX=9606 GN=AIFM1 PE=1 SV=1;sp|O95831-6|AIFM	7	4	4	4	4	0	4	0	4	0	9.7	9.7	9.7	66.294	609	609;613;237;324;274;261;326	0	26.252	By MS/MS		9.7	0	1296300	1296300	0	43210	43210	0	yes	1296300	0	4	0	4	>>Annotation	O95831-3	O95831	ENSG00000156709	9131	AIFM1
>>proteomic identification	Q12904;Q12904-2;D6R937	Q12904;Q12904-2;D6R937	2;2;1	2;2;1	2;2;1	Aminoacyl tRNA synthase complex-interacting multifunctional protein 1;Endothelial monocyte-activating polypeptide 2	AIMP1	sp|Q12904|AIMP1_HUMAN Aminoacyl tRNA synthase complex-interacting multifunctional protein 1 OS=Homo sapiens OX=9606 GN=AIMP1 PE=1 SV=2;sp|Q12904-2|AIMP1_HUMAN Isoform of Q12904, Isoform 2 of Aminoacyl tRNA synthase complex-interacting multifunctional prote	3	2	2	2	2	0	2	0	2	0	9.6	9.6	9.6	34.352	312	312;336;150	0	12.139	By MS/MS		9.6	0	697980	697980	0	41058	41058	0	yes	697980	0	2	0	2	>>Annotation	Q12904	Q12904	ENSG00000164022	9255	AIMP1
>>proteomic identification	A8MU58;F8W950;Q13155	A8MU58;F8W950;Q13155	1;1;1	1;1;1	1;1;1	Aminoacyl tRNA synthase complex-interacting multifunctional protein 2	AIMP2	tr|A8MU58|A8MU58_HUMAN Isoform of Q13155, Aminoacyl tRNA synthase complex-interacting multifunctional protein 2 OS=Homo sapiens OX=9606 GN=AIMP2 PE=1 SV=2;tr|F8W950|F8W950_HUMAN Isoform of Q13155, Aminoacyl tRNA synthase complex-interacting multifunctional	3	1	1	1	1	0	1	0	1	0	7	7	7	26.76	242	242;251;320	0	7.1941	By MS/MS		7	0	145570	145570	0	13233	13233	0	yes	145570	0	1	0	1	>>Annotation	A8MU58	A8MU58	ENSG00000106305	7965	AIMP2
>>proteomic identification	Q12802-4;Q12802;Q12802-2;A0A087WY36;A0A087WTD7;A8MYJ1;H0YMW2	Q12802-4;Q12802;Q12802-2;A0A087WY36;A0A087WTD7;A8MYJ1;H0YMW2	2;2;2;1;1;1;1	2;2;2;1;1;1;1	2;2;2;1;1;1;1	A-kinase anchor protein 13	AKAP13	sp|Q12802-4|AKP13_HUMAN Isoform of Q12802, Isoform 3 of A-kinase anchor protein 13 OS=Homo sapiens OX=9606 GN=AKAP13;sp|Q12802|AKP13_HUMAN A-kinase anchor protein 13 OS=Homo sapiens OX=9606 GN=AKAP13 PE=1 SV=2;sp|Q12802-2|AKP13_HUMAN Isoform of Q12802, Iso	7	2	2	2	2	0	2	0	2	0	1.1	1.1	1.1	305.28	2793	2793;2813;2817;967;1429;1434;1745	0	12.504	By MS/MS		1.1	0	297320	297320	0	2477.7	2477.7	0	yes	297320	0	2	0	2	>>Annotation	Q12802-4	Q12802	ENSG00000170776	11214	AKAP13
>>proteomic identification	O43823;M0QYL4	O43823;M0QYL4	2;1	2;1	2;1	A-kinase anchor protein 8	AKAP8	sp|O43823|AKAP8_HUMAN A-kinase anchor protein 8 OS=Homo sapiens OX=9606 GN=AKAP8 PE=1 SV=1;tr|M0QYL4|M0QYL4_HUMAN Isoform of O43823, A-kinase anchor protein 8 (Fragment) OS=Homo sapiens OX=9606 GN=AKAP8 PE=1 SV=2	2	2	2	2	2	0	2	0	2	0	3.3	3.3	3.3	76.107	692	692;178	0	10.917	By MS/MS		3.3	0	146260	146260	0	5417.1	5417.1	0	yes	146260	0	2	0	2	>>Annotation	O43823	O43823	ENSG00000105127	10270	AKAP8
>>proteomic identification	Q9ULX6;Q9ULX6-2;M0R1Y5;M0R010;M0QYT7;V9GZ50	Q9ULX6;Q9ULX6-2	3;2;1;1;1;1	3;2;1;1;1;1	3;2;1;1;1;1	A-kinase anchor protein 8-like	AKAP8L	sp|Q9ULX6|AKP8L_HUMAN A-kinase anchor protein 8-like OS=Homo sapiens OX=9606 GN=AKAP8L PE=1 SV=3;sp|Q9ULX6-2|AKP8L_HUMAN Isoform of Q9ULX6, Isoform 2 of A-kinase anchor protein 8-like OS=Homo sapiens OX=9606 GN=AKAP8L	6	3	3	3	3	0	3	0	3	0	5.9	5.9	5.9	71.648	646	646;585;109;161;162;431	0	28.268	By MS/MS		5.9	0	2028600	2028600	0	84527	84527	0	yes	2028600	0	3	0	3	>>Annotation	Q9ULX6	Q9ULX6	ENSG00000011243	26993	AKAP8L
>>proteomic identification	B4DK69;P52895;S4R3P0;H0Y804;S4R3Z2;A0A0A0MSS8;P42330-2;Q04828;P42330	B4DK69;P52895;S4R3P0;H0Y804;S4R3Z2;A0A0A0MSS8;P42330-2;Q04828;P42330	2;2;1;1;1;1;1;1;1	2;2;1;1;1;1;1;1;1	2;2;1;1;1;1;1;1;1	Aldo-keto reductase family 1 member C2;Aldo-keto reductase family 1 member C3;Aldo-keto reductase family 1 member C1	AKR1C2;AKR1C1;AKR1C3	tr|B4DK69|B4DK69_HUMAN Isoform of P52895, cDNA FLJ52680, highly similar to Aldo-keto reductase family 1 member C2 (EC 1.-.-.-) OS=Homo sapiens OX=9606 GN=AKR1C2 PE=1 SV=1;sp|P52895|AK1C2_HUMAN Aldo-keto reductase family 1 member C2 OS=Homo sapiens OX=9606	9	2	2	2	2	0	2	0	2	0	6.1	6.1	6.1	33.834	297	297;323;200;248;300;323;204;323;323	0	12.836	By MS/MS		6.1	0	687070	687070	0	42942	42942	0	yes	687070	0	3	0	3	>>Annotation	B4DK69	B4DK69	ENSG00000151632	1646	AKR1C2
>>proteomic identification	P30837	P30837	1	1	1	Aldehyde dehydrogenase X, mitochondrial	ALDH1B1	sp|P30837|AL1B1_HUMAN Aldehyde dehydrogenase X, mitochondrial OS=Homo sapiens OX=9606 GN=ALDH1B1 PE=1 SV=3	1	1	1	1	1	0	1	0	1	0	2.3	2.3	2.3	57.206	517	517	0.0086042	6.0986	By MS/MS		2.3	0	235720	235720	0	10715	10715	0	yes	235720	0	1	0	1	>>Annotation	P30837	P30837	ENSG00000137124	219	ALDH1B1
>>proteomic identification	P43353;P43353-2;A0A087WTE0;A0A087WUF8;A0A087X192;Q9BUJ8;A0A087X2D4	P43353;P43353-2	3;2;1;1;1;1;1	3;2;1;1;1;1;1	2;1;1;1;1;1;1	Aldehyde dehydrogenase family 3 member B1	ALDH3B1	sp|P43353|AL3B1_HUMAN Aldehyde dehydrogenase family 3 member B1 OS=Homo sapiens OX=9606 GN=ALDH3B1 PE=1 SV=1;sp|P43353-2|AL3B1_HUMAN Isoform of P43353, Isoform 2 of Aldehyde dehydrogenase family 3 member B1 OS=Homo sapiens OX=9606 GN=ALDH3B1	7	3	3	2	3	0	3	0	2	0	8.1	8.1	5.6	51.839	468	468;431;66;169;211;230;351	0	18.193	By MS/MS		8.1	0	419270	419270	0	22067	22067	0	yes	419270	0	3	0	3	>>Annotation	P43353	P43353	ENSG00000006534	221	ALDH3B1
>>proteomic identification	H3BUH7;H3BPS8;H3BQN4;J3KPS3;P04075;P04075-2;H3BMQ8;H3BR04	H3BUH7;H3BPS8;H3BQN4;J3KPS3;P04075;P04075-2;H3BMQ8;H3BR04	2;2;2;2;2;2;1;1	2;2;2;2;2;2;1;1	2;2;2;2;2;2;1;1	Fructose-bisphosphate aldolase;Fructose-bisphosphate aldolase A	ALDOA	tr|H3BUH7|H3BUH7_HUMAN Isoform of P04075, Fructose-bisphosphate aldolase A (Fragment) OS=Homo sapiens OX=9606 GN=ALDOA PE=1 SV=1;tr|H3BPS8|H3BPS8_HUMAN Isoform of P04075, Fructose-bisphosphate aldolase A (Fragment) OS=Homo sapiens OX=9606 GN=ALDOA PE=1 SV=	8	2	2	2	2	0	2	0	2	0	18.1	18.1	18.1	16.917	155	155;278;361;368;364;418;140;162	0	18.616	By MS/MS		18.1	0	177420	177420	0	17742	17742	0	yes	177420	0	2	0	2	>>Annotation	H3BUH7	H3BUH7	ENSG00000149925	226	ALDOA
>>proteomic identification	F8WAS1;Q9H1A4	F8WAS1;Q9H1A4	1;1	1;1	1;1	Anaphase-promoting complex subunit 1	ANAPC1	tr|F8WAS1|F8WAS1_HUMAN Isoform of Q9H1A4, Anaphase-promoting complex subunit 1 OS=Homo sapiens OX=9606 GN=ANAPC1 PE=1 SV=1;sp|Q9H1A4|APC1_HUMAN Anaphase-promoting complex subunit 1 OS=Homo sapiens OX=9606 GN=ANAPC1 PE=1 SV=1	2	1	1	1	1	0	1	0	1	0	6.7	6.7	6.7	16.854	149	149;1944	0.0039722	6.2517	By MS/MS		6.7	0	167880	167880	0	20986	20986	0	yes	167880	0	1	0	1	>>Annotation	F8WAS1	F8WAS1	ENSG00000153107	64682	ANAPC1
>>proteomic identification	E7ESJ3;Q9UPS8-2;Q9UPS8;Q9UPS8-3	E7ESJ3;Q9UPS8-2;Q9UPS8;Q9UPS8-3	1;1;1;1	1;1;1;1	1;1;1;1	Ankyrin repeat domain-containing protein 26	ANKRD26	tr|E7ESJ3|E7ESJ3_HUMAN Isoform of Q9UPS8, Ankyrin repeat domain-containing protein 26 OS=Homo sapiens OX=9606 GN=ANKRD26 PE=1 SV=1;sp|Q9UPS8-2|ANR26_HUMAN Isoform of Q9UPS8, Isoform 2 of Ankyrin repeat domain-containing protein 26 OS=Homo sapiens OX=9606 G	4	1	1	1	1	1	1	1	1	1	0.8	0.8	0.8	198.27	1726	1726;1267;1709;1710	0.0042017	6.4807	By MS/MS	By matching	0.8	0.8	22693000	22557000	136580	257880	256330	1552	yes	0	133670	1	0	1	>>Annotation	E7ESJ3	E7ESJ3	ENSG00000107890	22852	ANKRD26
>>proteomic identification	O15084-2;O15084;O15084-4;O15084-1;B4DIW9	O15084-2;O15084;O15084-4;O15084-1;B4DIW9	2;2;2;2;1	2;2;2;2;1	2;2;2;2;1	Serine/threonine-protein phosphatase 6 regulatory ankyrin repeat subunit A	ANKRD28	sp|O15084-2|ANR28_HUMAN Isoform of O15084, Isoform 2 of Serine/threonine-protein phosphatase 6 regulatory ankyrin repeat subunit A OS=Homo sapiens OX=9606 GN=ANKRD28;sp|O15084|ANR28_HUMAN Serine/threonine-protein phosphatase 6 regulatory ankyrin repeat sub	5	2	2	2	2	0	2	0	2	0	3.1	3.1	3.1	96.16	899	899;1053;1083;1086;722	0	12.552	By MS/MS		3.1	0	277740	277740	0	10287	10287	0	yes	277740	0	2	0	2	>>Annotation	O15084-2	O15084	ENSG00000206560	23243	ANKRD28
>>proteomic identification	P04083	P04083	1	1	1	Annexin A1	ANXA1	sp|P04083|ANXA1_HUMAN Annexin A1 OS=Homo sapiens OX=9606 GN=ANXA1 PE=1 SV=2	1	1	1	1	1	0	1	0	1	0	4.6	4.6	4.6	38.714	346	346	0.0042283	6.4962	By MS/MS		4.6	0	85703	85703	0	4285.1	4285.1	0	yes	85703	0	1	0	1	>>Annotation	P04083	P04083	ENSG00000135046	301	ANXA1
>>proteomic identification	P07355;H0YN42;P07355-2;H0YMD0;H0YMU9;H0YKS4;A6NMY6;H0YM50;H0YMM1;H0YNP5;H0YN28;H0YL33;H0YNA0;H0YKZ7;H0YLV6;H0YMT9;H0YKX9;H0YKV8;H0YKL9;H0YMW4;H0YN52;H0YMD9;H0YNB8;H0YKN4;H0YLE2	P07355;H0YN42;P07355-2;H0YMD0;H0YMU9;H0YKS4;A6NMY6;H0YM50;H0YMM1;H0YNP5;H0YN28;H0YL33	18;17;17;16;16;14;14;11;10;10;9;9;8;8;8;8;8;7;7;7;6;6;5;5;2	18;17;17;16;16;14;14;11;10;10;9;9;8;8;8;8;8;7;7;7;6;6;5;5;2	18;17;17;16;16;14;14;11;10;10;9;9;8;8;8;8;8;7;7;7;6;6;5;5;2	Annexin A2;Annexin;Putative annexin A2-like protein	ANXA2;ANXA2P2	sp|P07355|ANXA2_HUMAN Annexin A2 OS=Homo sapiens OX=9606 GN=ANXA2 PE=1 SV=2;tr|H0YN42|H0YN42_HUMAN Isoform of P07355, Annexin (Fragment) OS=Homo sapiens OX=9606 GN=ANXA2 PE=1 SV=1;sp|P07355-2|ANXA2_HUMAN Isoform of P07355, Isoform 2 of Annexin A2 OS=Homo s	25	18	18	18	18	15	18	15	18	15	48.4	48.4	48.4	38.604	339	339;256;357;227;230;176;339;248;149;175;139;142;79;119;132;133;134;81;110;146;59;65;47;69;45	0	180.64	By MS/MS	By MS/MS	48.4	43.1	39402000	29148000	10254000	1713100	1267300	445820	yes	26990000	12194000	17	10	27	>>Annotation	P07355	P07355	ENSG00000182718	302	ANXA2
>>proteomic identification	O95782-2;O95782;M0R2D9;E9PR62;O94973-3;O94973;O94973-2	O95782-2;O95782	6;6;1;1;1;1;1	6;6;1;1;1;1;1	6;6;1;1;1;1;1	AP-2 complex subunit alpha-1	AP2A1	sp|O95782-2|AP2A1_HUMAN Isoform of O95782, Isoform B of AP-2 complex subunit alpha-1 OS=Homo sapiens OX=9606 GN=AP2A1;sp|O95782|AP2A1_HUMAN AP-2 complex subunit alpha-1 OS=Homo sapiens OX=9606 GN=AP2A1 PE=1 SV=3	7	6	6	6	6	1	6	1	6	1	7.7	7.7	7.7	105.36	955	955;977;57;378;656;939;940	0	35.692	By MS/MS	By matching	7.7	1.5	1306300	1233100	73212	24647	23265	1381.4	yes	1233100	0	6	0	6	>>Annotation	O95782-2	O95782	ENSG00000196961	160	AP2A1
>>proteomic identification	A0A087X253;Q10567-4;P63010;Q10567-3;Q10567-2;Q10567;P63010-2;C9J1E7;A0A087WYD1;A0A087WU93;A0A087WZQ6;P63010-3;A0A087WXS3;K7EKZ5;K7EJX1;K7EN71;K7ERB2	A0A087X253;Q10567-4;P63010;Q10567-3;Q10567-2;Q10567;P63010-2;C9J1E7;A0A087WYD1;A0A087WU93;A0A087WZQ6;P63010-3	3;3;3;3;3;3;3;2;2;2;2;2;1;1;1;1;1	3;3;3;3;3;3;3;2;2;2;2;2;1;1;1;1;1	3;3;3;3;3;3;3;2;2;2;2;2;1;1;1;1;1	AP-1 complex subunit beta-1;AP-2 complex subunit beta	AP2B1;AP1B1	tr|A0A087X253|A0A087X253_HUMAN Isoform of P63010, AP complex subunit beta OS=Homo sapiens OX=9606 GN=AP2B1 PE=1 SV=1;sp|Q10567-4|AP1B1_HUMAN Isoform of Q10567, Isoform 4 of AP-1 complex subunit beta-1 OS=Homo sapiens OX=9606 GN=AP1B1;sp|P63010|AP2B1_HUMAN	17	3	3	3	3	0	3	0	3	0	3.2	3.2	3.2	101.33	913	913;919;937;939;942;949;951;578;639;663;677;880;49;63;80;132;151	0	16.925	By MS/MS		3.2	0	598670	598670	0	14254	14254	0	yes	598670	0	3	0	3	>>Annotation	A0A087X253	A0A087X253	ENSG00000006125	163	AP2B1
>>proteomic identification	E7EQ45;Q9H0R1;Q9H0R1-2	E7EQ45;Q9H0R1;Q9H0R1-2	2;2;1	2;2;1	2;2;1	AP-5 complex subunit mu-1	AP5M1	tr|E7EQ45|E7EQ45_HUMAN Isoform of Q9H0R1, AP-5 complex subunit mu-1 OS=Homo sapiens OX=9606 GN=AP5M1 PE=1 SV=1;sp|Q9H0R1|AP5M1_HUMAN AP-5 complex subunit mu-1 OS=Homo sapiens OX=9606 GN=AP5M1 PE=1 SV=2;sp|Q9H0R1-2|AP5M1_HUMAN Isoform of Q9H0R1, Isoform 2 o	3	2	2	2	2	0	2	0	2	0	4.4	4.4	4.4	56.465	504	504;490;284	0	11.941	By MS/MS		4.4	0	253240	253240	0	12662	12662	0	yes	253240	0	2	0	2	>>Annotation	E7EQ45	E7EQ45	ENSG00000053770	55745	AP5M1
>>proteomic identification	P18085;C9JPM4;C9JAK5;U3KQF2;F5H1V1;F5H6T5;F8WDB3	P18085;C9JPM4;C9JAK5;U3KQF2	4;3;3;2;1;1;1	4;3;3;2;1;1;1	3;2;3;2;0;0;0	ADP-ribosylation factor 4	ARF4	sp|P18085|ARF4_HUMAN ADP-ribosylation factor 4 OS=Homo sapiens OX=9606 GN=ARF4 PE=1 SV=3;tr|C9JPM4|C9JPM4_HUMAN Isoform of P18085, ADP-ribosylation factor 4 (Fragment) OS=Homo sapiens OX=9606 GN=ARF4 PE=1 SV=1;tr|C9JAK5|C9JAK5_HUMAN Isoform of P18085, ADP-	7	4	4	3	4	1	4	1	3	1	25.6	25.6	19.4	20.511	180	180;127;153;71;40;50;59	0	25.696	By MS/MS	By matching	25.6	5.6	1926600	1862800	63866	175150	169340	5806	yes	1862800	0	5	0	5	>>Annotation	P18085	P18085	ENSG00000168374	378	ARF4
>>proteomic identification	V9GYM8;Q92974-3;Q92974-2;Q92974;Q5VY93;V9GYF0	V9GYM8;Q92974-3;Q92974-2;Q92974	5;5;5;5;2;1	5;5;5;5;2;1	5;5;5;5;2;1	Rho guanine nucleotide exchange factor 2	ARHGEF2	tr|V9GYM8|V9GYM8_HUMAN Isoform of Q92974, Rho guanine nucleotide exchange factor 2 OS=Homo sapiens OX=9606 GN=ARHGEF2 PE=1 SV=1;sp|Q92974-3|ARHG2_HUMAN Isoform of Q92974, Isoform 3 of Rho guanine nucleotide exchange factor 2 OS=Homo sapiens OX=9606 GN=ARHG	6	5	5	5	5	0	5	0	5	0	5	5	5	116.07	1031	1031;958;985;986;264;263	0	30.43	By MS/MS		5	0	954810	954810	0	16183	16183	0	yes	954810	0	5	0	5	>>Annotation	V9GYM8	V9GYM8	ENSG00000116584	9181	ARHGEF2
>>proteomic identification	H3BSK4;H3BNB9;Q9Y4X5	H3BSK4;H3BNB9;Q9Y4X5	1;1;1	1;1;1	1;1;1	E3 ubiquitin-protein ligase ARIH1	ARIH1	tr|H3BSK4|H3BSK4_HUMAN Isoform of Q9Y4X5, E3 ubiquitin-protein ligase ARIH1 OS=Homo sapiens OX=9606 GN=ARIH1 PE=1 SV=1;tr|H3BNB9|H3BNB9_HUMAN Isoform of Q9Y4X5, RBR-type E3 ubiquitin transferase (Fragment) OS=Homo sapiens OX=9606 GN=ARIH1 PE=1 SV=1;sp|Q9Y4	3	1	1	1	1	0	1	0	1	0	8.4	8.4	8.4	17.617	167	167;204;557	0.0040161	6.307	By MS/MS		8.4	0	120300	120300	0	30074	30074	0	yes	120300	0	1	0	1	>>Annotation	H3BSK4	H3BSK4	ENSG00000166233	25820	ARIH1
>>proteomic identification	Q9UH62	Q9UH62	2	2	2	Armadillo repeat-containing X-linked protein 3	ARMCX3	sp|Q9UH62|ARMX3_HUMAN Armadillo repeat-containing X-linked protein 3 OS=Homo sapiens OX=9606 GN=ARMCX3 PE=1 SV=1	1	2	2	2	2	1	2	1	2	1	6.3	6.3	6.3	42.5	379	379	0	14.717	By MS/MS	By matching	6.3	3.4	392550	365090	27458	18693	17385	1307.5	yes	365090	0	2	0	2	>>Annotation	Q9UH62	Q9UH62	ENSG00000102401	51566	ARMCX3
>>proteomic identification	H7C2G2;Q93070	H7C2G2;Q93070	1;1	1;1	1;1	NAD(P)(+)--arginine ADP-ribosyltransferase;Ecto-ADP-ribosyltransferase 4	ART4	tr|H7C2G2|H7C2G2_HUMAN Isoform of Q93070, NAD(P)(+)--arginine ADP-ribosyltransferase (Fragment) OS=Homo sapiens OX=9606 GN=ART4 PE=1 SV=1;sp|Q93070|NAR4_HUMAN Ecto-ADP-ribosyltransferase 4 OS=Homo sapiens OX=9606 GN=ART4 PE=2 SV=2	2	1	1	1	1	1	1	1	1	1	2.6	2.6	2.6	31.511	273	273;314	0.0040816	6.3981	By MS/MS	By matching	2.6	2.6	3040300	2075400	964950	178840	122080	56762	yes	0	944380	1	0	1	>>Annotation	H7C2G2	H7C2G2	ENSG00000111339	420	ART4
>>proteomic identification	Q8N3C0-4;Q8N3C0	Q8N3C0-4;Q8N3C0	1;1	1;1	1;1	Activating signal cointegrator 1 complex subunit 3	ASCC3	sp|Q8N3C0-4|ASCC3_HUMAN Isoform of Q8N3C0, Isoform 3 of Activating signal cointegrator 1 complex subunit 3 OS=Homo sapiens OX=9606 GN=ASCC3;sp|Q8N3C0|ASCC3_HUMAN Activating signal cointegrator 1 complex subunit 3 OS=Homo sapiens OX=9606 GN=ASCC3 PE=1 SV=3	2	1	1	1	1	0	1	0	1	0	1.6	1.6	1.6	83.675	731	731;2202	0.008629	6.115	By MS/MS		1.6	0	110990	110990	0	2522.5	2522.5	0	yes	110990	0	0	0	0	>>Annotation	Q8N3C0-4	Q8N3C0	ENSG00000112249	10973	ASCC3
>>proteomic identification	Q12797;Q12797-10;E5RHJ2;E5RHK2;A0A087WW51;E5RG56;Q12797-7;Q12797-6;Q12797-11;Q12797-2;G3XAN5;E5RG29;Q12797-4;Q12797-3;Q12797-9;Q12797-5;Q12797-8	Q12797;Q12797-10	6;5;2;2;2;2;2;2;2;2;1;1;1;1;1;1;1	6;5;2;2;2;2;2;2;2;2;1;1;1;1;1;1;1	6;5;2;2;2;2;2;2;2;2;1;1;1;1;1;1;1	Aspartyl/asparaginyl beta-hydroxylase	ASPH	sp|Q12797|ASPH_HUMAN Aspartyl/asparaginyl beta-hydroxylase OS=Homo sapiens OX=9606 GN=ASPH PE=1 SV=3;sp|Q12797-10|ASPH_HUMAN Isoform of Q12797, Isoform 10 of Aspartyl/asparaginyl beta-hydroxylase OS=Homo sapiens OX=9606 GN=ASPH	17	6	6	6	6	0	6	0	6	0	11.7	11.7	11.7	85.862	758	758;729;113;136;195;327;203;270;294;313;174;198;210;225;256;298;299	0	105.44	By MS/MS		11.7	0	2445300	2445300	0	81511	81511	0	yes	2445300	0	6	0	6	>>Annotation	Q12797	Q12797	ENSG00000198363	444	ASPH
>>proteomic identification	Q9NVI7-2;H0Y2W2;Q9NVI7-3;Q9NVI7;Q5SV16;Q5T9A4-2	Q9NVI7-2;H0Y2W2;Q9NVI7-3;Q9NVI7	12;11;11;10;4;2	12;11;11;10;4;2	4;4;4;4;1;0	ATPase family AAA domain-containing protein 3A	ATAD3A	sp|Q9NVI7-2|ATD3A_HUMAN Isoform of Q9NVI7, Isoform 2 of ATPase family AAA domain-containing protein 3A OS=Homo sapiens OX=9606 GN=ATAD3A;tr|H0Y2W2|H0Y2W2_HUMAN Isoform of Q9NVI7, ATPase family AAA domain-containing protein 3A (Fragment) OS=Homo sapiens OX=	6	12	12	4	12	3	12	3	4	1	22.4	22.4	8.4	66.217	586	586;572;507;634;201;166	0	87.968	By MS/MS	By MS/MS	22.4	6.3	10249000	9919300	330070	320290	309980	10315	yes	9885800	356530	15	1	16	>>Annotation	Q9NVI7-2	Q9NVI7	ENSG00000197785	55210	ATAD3A
>>proteomic identification	P05023-3;P05023-4;P05023;M0R116;A0A2R8YEY8;A0A0A0MT26;P13637;P13637-2;P13637-3;B1AKY9;P05023-2;P50993;H0Y7C1;M0QXF2;E9PRA5;Q13733;P20648	P05023-3;P05023-4;P05023;M0R116;A0A2R8YEY8;A0A0A0MT26;P13637;P13637-2;P13637-3;B1AKY9;P05023-2;P50993	6;6;6;4;4;4;4;4;4;3;3;3;2;1;1;1;1	6;6;6;4;4;4;4;4;4;3;3;3;2;1;1;1;1	6;6;6;4;4;4;4;4;4;3;3;3;2;1;1;1;1	Sodium/potassium-transporting ATPase subunit alpha-1;Sodium/potassium-transporting ATPase subunit alpha-3;Sodium/potassium-transporting ATPase subunit alpha-2	ATP1A1;ATP1A3;ATP1A2	sp|P05023-3|AT1A1_HUMAN Isoform of P05023, Isoform 3 of Sodium/potassium-transporting ATPase subunit alpha-1 OS=Homo sapiens OX=9606 GN=ATP1A1;sp|P05023-4|AT1A1_HUMAN Isoform of P05023, Isoform 4 of Sodium/potassium-transporting ATPase subunit alpha-1 OS=H	17	6	6	6	6	0	6	0	6	0	8.8	8.8	8.8	109.55	992	992;1023;1023;983;1010;1226;1013;1024;1026;1009;681;1020;714;251;517;1029;1035	0	45.059	By MS/MS		8.8	0	1531600	1531600	0	34809	34809	0	yes	1531600	0	6	0	6	>>Annotation	P05023-3	P05023	ENSG00000163399	476	ATP1A1
>>proteomic identification	H7C5W9;P16615-5;P16615-2;P16615-3;P16615-4;P16615;O14983-3;O14983-2;Q93084-4;Q93084-2;O14983;Q93084-3;Q93084-7;Q93084;Q93084-6;Q93084-5	H7C5W9;P16615-5;P16615-2;P16615-3;P16615-4;P16615	4;4;4;4;4;4;1;1;1;1;1;1;1;1;1;1	4;4;4;4;4;4;1;1;1;1;1;1;1;1;1;1	4;4;4;4;4;4;1;1;1;1;1;1;1;1;1;1	Sarcoplasmic/endoplasmic reticulum calcium ATPase 2	ATP2A2	tr|H7C5W9|H7C5W9_HUMAN Isoform of P16615, Sarcoplasmic/endoplasmic reticulum calcium ATPase 2 (Fragment) OS=Homo sapiens OX=9606 GN=ATP2A2 PE=1 SV=1;sp|P16615-5|AT2A2_HUMAN Isoform of P16615, Isoform 5 of Sarcoplasmic/endoplasmic reticulum calcium ATPase 2	16	4	4	4	4	0	4	0	4	0	5.1	5.1	5.1	102.48	933	933;997;997;999;1015;1042;869;994;998;999;1001;1029;1033;1043;1044;1052	0	25.397	By MS/MS		5.1	0	2089100	2089100	0	50954	50954	0	yes	2089100	0	3	0	3	>>Annotation	H7C5W9	H7C5W9	ENSG00000174437	488	ATP2A2
>>proteomic identification	P20020-5;P20020-2;P20020-6;P20020-3;P20020-4;P20020;E7ERY9;A0A2R8Y4R4;H0Y7S3;A0A2U3U055;A0A2U3TZI3;Q16720-8;P23634-5;Q16720-7;P23634-4;Q16720-6;Q01814-4;P23634-3;Q16720-3;Q16720-5;Q01814-7;P23634-2;Q16720-2;Q01814-3;P23634-7;Q01814-6;Q01814-2;P23634-6;Q16720-4;Q01814-8;Q16720;Q01814-5;P23634-8;P23634;Q01814	P20020-5;P20020-2;P20020-6;P20020-3;P20020-4;P20020;E7ERY9;A0A2R8Y4R4;H0Y7S3;A0A2U3U055;A0A2U3TZI3;Q16720-8;P23634-5;Q16720-7;P23634-4;Q16720-6;Q01814-4;P23634-3;Q16720-3;Q16720-5;Q01814-7;P23634-2;Q16720-2;Q01814-3;P23634-7;Q01814-6;Q01814-2;P23634-6;Q16720-4;Q01814-8;Q16720;Q01814-5;P23634-8;P23634;Q01814	2;2;2;2;2;2;1;1;1;1;1;1;1;1;1;1;1;1;1;1;1;1;1;1;1;1;1;1;1;1;1;1;1;1;1	2;2;2;2;2;2;1;1;1;1;1;1;1;1;1;1;1;1;1;1;1;1;1;1;1;1;1;1;1;1;1;1;1;1;1	2;2;2;2;2;2;1;1;1;1;1;1;1;1;1;1;1;1;1;1;1;1;1;1;1;1;1;1;1;1;1;1;1;1;1	Plasma membrane calcium-transporting ATPase 1;Calcium-transporting ATPase;Plasma membrane calcium-transporting ATPase 3;Plasma membrane calcium-transporting ATPase 4;Plasma membrane calcium-transporting ATPase 2	ATP2B1;ATP2B2;ATP2B3;ATP2B4	sp|P20020-5|AT2B1_HUMAN Isoform of P20020, Isoform E of Plasma membrane calcium-transporting ATPase 1 OS=Homo sapiens OX=9606 GN=ATP2B1;sp|P20020-2|AT2B1_HUMAN Isoform of P20020, Isoform A of Plasma membrane calcium-transporting ATPase 1 OS=Homo sapiens OX	35	2	2	2	2	0	2	0	2	0	2.8	2.8	2.8	129.15	1171	1171;1176;1184;1220;1249;1258;963;996;1099;1160;1188;1115;1122;1129;1134;1154;1154;1158;1159;1168;1168;1170;1173;1185;1193;1198;1199;1205;1206;1212;1220;1229;1229;1241;1243	0	11.693	By MS/MS		2.8	0	279830	279830	0	6218.5	6218.5	0	yes	279830	0	2	0	2	>>Annotation	P20020-5	P20020	ENSG00000070961	490	ATP2B1
>>proteomic identification	P25705;K7ERX7;P25705-2;P25705-3;K7EK77;K7EQH4;K7EJP1;K7ESA0;K7ENJ4	P25705;K7ERX7;P25705-2;P25705-3;K7EK77;K7EQH4;K7EJP1	7;6;6;6;5;4;4;2;2	7;6;6;6;5;4;4;2;2	7;6;6;6;5;4;4;2;2	ATP synthase subunit alpha, mitochondrial	ATP5A1	sp|P25705|ATPA_HUMAN ATP synthase subunit alpha, mitochondrial OS=Homo sapiens OX=9606 GN=ATP5F1A PE=1 SV=1;tr|K7ERX7|K7ERX7_HUMAN Isoform of P25705, ATP synthase subunit alpha, mitochondrial (Fragment) OS=Homo sapiens OX=9606 GN=ATP5F1A PE=1 SV=1;sp|P2570	9	7	7	7	7	4	7	4	7	4	16.5	16.5	16.5	59.75	553	553;205;503;531;207;111;144;77;199	0	59.724	By MS/MS	By matching	16.5	7.8	7441300	7212900	228430	240040	232670	7368.8	yes	6851600	260020	9	0	9	>>Annotation	P25705	P25705	ENSG00000152234	498	ATP5F1A
>>proteomic identification	H0YH81;P06576;F8W079;H0YI37;F8W0P7	H0YH81;P06576;F8W079	3;3;2;1;1	3;3;2;1;1	3;3;2;1;1	ATP synthase subunit beta;ATP synthase subunit beta, mitochondrial	ATP5B	tr|H0YH81|H0YH81_HUMAN Isoform of P06576, ATP synthase subunit beta (Fragment) OS=Homo sapiens OX=9606 GN=ATP5F1B PE=1 SV=1;sp|P06576|ATPB_HUMAN ATP synthase subunit beta, mitochondrial OS=Homo sapiens OX=9606 GN=ATP5F1B PE=1 SV=3;tr|F8W079|F8W079_HUMAN Is	5	3	3	3	3	2	3	2	3	2	13.5	13.5	13.5	38.138	362	362;529;284;133;270	0	21.415	By MS/MS	By matching	13.5	10.2	2391200	2224900	166280	119560	111250	8314	yes	2107200	280400	3	0	3	>>Annotation	H0YH81	H0YH81	ENSG00000110955	506	ATP5F1B
>>proteomic identification	P36542-2;P36542	P36542-2;P36542	5;5	5;5	5;5	ATP synthase subunit gamma, mitochondrial	ATP5C1	sp|P36542-2|ATPG_HUMAN Isoform of P36542, Isoform Heart of ATP synthase subunit gamma, mitochondrial OS=Homo sapiens OX=9606 GN=ATP5F1C;sp|P36542|ATPG_HUMAN ATP synthase subunit gamma, mitochondrial OS=Homo sapiens OX=9606 GN=ATP5F1C PE=1 SV=1	2	5	5	5	5	0	5	0	5	0	17.5	17.5	17.5	32.881	297	297;298	0	35.381	By MS/MS		17.5	0	1920300	1920300	0	147720	147720	0	yes	1920300	0	10	0	10	>>Annotation	P36542-2	P36542	ENSG00000165629	509	ATP5F1C
>>proteomic identification	P48047;H7C086;H7C0C1	P48047;H7C086;H7C0C1	2;1;1	2;1;1	2;1;1	ATP synthase subunit O, mitochondrial	ATP5O	sp|P48047|ATPO_HUMAN ATP synthase subunit O, mitochondrial OS=Homo sapiens OX=9606 GN=ATP5O PE=1 SV=1;tr|H7C086|H7C086_HUMAN Isoform of P48047, ATP synthase peripheral stalk subunit OSCP (Fragment) OS=Homo sapiens OX=9606 GN=ATP5PO PE=4 SV=1;tr|H7C0C1|H7C0	3	2	2	2	2	0	2	0	2	0	12.2	12.2	12.2	23.277	213	213;74;242	0	12.015	By MS/MS		12.2	0	346080	346080	0	28840	28840	0	yes	346080	0	1	0	1	>>Annotation	P48047	P48047	ENSG00000241837	539	ATP5PO
>>proteomic identification	A0A1W2PQD2;Q9UBB4	A0A1W2PQD2;Q9UBB4	1;1	1;1	1;1	Ataxin-10	ATXN10	tr|A0A1W2PQD2|A0A1W2PQD2_HUMAN Isoform of Q9UBB4, Ataxin-10 OS=Homo sapiens OX=9606 GN=ATXN10 PE=1 SV=1;sp|Q9UBB4|ATX10_HUMAN Ataxin-10 OS=Homo sapiens OX=9606 GN=ATXN10 PE=1 SV=1	2	1	1	1	1	0	1	0	1	0	3.5	3.5	3.5	44.602	395	395;475	0.0049554	6.2493	By MS/MS		3.5	0	163940	163940	0	7128	7128	0	yes	163940	0	1	0	1	>>Annotation	A0A1W2PQD2	A0A1W2PQD2	ENSG00000130638	25814	ATXN10
>>proteomic identification	P30530-2;P30530	P30530-2;P30530	1;1	1;1	1;1	Tyrosine-protein kinase receptor UFO	AXL	sp|P30530-2|UFO_HUMAN Isoform of P30530, Isoform Short of Tyrosine-protein kinase receptor UFO OS=Homo sapiens OX=9606 GN=AXL;sp|P30530|UFO_HUMAN Tyrosine-protein kinase receptor UFO OS=Homo sapiens OX=9606 GN=AXL PE=1 SV=4	2	1	1	1	1	0	1	0	1	0	1.4	1.4	1.4	97.377	885	885;894	0	7.0954	By MS/MS		1.4	0	132450	132450	0	3895.6	3895.6	0	yes	132450	0	1	0	1	>>Annotation	P30530-2	P30530	ENSG00000167601	558	AXL
>>proteomic identification	Q96L58	Q96L58	1	1	1	Beta-1,3-galactosyltransferase 6	B3GALT6	sp|Q96L58|B3GT6_HUMAN Beta-1,3-galactosyltransferase 6 OS=Homo sapiens OX=9606 GN=B3GALT6 PE=1 SV=2	1	1	1	1	1	0	1	0	1	0	4	4	4	37.137	329	329	0.005923	6.2296	By MS/MS		4	0	167790	167790	0	9870.2	9870.2	0	yes	167790	0	1	0	1	>>Annotation	Q96L58	Q96L58	ENSG00000176022	126792	B3GALT6
>>proteomic identification	O95816;O95816-2	O95816;O95816-2	9;8	9;8	9;8	BAG family molecular chaperone regulator 2	BAG2	sp|O95816|BAG2_HUMAN BAG family molecular chaperone regulator 2 OS=Homo sapiens OX=9606 GN=BAG2 PE=1 SV=1;sp|O95816-2|BAG2_HUMAN Isoform of O95816, Isoform 2 of BAG family molecular chaperone regulator 2 OS=Homo sapiens OX=9606 GN=BAG2	2	9	9	9	7	9	7	9	7	9	43.6	43.6	43.6	23.772	211	211;178	0	78.056	By MS/MS	By MS/MS	35.5	43.6	19130000	15504000	3626100	1366400	1107400	259000	yes	15680000	3372600	6	7	13	>>Annotation	O95816	O95816	ENSG00000112208	9532	BAG2
>>proteomic identification	O95817;C9JFK9	O95817;C9JFK9	5;3	5;3	5;3	BAG family molecular chaperone regulator 3	BAG3	sp|O95817|BAG3_HUMAN BAG family molecular chaperone regulator 3 OS=Homo sapiens OX=9606 GN=BAG3 PE=1 SV=3;tr|C9JFK9|C9JFK9_HUMAN Isoform of O95817, BAG family molecular chaperone regulator 3 (Fragment) OS=Homo sapiens OX=9606 GN=BAG3 PE=1 SV=1	2	5	5	5	5	3	5	3	5	3	13	13	13	61.594	575	575;325	0	31.011	By MS/MS	By MS/MS	13	6.6	1478100	1234900	243170	43474	36322	7152.1	yes	1022900	450010	3	1	4	>>Annotation	O95817	O95817	ENSG00000151929	9531	BAG3
>>proteomic identification	Q14692	Q14692	2	2	2	Ribosome biogenesis protein BMS1 homolog	BMS1	sp|Q14692|BMS1_HUMAN Ribosome biogenesis protein BMS1 homolog OS=Homo sapiens OX=9606 GN=BMS1 PE=1 SV=1	1	2	2	2	2	0	2	0	2	0	2	2	2	145.81	1282	1282	0	12.336	By MS/MS		2	0	189110	189110	0	3708	3708	0	yes	189110	0	2	0	2	>>Annotation	Q14692	Q14692	ENSG00000165733	9790	BMS1
>>proteomic identification	A0A087WUV8;A0A087X2B5;P35613-3;P35613-4;P35613-2;P35613;R4GN83;R4GMX5;I3L192	A0A087WUV8;A0A087X2B5;P35613-3;P35613-4;P35613-2;P35613;R4GN83;R4GMX5;I3L192	2;2;2;2;2;2;1;1;1	2;2;2;2;2;2;1;1;1	2;2;2;2;2;2;1;1;1	Basigin	BSG	tr|A0A087WUV8|A0A087WUV8_HUMAN Isoform of P35613, Basigin OS=Homo sapiens OX=9606 GN=BSG PE=1 SV=1;tr|A0A087X2B5|A0A087X2B5_HUMAN Isoform of P35613, Basigin (Fragment) OS=Homo sapiens OX=9606 GN=BSG PE=1 SV=1;sp|P35613-3|BASI_HUMAN Isoform of P35613, Isofo	9	2	2	2	2	0	2	0	2	0	16.9	16.9	16.9	20.542	189	189;221;176;205;269;385;52;84;160	0	17.389	By MS/MS		16.9	0	1953300	1953300	0	162770	162770	0	yes	1361600	0	3	0	3	>>Annotation	A0A087WUV8	A0A087WUV8	ENSG00000172270	682	BSG
>>proteomic identification	J3QT28;O43684-2;O43684;J3QSX4	J3QT28;O43684-2;O43684;J3QSX4	8;8;8;4	8;8;8;4	8;8;8;4	Mitotic checkpoint protein BUB3	BUB3	tr|J3QT28|J3QT28_HUMAN Isoform of O43684, Mitotic checkpoint protein BUB3 (Fragment) OS=Homo sapiens OX=9606 GN=BUB3 PE=1 SV=1;sp|O43684-2|BUB3_HUMAN Isoform of O43684, Isoform 2 of Mitotic checkpoint protein BUB3 OS=Homo sapiens OX=9606 GN=BUB3;sp|O43684|	4	8	8	8	8	2	8	2	8	2	35.3	35.3	35.3	31.703	278	278;326;328;145	0	68.08	By MS/MS	By matching	35.3	8.6	6672300	6530700	141630	476590	466480	10116	yes	6475200	194040	9	0	9	>>Annotation	J3QT28	J3QT28	ENSG00000154473	9184	BUB3
>>proteomic identification	Q07021;I3L3Q7;I3L3B0	Q07021;I3L3Q7;I3L3B0	3;2;2	3;2;2	3;2;2	Complement component 1 Q subcomponent-binding protein, mitochondrial	C1QBP	sp|Q07021|C1QBP_HUMAN Complement component 1 Q subcomponent-binding protein, mitochondrial OS=Homo sapiens OX=9606 GN=C1QBP PE=1 SV=1;tr|I3L3Q7|I3L3Q7_HUMAN Isoform of Q07021, Complement component 1 Q subcomponent-binding protein, mitochondrial (Fragment)	3	3	3	3	3	2	3	2	3	2	16.7	16.7	16.7	31.362	282	282;177;178	0	17.183	By MS/MS	By matching	16.7	12.1	1785600	1583900	201670	137350	121840	15513	yes	1557600	223650	3	0	3	>>Annotation	Q07021	Q07021	ENSG00000108561	708	C1QBP
>>proteomic identification	C9JQV0;Q9BRJ6;H7C0T1;H7C2R9	C9JQV0;Q9BRJ6	5;5;2;2	5;5;2;2	5;5;2;2	Uncharacterized protein C7orf50	C7orf50	tr|C9JQV0|C9JQV0_HUMAN Isoform of Q9BRJ6, Uncharacterized protein C7orf50 (Fragment) OS=Homo sapiens OX=9606 GN=C7orf50 PE=1 SV=1;sp|Q9BRJ6|CG050_HUMAN Uncharacterized protein C7orf50 OS=Homo sapiens OX=9606 GN=C7orf50 PE=1 SV=1	4	5	5	5	5	2	5	2	5	2	36.5	36.5	36.5	21.883	192	192;194;162;179	0	34.711	By MS/MS	By MS/MS	36.5	22.4	3808500	3640200	168310	476070	455030	21039	yes	3543600	261350	6	2	8	>>Annotation	C9JQV0	C9JQV0	ENSG00000146540	84310	C7orf50
>>proteomic identification	Q9H7E9;Q9H7E9-2	Q9H7E9;Q9H7E9-2	1;1	1;1	1;1	UPF0488 protein C8orf33	C8orf33	sp|Q9H7E9|CH033_HUMAN UPF0488 protein C8orf33 OS=Homo sapiens OX=9606 GN=C8orf33 PE=1 SV=1;sp|Q9H7E9-2|CH033_HUMAN Isoform of Q9H7E9, Isoform 2 of UPF0488 protein C8orf33 OS=Homo sapiens OX=9606 GN=C8orf33	2	1	1	1	1	1	1	1	1	1	7	7	7	24.992	229	229;242	0.0010929	6.673	By MS/MS	By MS/MS	7	7	202410	202410	0	20241	20241	0	yes	202410	0	1	1	2	>>Annotation	Q9H7E9	Q9H7E9	ENSG00000182307	65265	C8orf33
>>proteomic identification	F8VPD4;P27708;H7C2E4;H7BZB3	F8VPD4;P27708	21;21;4;1	21;21;4;1	20;20;4;1	CAD protein;Glutamine-dependent carbamoyl-phosphate synthase;Aspartate carbamoyltransferase;Dihydroorotase	CAD	tr|F8VPD4|F8VPD4_HUMAN Isoform of P27708, CAD protein OS=Homo sapiens OX=9606 GN=CAD PE=1 SV=1;sp|P27708|PYR1_HUMAN CAD protein OS=Homo sapiens OX=9606 GN=CAD PE=1 SV=3	4	21	21	20	21	0	21	0	20	0	11.1	11.1	10.7	236.02	2162	2162;2225;293;279	0	138.92	By MS/MS		11.1	0	8736000	8736000	0	84000	84000	0	yes	8736000	0	21	0	21	>>Annotation	F8VPD4	F8VPD4	ENSG00000084774	790	CAD
>>proteomic identification	Q9NZT1	Q9NZT1	1	1	1	Calmodulin-like protein 5	CALML5	sp|Q9NZT1|CALL5_HUMAN Calmodulin-like protein 5 OS=Homo sapiens OX=9606 GN=CALML5 PE=1 SV=2	1	1	1	1	1	1	1	1	1	1	9.6	9.6	9.6	15.892	146	146	0	7.3059	By MS/MS	By matching	9.6	9.6	244540	161510	83027	27171	17946	9225.2	yes	0	81257	1	0	1	>>Annotation	Q9NZT1	Q9NZT1	ENSG00000178372	51806	CALML5
>>proteomic identification	P27797	P27797	1	1	1	Calreticulin	CALR	sp|P27797|CALR_HUMAN Calreticulin OS=Homo sapiens OX=9606 GN=CALR PE=1 SV=1	1	1	1	1	1	0	1	0	1	0	3.1	3.1	3.1	48.141	417	417	0.0059172	6.2154	By MS/MS		3.1	0	81120	81120	0	3862.9	3862.9	0	yes	81120	0	1	0	1	>>Annotation	P27797	P27797	ENSG00000179218	811	CALR
>>proteomic identification	O43852-12;O43852-13;O43852-14;O43852-9;O43852-7;O43852-11;O43852-8;O43852-10;O43852-5;O43852-6;O43852-2;O43852;O43852-4;O43852-3	O43852-12;O43852-13;O43852-14;O43852-9;O43852-7;O43852-11;O43852-8;O43852-10;O43852-5;O43852-6;O43852-2;O43852;O43852-4;O43852-3	3;3;3;3;3;3;3;3;3;3;3;3;3;3	3;3;3;3;3;3;3;3;3;3;3;3;3;3	3;3;3;3;3;3;3;3;3;3;3;3;3;3	Calumenin	CALU	sp|O43852-12|CALU_HUMAN Isoform of O43852, Isoform 12 of Calumenin OS=Homo sapiens OX=9606 GN=CALU;sp|O43852-13|CALU_HUMAN Isoform of O43852, Isoform 13 of Calumenin OS=Homo sapiens OX=9606 GN=CALU;sp|O43852-14|CALU_HUMAN Isoform of O43852, Isoform 14 of C	14	3	3	3	3	0	3	0	3	0	31.1	31.1	31.1	8.5114	74	74;139;147;154;161;170;201;224;229;265;315;315;323;323	0	19.669	By MS/MS		31.1	0	721820	721820	0	180460	180460	0	yes	721820	0	3	0	3	>>Annotation	O43852-12	O43852	ENSG00000128595	813	CALU
>>proteomic identification	A0A0C4DGH5;Q86VP6-2;Q86VP6	A0A0C4DGH5;Q86VP6-2;Q86VP6	4;4;4	4;4;4	4;4;4	Cullin-associated NEDD8-dissociated protein 1	CAND1	tr|A0A0C4DGH5|A0A0C4DGH5_HUMAN Isoform of Q86VP6, Cullin-associated NEDD8-dissociated protein 1 (Fragment) OS=Homo sapiens OX=9606 GN=CAND1 PE=1 SV=1;sp|Q86VP6-2|CAND1_HUMAN Isoform of Q86VP6, Isoform 2 of Cullin-associated NEDD8-dissociated protein 1 OS=H	3	4	4	4	4	0	4	0	4	0	6.2	6.2	6.2	85.408	770	770;1062;1230	0	22.973	By MS/MS		6.2	0	545870	545870	0	13997	13997	0	yes	545870	0	4	0	4	>>Annotation	A0A0C4DGH5	A0A0C4DGH5	ENSG00000111530	55832	CAND1
>>proteomic identification	P27824-3;P27824;P27824-2;D6RFL1;H0Y9H1;D6RGY2;H0Y9Q7	P27824-3;P27824;P27824-2;D6RFL1;H0Y9H1;D6RGY2	3;3;3;2;2;2;1	3;3;3;2;2;2;1	3;3;3;2;2;2;1	Calnexin	CANX	sp|P27824-3|CALX_HUMAN Isoform of P27824, Isoform 3 of Calnexin OS=Homo sapiens OX=9606 GN=CANX;sp|P27824|CALX_HUMAN Calnexin OS=Homo sapiens OX=9606 GN=CANX PE=1 SV=2;sp|P27824-2|CALX_HUMAN Isoform of P27824, Isoform 2 of Calnexin OS=Homo sapiens OX=9606	7	3	3	3	3	0	3	0	3	0	5.8	5.8	5.8	55.597	484	484;592;627;131;189;308;170	0	17.052	By MS/MS		5.8	0	699490	699490	0	25907	25907	0	yes	699490	0	3	0	3	>>Annotation	P27824-3	P27824	ENSG00000127022	821	CANX
>>proteomic identification	P17655	P17655	1	1	1	Calpain-2 catalytic subunit	CAPN2	sp|P17655|CAN2_HUMAN Calpain-2 catalytic subunit OS=Homo sapiens OX=9606 GN=CAPN2 PE=1 SV=6	1	1	1	1	1	0	1	0	1	0	2.6	2.6	2.6	79.994	700	700	0	8.3545	By MS/MS		2.6	0	263270	263270	0	7977.8	7977.8	0	yes	263270	0	1	0	1	>>Annotation	P17655	P17655	ENSG00000162909	824	CAPN2
>>proteomic identification	Q6NZI2;Q6NZI2-2	Q6NZI2;Q6NZI2-2	3;2	3;2	3;2	Polymerase I and transcript release factor	PTRF	sp|Q6NZI2|CAVN1_HUMAN Caveolae-associated protein 1 OS=Homo sapiens OX=9606 GN=CAVIN1 PE=1 SV=1;sp|Q6NZI2-2|CAVN1_HUMAN Isoform of Q6NZI2, Isoform 2 of Caveolae-associated protein 1 OS=Homo sapiens OX=9606 GN=CAVIN1	2	3	3	3	3	0	3	0	3	0	11.8	11.8	11.8	43.476	390	390;300	0	53.013	By MS/MS		11.8	0	1090600	1090600	0	68162	68162	0	yes	1090600	0	4	0	4	>>Annotation	Q6NZI2	Q6NZI2	ENSG00000177469	284119	CAVIN1
>>proteomic identification	Q13185;C9JMM0;B8ZZ43;S4R2Y4	Q13185;C9JMM0;B8ZZ43;S4R2Y4	2;1;1;1	2;1;1;1	2;1;1;1	Chromobox protein homolog 3	CBX3	sp|Q13185|CBX3_HUMAN Chromobox protein homolog 3 OS=Homo sapiens OX=9606 GN=CBX3 PE=1 SV=4;tr|C9JMM0|C9JMM0_HUMAN Isoform of Q13185, Chromobox protein homolog 3 (Fragment) OS=Homo sapiens OX=9606 GN=CBX3 PE=1 SV=1;tr|B8ZZ43|B8ZZ43_HUMAN Isoform of Q13185,	4	2	2	2	2	0	2	0	2	0	13.7	13.7	13.7	20.811	183	183;62;101;107	0	12.187	By MS/MS		13.7	0	494020	494020	0	70574	70574	0	yes	494020	0	2	0	2	>>Annotation	Q13185	Q13185	ENSG00000122565	11335	CBX3
>>proteomic identification	Q8N163-2;Q8N163;G3V119;H0YB24;A0A087X2B6;E5RHJ4	Q8N163-2;Q8N163;G3V119;H0YB24	3;3;2;2;1;1	3;3;2;2;1;1	3;3;2;2;1;1	Cell cycle and apoptosis regulator protein 2	CCAR2	sp|Q8N163-2|CCAR2_HUMAN Isoform of Q8N163, Isoform 2 of Cell cycle and apoptosis regulator protein 2 OS=Homo sapiens OX=9606 GN=CCAR2;sp|Q8N163|CCAR2_HUMAN Cell cycle and apoptosis regulator protein 2 OS=Homo sapiens OX=9606 GN=CCAR2 PE=1 SV=2;tr|G3V119|G3	6	3	3	3	3	0	3	0	3	0	3.7	3.7	3.7	103.14	923	923;923;598;615;272;277	0	18.787	By MS/MS		3.7	0	490130	490130	0	10211	10211	0	yes	490130	0	3	0	3	>>Annotation	Q8N163-2	Q8N163	ENSG00000158941	57805	CCAR2
>>proteomic identification	P78371-2;P78371;F5GWF6;F8VQ14	P78371-2;P78371;F5GWF6;F8VQ14	15;15;14;13	15;15;14;13	15;15;14;13	T-complex protein 1 subunit beta	CCT2	sp|P78371-2|TCPB_HUMAN Isoform of P78371, Isoform 2 of T-complex protein 1 subunit beta OS=Homo sapiens OX=9606 GN=CCT2;sp|P78371|TCPB_HUMAN T-complex protein 1 subunit beta OS=Homo sapiens OX=9606 GN=CCT2 PE=1 SV=4;tr|F5GWF6|F5GWF6_HUMAN Isoform of P78371	4	15	15	15	15	1	15	1	15	1	37.7	37.7	37.7	52.717	488	488;535;530;416	0	110.78	By MS/MS	By matching	37.7	3.1	13401000	13310000	91334	462100	458950	3149.5	yes	12849000	0	18	0	18	>>Annotation	P78371-2	P78371	ENSG00000166226	10576	CCT2
>>proteomic identification	B4DUR8;P49368;P49368-2;Q5SZX6;E9PRC8;E9PQ35;Q5SZW8;Q5SZX9;E9PM09	B4DUR8;P49368;P49368-2	13;13;12;6;5;4;3;2;1	13;13;12;6;5;4;3;2;1	13;13;12;6;5;4;3;2;1	T-complex protein 1 subunit gamma	CCT3	tr|B4DUR8|B4DUR8_HUMAN Isoform of P49368, T-complex protein 1 subunit gamma OS=Homo sapiens OX=9606 GN=CCT3 PE=1 SV=1;sp|P49368|TCPG_HUMAN T-complex protein 1 subunit gamma OS=Homo sapiens OX=9606 GN=CCT3 PE=1 SV=4;sp|P49368-2|TCPG_HUMAN Isoform of P49368,	9	13	13	13	12	3	12	3	12	3	28.4	28.4	28.4	55.674	500	500;545;507;276;234;144;188;161;154	0	86.974	By MS/MS	By MS/MS	28.4	7.2	9179100	7535000	1644100	327830	269110	58718	yes	7535000	1609100	14	1	15	>>Annotation	B4DUR8	B4DUR8	ENSG00000163468	7203	CCT3
>>proteomic identification	P50991;P50991-2	P50991;P50991-2	12;11	12;11	12;11	T-complex protein 1 subunit delta	CCT4	sp|P50991|TCPD_HUMAN T-complex protein 1 subunit delta OS=Homo sapiens OX=9606 GN=CCT4 PE=1 SV=4;sp|P50991-2|TCPD_HUMAN Isoform of P50991, Isoform 2 of T-complex protein 1 subunit delta OS=Homo sapiens OX=9606 GN=CCT4	2	12	12	12	12	4	12	4	12	4	27.5	27.5	27.5	57.924	539	539;509	0	90.575	By MS/MS	By matching	27.5	10	8711600	8478900	232670	263990	256940	7050.6	yes	8241100	465550	13	0	13	>>Annotation	P50991	P50991	ENSG00000115484	10575	CCT4
>>proteomic identification	B7ZAR1;E9PCA1;P48643;E7ENZ3;P48643-2	B7ZAR1;E9PCA1;P48643;E7ENZ3;P48643-2	9;9;9;8;8	9;9;9;8;8	9;9;9;8;8	T-complex protein 1 subunit epsilon	CCT5	tr|B7ZAR1|B7ZAR1_HUMAN Isoform of P48643, cDNA, FLJ79275, highly similar to T-complex protein 1 subunit epsilon OS=Homo sapiens OX=9606 GN=CCT5 PE=1 SV=1;tr|E9PCA1|E9PCA1_HUMAN Isoform of P48643, T-complex protein 1 subunit epsilon OS=Homo sapiens OX=9606	5	9	9	9	9	1	9	1	9	1	16.5	16.5	16.5	55.348	503	503;520;541;486;448	0	55.661	By MS/MS	By matching	16.5	2.4	3871300	3838400	32960	129040	127950	1098.7	yes	3706900	0	11	0	11	>>Annotation	B7ZAR1	B7ZAR1	ENSG00000150753	22948	CCT5
>>proteomic identification	P40227;P40227-2;Q92526-3;Q92526;Q92526-2	P40227;P40227-2	9;7;3;3;2	9;7;3;3;2	9;7;3;3;2	T-complex protein 1 subunit zeta	CCT6A	sp|P40227|TCPZ_HUMAN T-complex protein 1 subunit zeta OS=Homo sapiens OX=9606 GN=CCT6A PE=1 SV=3;sp|P40227-2|TCPZ_HUMAN Isoform of P40227, Isoform 2 of T-complex protein 1 subunit zeta OS=Homo sapiens OX=9606 GN=CCT6A	5	9	9	9	9	1	9	1	9	1	19.2	19.2	19.2	58.024	531	531;486;493;530;485	0	54.909	By MS/MS	By matching	19.2	1.7	6716300	6679500	36838	258320	256900	1416.8	yes	6679500	0	10	0	10	>>Annotation	P40227	P40227	ENSG00000146731	908	CCT6A
>>proteomic identification	Q99832-3;Q99832;Q99832-4;Q99832-2;F8WAM2	Q99832-3;Q99832;Q99832-4;Q99832-2	7;7;6;5;2	7;7;6;5;2	7;7;6;5;2	T-complex protein 1 subunit eta	CCT7	sp|Q99832-3|TCPH_HUMAN Isoform of Q99832, Isoform 3 of T-complex protein 1 subunit eta OS=Homo sapiens OX=9606 GN=CCT7;sp|Q99832|TCPH_HUMAN T-complex protein 1 subunit eta OS=Homo sapiens OX=9606 GN=CCT7 PE=1 SV=2;sp|Q99832-4|TCPH_HUMAN Isoform of Q99832,	5	7	7	7	7	1	7	1	7	1	16.8	16.8	16.8	54.804	499	499;543;456;339;98	0	48.521	By MS/MS	By matching	16.8	2.4	6084600	6037400	47154	209810	208190	1626	yes	5683600	0	9	0	9	>>Annotation	Q99832-3	Q99832	ENSG00000135624	10574	CCT7
>>proteomic identification	P50990;P50990-2;P50990-3;H7C4C8	P50990;P50990-2;P50990-3	17;16;14;7	17;16;14;7	17;16;14;7	T-complex protein 1 subunit theta	CCT8	sp|P50990|TCPQ_HUMAN T-complex protein 1 subunit theta OS=Homo sapiens OX=9606 GN=CCT8 PE=1 SV=4;sp|P50990-2|TCPQ_HUMAN Isoform of P50990, Isoform 2 of T-complex protein 1 subunit theta OS=Homo sapiens OX=9606 GN=CCT8;sp|P50990-3|TCPQ_HUMAN Isoform of P509	4	17	17	17	17	7	17	7	17	7	35.6	35.6	35.6	59.62	548	548;529;475;323	0	123	By MS/MS	By matching	35.6	16.1	14969000	14460000	509480	404570	390800	13770	yes	13951000	1007500	18	0	18	>>Annotation	P50990	P50990	ENSG00000156261	10694	CCT8
>>proteomic identification	O15446;O15446-2	O15446;O15446-2	3;3	3;3	3;3	DNA-directed RNA polymerase I subunit RPA34	CD3EAP	sp|O15446|RPA34_HUMAN DNA-directed RNA polymerase I subunit RPA34 OS=Homo sapiens OX=9606 GN=CD3EAP PE=1 SV=1;sp|O15446-2|RPA34_HUMAN Isoform of O15446, Isoform 2 of DNA-directed RNA polymerase I subunit RPA34 OS=Homo sapiens OX=9606 GN=CD3EAP	2	3	3	3	3	1	3	1	3	1	9.2	9.2	9.2	54.985	510	510;512	0	17.55	By MS/MS	By matching	9.2	2.4	998030	889860	108170	49902	44493	5408.5	yes	889860	0	3	0	3	>>Annotation	O15446	O15446	ENSG00000117877	10849	CD3EAP
>>proteomic identification	Q5T8C6;Q13042-4;Q13042-3;Q13042-2;Q13042	Q5T8C6;Q13042-4;Q13042-3;Q13042-2;Q13042	3;3;3;3;3	3;3;3;3;3	3;3;3;3;3	Cell division cycle protein 16 homolog	CDC16	tr|Q5T8C6|Q5T8C6_HUMAN Isoform of Q13042, Cell division cycle protein 16 homolog OS=Homo sapiens OX=9606 GN=CDC16 PE=1 SV=1;sp|Q13042-4|CDC16_HUMAN Isoform of Q13042, Isoform 4 of Cell division cycle protein 16 homolog OS=Homo sapiens OX=9606 GN=CDC16;sp|Q	5	3	3	3	3	0	3	0	3	0	7.2	7.2	7.2	54.704	475	475;526;568;619;620	0	18.208	By MS/MS		7.2	0	806110	806110	0	35048	35048	0	yes	806110	0	3	0	3	>>Annotation	Q5T8C6	Q5T8C6	ENSG00000130177	8881	CDC16
>>proteomic identification	Q9UJX2-3;Q9UJX2	Q9UJX2-3;Q9UJX2	2;2	2;2	2;2	Cell division cycle protein 23 homolog	CDC23	sp|Q9UJX2-3|CDC23_HUMAN Isoform of Q9UJX2, Isoform 3 of Cell division cycle protein 23 homolog OS=Homo sapiens OX=9606 GN=CDC23;sp|Q9UJX2|CDC23_HUMAN Cell division cycle protein 23 homolog OS=Homo sapiens OX=9606 GN=CDC23 PE=1 SV=3	2	2	2	2	2	0	2	0	2	0	4.2	4.2	4.2	55.882	479	479;597	0	11.803	By MS/MS		4.2	0	329730	329730	0	12212	12212	0	yes	329730	0	2	0	2	>>Annotation	Q9UJX2-3	Q9UJX2	ENSG00000094880	8697	CDC23
>>proteomic identification	G5EA36;P30260;P30260-2;I3L328;F6QPS0;I3L2Z8;I3L394;I3L3H6	G5EA36;P30260;P30260-2	6;6;6;2;2;1;1;1	6;6;6;2;2;1;1;1	6;6;6;2;2;1;1;1	Cell division cycle protein 27 homolog	CDC27	tr|G5EA36|G5EA36_HUMAN Isoform of P30260, Cell division cycle 27, isoform CRA_c OS=Homo sapiens OX=9606 GN=CDC27 PE=1 SV=1;sp|P30260|CDC27_HUMAN Cell division cycle protein 27 homolog OS=Homo sapiens OX=9606 GN=CDC27 PE=1 SV=2;sp|P30260-2|CDC27_HUMAN Isofo	8	6	6	6	6	1	6	1	6	1	9.6	9.6	9.6	91.737	823	823;824;830;113;343;86;163;233	0	37.144	By MS/MS	By matching	9.6	1.8	2078300	1802600	275620	53289	46222	7067.2	yes	1802600	0	6	0	6	>>Annotation	G5EA36	G5EA36	ENSG00000004897	996	CDC27
>>proteomic identification	P60953	P60953	1	1	1	Cell division control protein 42 homolog	CDC42	sp|P60953|CDC42_HUMAN Cell division control protein 42 homolog OS=Homo sapiens OX=9606 GN=CDC42 PE=1 SV=2	1	1	1	1	1	1	1	1	1	1	5.2	5.2	5.2	21.258	191	191	0.0011086	6.7485	By MS/MS	By MS/MS	5.2	5.2	969830	535960	433860	107760	59552	48207	yes	0	424620	1	1	2	>>Annotation	P60953	P60953	ENSG00000070831	998	CDC42
>>proteomic identification	Q99459	Q99459	5	5	5	Cell division cycle 5-like protein	CDC5L	sp|Q99459|CDC5L_HUMAN Cell division cycle 5-like protein OS=Homo sapiens OX=9606 GN=CDC5L PE=1 SV=2	1	5	5	5	5	0	5	0	5	0	9.2	9.2	9.2	92.25	802	802	0	30.743	By MS/MS		9.2	0	1303900	1303900	0	34312	34312	0	yes	1303900	0	5	0	5	>>Annotation	Q99459	Q99459	ENSG00000096401	988	CDC5L
>>proteomic identification	H3BUR9;B3KY94;O14735-3;O14735	H3BUR9;B3KY94;O14735-3;O14735	1;1;1;1	1;1;1;1	1;1;1;1	CDP-diacylglycerol--inositol 3-phosphatidyltransferase	CDIPT	tr|H3BUR9|H3BUR9_HUMAN Isoform of O14735, CDP-diacylglycerol--inositol 3-phosphatidyltransferase OS=Homo sapiens OX=9606 GN=CDIPT PE=1 SV=1;tr|B3KY94|B3KY94_HUMAN Isoform of O14735, CDP-diacylglycerol--inositol 3-phosphatidyltransferase OS=Homo sapiens OX=	4	1	1	1	1	0	1	0	1	0	7	7	7	17.335	157	157;237;168;213	0.0085878	6.0952	By MS/MS		7	0	70545	70545	0	14109	14109	0	yes	70545	0	0	0	0	>>Annotation	H3BUR9	H3BUR9	ENSG00000103502	10423	CDIPT
>>proteomic identification	E5RIU6;A0A087WZZ9;A0A024QZP7;P06493-2;P06493	E5RIU6;A0A087WZZ9;A0A024QZP7;P06493-2;P06493	2;2;2;2;2	2;2;2;2;2	2;2;2;2;2	Cyclin-dependent kinase 1	CDK1;CDC2	tr|E5RIU6|E5RIU6_HUMAN Isoform of P06493, Cyclin-dependent kinase 1 (Fragment) OS=Homo sapiens OX=9606 GN=CDK1 PE=1 SV=2;tr|A0A087WZZ9|A0A087WZZ9_HUMAN Isoform of P06493, Cyclin-dependent kinase 1 OS=Homo sapiens OX=9606 GN=CDK1 PE=1 SV=1;tr|A0A024QZP7|A0A	5	2	2	2	2	1	2	1	2	1	12.7	12.7	12.7	21.738	189	189;224;297;240;297	0	12.639	By MS/MS	By matching	12.7	5.3	371760	338410	33355	28597	26031	2565.8	yes	338410	0	2	0	2	>>Annotation	E5RIU6	E5RIU6	ENSG00000170312	983	CDK1
>>proteomic identification	Q8N726;Q8N726-2	Q8N726;Q8N726-2	4;3	4;3	4;3	Tumor suppressor ARF	CDKN2A	sp|Q8N726|ARF_HUMAN Isoform of P42771, Tumor suppressor ARF OS=Homo sapiens OX=9606 GN=CDKN2A PE=1 SV=2;sp|Q8N726-2|ARF_HUMAN Isoform of P42771, Isoform smARF of Tumor suppressor ARF OS=Homo sapiens OX=9606 GN=CDKN2A	2	4	4	4	4	0	4	0	4	0	38.6	38.6	38.6	13.903	132	132;85	0	48.247	By MS/MS		38.6	0	6880200	6880200	0	982890	982890	0	yes	6880200	0	5	0	5	>>Annotation	Q8N726	Q8N726	ENSG00000147889	1029	CDKN2A
>>proteomic identification	J3QRG6;P42771;P42771-4;K7ES20;G3XAG3;K7ENC6;P42771-2;P42771-3	J3QRG6;P42771;P42771-4;K7ES20;G3XAG3;K7ENC6;P42771-2;P42771-3	2;2;2;1;1;1;1;1	2;2;2;1;1;1;1;1	2;2;2;1;1;1;1;1	Cyclin-dependent kinase inhibitor 2A	CDKN2A	tr|J3QRG6|J3QRG6_HUMAN Isoform of P42771, Cyclin-dependent kinase inhibitor 2A OS=Homo sapiens OX=9606 GN=CDKN2A PE=1 SV=1;sp|P42771|CDN2A_HUMAN Cyclin-dependent kinase inhibitor 2A OS=Homo sapiens OX=9606 GN=CDKN2A PE=1 SV=2;sp|P42771-4|CDN2A_HUMAN Isofor	8	2	2	2	2	1	2	1	2	1	21	21	21	14.968	138	138;156;167;104;116;121;105;116	0	12.876	By MS/MS	By matching	21	12.3	595590	447100	148490	85085	63871	21214	yes	447100	0	2	0	2	>>Annotation	J3QRG6	J3QRG6	ENSG00000147889	1029	CDKN2A
>>proteomic identification	Q03701	Q03701	1	1	1	CCAAT/enhancer-binding protein zeta	CEBPZ	sp|Q03701|CEBPZ_HUMAN CCAAT/enhancer-binding protein zeta OS=Homo sapiens OX=9606 GN=CEBPZ PE=1 SV=3	1	1	1	1	1	0	1	0	1	0	1.3	1.3	1.3	120.97	1054	1054	0.0011123	6.7885	By MS/MS		1.3	0	293090	293090	0	6106.1	6106.1	0	yes	293090	0	1	0	1	>>Annotation	Q03701	Q03701	ENSG00000115816	10153	CEBPZ
>>proteomic identification	H0Y2V6;Q5SW79;Q5SW79-2;Q5SW79-3	H0Y2V6;Q5SW79;Q5SW79-2;Q5SW79-3	2;2;1;1	2;2;1;1	2;2;1;1	Centrosomal protein of 170 kDa	CEP170	tr|H0Y2V6|H0Y2V6_HUMAN Isoform of Q5SW79, Centrosomal protein of 170 kDa (Fragment) OS=Homo sapiens OX=9606 GN=CEP170 PE=1 SV=1;sp|Q5SW79|CE170_HUMAN Centrosomal protein of 170 kDa OS=Homo sapiens OX=9606 GN=CEP170 PE=1 SV=1;sp|Q5SW79-2|CE170_HUMAN Isoform	4	2	2	2	2	0	2	0	2	0	2.2	2.2	2.2	171.97	1558	1558;1584;1460;1486	0	12.011	By MS/MS		2.2	0	299740	299740	0	3700.5	3700.5	0	yes	299740	0	2	0	2	>>Annotation	H0Y2V6	H0Y2V6	ENSG00000143702	9859	CEP170
>>proteomic identification	A0A286YEX5;C9JRZ6;F8WAR4;Q9NX63	A0A286YEX5;C9JRZ6;F8WAR4;Q9NX63	2;2;2;2	2;2;2;2	2;2;2;2	MICOS complex subunit MIC19	CHCHD3	tr|A0A286YEX5|A0A286YEX5_HUMAN Isoform of Q9NX63, MICOS complex subunit (Fragment) OS=Homo sapiens OX=9606 GN=CHCHD3 PE=1 SV=1;tr|C9JRZ6|C9JRZ6_HUMAN Isoform of Q9NX63, MICOS complex subunit OS=Homo sapiens OX=9606 GN=CHCHD3 PE=1 SV=2;tr|F8WAR4|F8WAR4_HUMA	4	2	2	2	2	1	2	1	2	1	25.7	25.7	25.7	11.279	101	101;232;241;227	0	14.092	By MS/MS	By matching	25.7	10.9	892530	622770	269750	178510	124550	53951	yes	622770	0	2	0	2	>>Annotation	A0A286YEX5	A0A286YEX5	ENSG00000106554	54927	CHCHD3
>>proteomic identification	Q12873-2;Q12873;Q12873-3	Q12873-2;Q12873;Q12873-3	2;2;2	2;2;2	2;2;2	Chromodomain-helicase-DNA-binding protein 3	CHD3	sp|Q12873-2|CHD3_HUMAN Isoform of Q12873, Isoform 2 of Chromodomain-helicase-DNA-binding protein 3 OS=Homo sapiens OX=9606 GN=CHD3;sp|Q12873|CHD3_HUMAN Chromodomain-helicase-DNA-binding protein 3 OS=Homo sapiens OX=9606 GN=CHD3 PE=1 SV=3;sp|Q12873-3|CHD3_H	3	2	2	2	2	0	2	0	2	0	1.3	1.3	1.3	222.86	1966	1966;2000;2059	0	12.557	By MS/MS		1.3	0	443540	443540	0	5040.2	5040.2	0	yes	443540	0	2	0	2	>>Annotation	Q12873-2	Q12873	ENSG00000170004	1107	CHD3
>>proteomic identification	A0A2R8Y7M9;A0A2R8Y7I0;A0A2R8YDW2;A0A2R8Y4X2;A0A2R8YD40;A0A2R8YDJ9;A0A2R8Y425;A0A2R8Y5J0;A0A2R8YFK9;A0A2U3TZM0;A0A2R8YFD8;F5GWX5;A0A2R8Y212;A0A2R8Y521;A0A0C4DGG9;Q14839;Q14839-2;A0A2R8Y445;A0A2R8YE38;A0A2R8Y5M9;K7EMY3;A0A2R8YER1;A0A2R8Y8C1;Q8TDI0	A0A2R8Y7M9;A0A2R8Y7I0;A0A2R8YDW2;A0A2R8Y4X2;A0A2R8YD40;A0A2R8YDJ9;A0A2R8Y425;A0A2R8Y5J0;A0A2R8YFK9;A0A2U3TZM0;A0A2R8YFD8;F5GWX5;A0A2R8Y212;A0A2R8Y521;A0A0C4DGG9;Q14839;Q14839-2;A0A2R8Y445;A0A2R8YE38;A0A2R8Y5M9;K7EMY3;A0A2R8YER1;A0A2R8Y8C1;Q8TDI0	2;2;2;2;2;2;2;2;2;2;2;2;2;2;2;2;2;1;1;1;1;1;1;1	2;2;2;2;2;2;2;2;2;2;2;2;2;2;2;2;2;1;1;1;1;1;1;1	2;2;2;2;2;2;2;2;2;2;2;2;2;2;2;2;2;1;1;1;1;1;1;1	Chromodomain-helicase-DNA-binding protein 4;Chromodomain-helicase-DNA-binding protein 5	CHD4;CHD5	tr|A0A2R8Y7M9|A0A2R8Y7M9_HUMAN Isoform of Q14839, Chromodomain-helicase-DNA-binding protein 4 (Fragment) OS=Homo sapiens OX=9606 GN=CHD4 PE=1 SV=1;tr|A0A2R8Y7I0|A0A2R8Y7I0_HUMAN Isoform of Q14839, Chromodomain-helicase-DNA-binding protein 4 (Fragment) OS=H	24	2	2	2	2	1	2	1	2	1	5.2	5.2	5.2	63.268	560	560;605;1215;1262;1484;1554;1889;1892;1899;1902;1903;1905;1914;1920;1937;1912;1940;249;458;554;1060;1645;1669;1954	0	11.807	By MS/MS	By matching	5.2	2.9	805230	679020	126210	23683	19971	3712.1	yes	679020	0	2	0	2	>>Annotation	A0A2R8Y7M9	A0A2R8Y7M9	ENSG00000111642	1108	CHD4
>>proteomic identification	J3QK89;Q8IWX8	J3QK89;Q8IWX8	1;1	1;1	1;1	Calcium homeostasis endoplasmic reticulum protein	CHERP	tr|J3QK89|J3QK89_HUMAN Isoform of Q8IWX8, Calcium homeostasis endoplasmic reticulum protein OS=Homo sapiens OX=9606 GN=CHERP PE=1 SV=1;sp|Q8IWX8|CHERP_HUMAN Calcium homeostasis endoplasmic reticulum protein OS=Homo sapiens OX=9606 GN=CHERP PE=1 SV=3	2	1	1	1	1	0	1	0	1	0	1.5	1.5	1.5	104.93	927	927;916	0.004012	6.307	By MS/MS		1.5	0	107780	107780	0	3170.1	3170.1	0	yes	107780	0	2	0	2	>>Annotation	J3QK89	J3QK89	ENSG00000085872	10523	CHERP
>>proteomic identification	Q07065	Q07065	6	6	6	Cytoskeleton-associated protein 4	CKAP4	sp|Q07065|CKAP4_HUMAN Cytoskeleton-associated protein 4 OS=Homo sapiens OX=9606 GN=CKAP4 PE=1 SV=2	1	6	6	6	6	3	6	3	6	3	15.4	15.4	15.4	66.022	602	602	0	51.492	By MS/MS	By matching	15.4	8.5	1721800	1482100	239650	45310	39003	6306.5	yes	1256700	460000	6	0	6	>>Annotation	Q07065	Q07065	ENSG00000136026	10970	CKAP4
>>proteomic identification	E9PMI6;E9PJF4;J3KN38;P54105	E9PMI6;E9PJF4;J3KN38;P54105	1;1;1;1	1;1;1;1	1;1;1;1	Methylosome subunit pICln	CLNS1A	tr|E9PMI6|E9PMI6_HUMAN Isoform of P54105, Methylosome subunit pICln OS=Homo sapiens OX=9606 GN=CLNS1A PE=1 SV=1;tr|E9PJF4|E9PJF4_HUMAN Isoform of P54105, Methylosome subunit pICln OS=Homo sapiens OX=9606 GN=CLNS1A PE=1 SV=1;tr|J3KN38|J3KN38_HUMAN Isoform o	4	1	1	1	1	0	1	0	1	0	7.8	7.8	7.8	18.259	167	167;179;203;237	0	7.1182	By MS/MS		7.8	0	427280	427280	0	61041	61041	0	yes	427280	0	1	0	1	>>Annotation	E9PMI6	E9PMI6	ENSG00000074201	1207	CLNS1A
>>proteomic identification	A0A087WVQ6;Q00610-2;Q00610;J3KS13;J3KRF5;K7EJJ5	A0A087WVQ6;Q00610-2;Q00610	6;6;6;2;1;1	6;6;6;2;1;1	6;6;6;2;1;1	Clathrin heavy chain;Clathrin heavy chain 1	CLTC	tr|A0A087WVQ6|A0A087WVQ6_HUMAN Isoform of Q00610, Clathrin heavy chain OS=Homo sapiens OX=9606 GN=CLTC PE=1 SV=1;sp|Q00610-2|CLH1_HUMAN Isoform of Q00610, Isoform 2 of Clathrin heavy chain 1 OS=Homo sapiens OX=9606 GN=CLTC;sp|Q00610|CLH1_HUMAN Clathrin hea	6	6	6	6	6	0	6	0	6	0	4.6	4.6	4.6	192.06	1679	1679;1639;1675;612;131;222	0	41.564	By MS/MS		4.6	0	2202200	2202200	0	24469	24469	0	yes	2202200	0	6	0	6	>>Annotation	A0A087WVQ6	A0A087WVQ6	ENSG00000141367	1213	CLTC
>>proteomic identification	H0YAS8;P10909-3;P10909-4;P10909;P10909-5;P10909-2	H0YAS8;P10909-3;P10909-4;P10909;P10909-5;P10909-2	1;1;1;1;1;1	1;1;1;1;1;1	1;1;1;1;1;1	Clusterin;Clusterin beta chain;Clusterin alpha chain	CLU	tr|H0YAS8|H0YAS8_HUMAN Isoform of P10909, Clusterin (Fragment) OS=Homo sapiens OX=9606 GN=CLU PE=1 SV=1;sp|P10909-3|CLUS_HUMAN Isoform of P10909, Isoform 3 of Clusterin OS=Homo sapiens OX=9606 GN=CLU;sp|P10909-4|CLUS_HUMAN Isoform of P10909, Isoform 4 of C	6	1	1	1	1	1	1	1	1	1	12.1	12.1	12.1	16.066	140	140;274;416;449;460;501	0.0041322	6.4374	By MS/MS	By matching	12.1	12.1	173270	94622	78653	28879	15770	13109	yes	0	76976	1	0	1	>>Annotation	H0YAS8	H0YAS8	ENSG00000120885	1191	CLU
>>proteomic identification	P09543-2;P09543;K7EN66;C9K0L8;K7ERZ0;K7ERC4	P09543-2;P09543	6;6;2;2;2;2	6;6;2;2;2;2	6;6;2;2;2;2	2,3-cyclic-nucleotide 3-phosphodiesterase	CNP	sp|P09543-2|CN37_HUMAN Isoform of P09543, Isoform CNPI of 2,3-cyclic-nucleotide 3-phosphodiesterase OS=Homo sapiens OX=9606 GN=CNP;sp|P09543|CN37_HUMAN 2,3-cyclic-nucleotide 3-phosphodiesterase OS=Homo sapiens OX=9606 GN=CNP PE=1 SV=2	6	6	6	6	6	0	6	0	6	0	17	17	17	45.098	401	401;421;120;144;153;164	0	36.206	By MS/MS		17	0	1666400	1666400	0	64092	64092	0	yes	1666400	0	4	0	4	>>Annotation	P09543-2	P09543	ENSG00000173786	1267	CNP
>>proteomic identification	D6RGG3;Q99715-4;Q99715;A0A087X0A8;Q99715-2;H0Y4P7	D6RGG3;Q99715-4;Q99715;A0A087X0A8;Q99715-2	8;8;8;5;5;3	8;8;8;5;5;3	8;8;8;5;5;3	Collagen alpha-1(XII) chain	COL12A1	tr|D6RGG3|D6RGG3_HUMAN Isoform of Q99715, Collagen alpha-1(XII) chain OS=Homo sapiens OX=9606 GN=COL12A1 PE=1 SV=1;sp|Q99715-4|COCA1_HUMAN Isoform of Q99715, Isoform 4 of Collagen alpha-1(XII) chain OS=Homo sapiens OX=9606 GN=COL12A1;sp|Q99715|COCA1_HUMAN	6	8	8	8	8	0	8	0	8	0	3.5	3.5	3.5	333.2	3062	3062;2987;3063;1874;1899;638	0	46.501	By MS/MS		3.5	0	2357400	2357400	0	15928	15928	0	yes	2357400	0	8	0	8	>>Annotation	D6RGG3	D6RGG3	ENSG00000111799	1303	COL12A1
>>proteomic identification	Q8NBJ5;M0QYH0	Q8NBJ5;M0QYH0	2;1	2;1	2;1	Procollagen galactosyltransferase 1	COLGALT1	sp|Q8NBJ5|GT251_HUMAN Procollagen galactosyltransferase 1 OS=Homo sapiens OX=9606 GN=COLGALT1 PE=1 SV=1;tr|M0QYH0|M0QYH0_HUMAN Isoform of Q8NBJ5, Procollagen galactosyltransferase 1 (Fragment) OS=Homo sapiens OX=9606 GN=COLGALT1 PE=1 SV=1	2	2	2	2	2	0	2	0	2	0	4	4	4	71.635	622	622;138	0	11.962	By MS/MS		4	0	198590	198590	0	6206.1	6206.1	0	yes	198590	0	2	0	2	>>Annotation	Q8NBJ5	Q8NBJ5	ENSG00000130309	79709	COLGALT1
>>proteomic identification	P53621;P53621-2	P53621;P53621-2	6;6	6;6	6;6	Coatomer subunit alpha;Xenin;Proxenin	COPA	sp|P53621|COPA_HUMAN Coatomer subunit alpha OS=Homo sapiens OX=9606 GN=COPA PE=1 SV=2;sp|P53621-2|COPA_HUMAN Isoform of P53621, Isoform 2 of Coatomer subunit alpha OS=Homo sapiens OX=9606 GN=COPA	2	6	6	6	6	0	6	0	6	0	6	6	6	138.34	1224	1224;1233	0	39.874	By MS/MS		6	0	1682000	1682000	0	24029	24029	0	yes	1682000	0	6	0	6	>>Annotation	P53621	P53621	ENSG00000122218	1314	COPA
>>proteomic identification	P35606-2;P35606;D6RBZ7;D6RCL6;D6RBG7;D6RBT6;D6R997	P35606-2;P35606;D6RBZ7;D6RCL6;D6RBG7;D6RBT6;D6R997	3;3;2;2;2;2;2	3;3;2;2;2;2;2	3;3;2;2;2;2;2	Coatomer subunit beta	COPB2	sp|P35606-2|COPB2_HUMAN Isoform of P35606, Isoform 2 of Coatomer subunit beta OS=Homo sapiens OX=9606 GN=COPB2;sp|P35606|COPB2_HUMAN Coatomer subunit beta OS=Homo sapiens OX=9606 GN=COPB2 PE=1 SV=2;tr|D6RBZ7|D6RBZ7_HUMAN Isoform of P35606, Coatomer subun	7	3	3	3	3	0	3	0	3	0	4.1	4.1	4.1	99.045	877	877;906;77;86;89;111;152	0	19.005	By MS/MS		4.1	0	371390	371390	0	7579.4	7579.4	0	yes	371390	0	3	0	3	>>Annotation	P35606-2	P35606	ENSG00000184432	9276	COPB2
>>proteomic identification	Q9Y678	Q9Y678	2	2	2	Coatomer subunit gamma-1	COPG1	sp|Q9Y678|COPG1_HUMAN Coatomer subunit gamma-1 OS=Homo sapiens OX=9606 GN=COPG1 PE=1 SV=1	1	2	2	2	2	0	2	0	2	0	3.8	3.8	3.8	97.717	874	874	0	13.759	By MS/MS		3.8	0	596790	596790	0	12179	12179	0	yes	596790	0	2	0	2	>>Annotation	Q9Y678	Q9Y678	ENSG00000181789	22820	COPG1
>>proteomic identification	Q5RI15;Q5RI15-2	Q5RI15;Q5RI15-2	1;1	1;1	1;1	Cytochrome c oxidase protein 20 homolog	COX20	sp|Q5RI15|COX20_HUMAN Cytochrome c oxidase assembly protein COX20, mitochondrial OS=Homo sapiens OX=9606 GN=COX20 PE=1 SV=2;sp|Q5RI15-2|COX20_HUMAN Isoform of Q5RI15, Isoform 2 of Cytochrome c oxidase assembly protein COX20, mitochondrial OS=Homo sapiens O	2	1	1	1	1	0	1	0	1	0	11.9	11.9	11.9	13.291	118	118;130	0.0010753	6.6134	By MS/MS		11.9	0	144920	144920	0	24153	24153	0	yes	144920	0	1	0	1	>>Annotation	Q5RI15	Q5RI15	ENSG00000203667	116228	COX20
>>proteomic identification	P31327;P31327-3;P31327-2;Q5R211;E7EWJ3	P31327;P31327-3;P31327-2	18;18;16;3;1	17;17;15;3;1	17;17;15;3;1	Carbamoyl-phosphate synthase [ammonia], mitochondrial	CPS1	sp|P31327|CPSM_HUMAN Carbamoyl-phosphate synthase [ammonia], mitochondrial OS=Homo sapiens OX=9606 GN=CPS1 PE=1 SV=2;sp|P31327-3|CPSM_HUMAN Isoform of P31327, Isoform 3 of Carbamoyl-phosphate synthase [ammonia], mitochondrial OS=Homo sapiens OX=9606 GN=CPS	5	18	17	17	18	1	17	1	17	1	14.8	14.3	14.3	164.94	1500	1500;1506;1049;513;157	0	125.43	By MS/MS	By matching	14.8	0.7	8788000	8716600	71478	114130	113200	928.29	yes	8622500	0	19	0	19	>>Annotation	P31327	P31327	ENSG00000021826	1373	CPS1
>>proteomic identification	P50416-2;P50416;H3BP22;H3BUV7	P50416-2;P50416	3;3;1;1	3;3;1;1	3;3;1;1	Carnitine O-palmitoyltransferase 1, liver isoform	CPT1A	sp|P50416-2|CPT1A_HUMAN Isoform of P50416, Isoform 2 of Carnitine O-palmitoyltransferase 1, liver isoform OS=Homo sapiens OX=9606 GN=CPT1A;sp|P50416|CPT1A_HUMAN Carnitine O-palmitoyltransferase 1, liver isoform OS=Homo sapiens OX=9606 GN=CPT1A PE=1 SV=2	4	3	3	3	3	0	3	0	3	0	5.2	5.2	5.2	86.238	756	756;773;117;134	0	23.733	By MS/MS		5.2	0	662270	662270	0	18396	18396	0	yes	662270	0	3	0	3	>>Annotation	P50416-2	P50416	ENSG00000110090	1374	CPT1A
>>proteomic identification	H0YFA4;P52943;P52943-2;H0YHD8	H0YFA4;P52943;P52943-2;H0YHD8	2;2;2;1	2;2;2;1	2;2;2;1	Cysteine-rich protein 2	CRIP2	tr|H0YFA4|H0YFA4_HUMAN Isoform of P52943, Cysteine-rich protein 2 (Fragment) OS=Homo sapiens OX=9606 GN=CRIP2 PE=1 SV=1;sp|P52943|CRIP2_HUMAN Cysteine-rich protein 2 OS=Homo sapiens OX=9606 GN=CRIP2 PE=1 SV=1;sp|P52943-2|CRIP2_HUMAN Isoform of P52943, Isof	4	2	2	2	2	2	2	2	2	2	18.2	18.2	18.2	20.6	192	192;208;282;104	0	12.631	By MS/MS	By MS/MS	18.2	18.2	608190	403780	204400	67577	44865	22712	yes	393770	210060	2	1	3	>>Annotation	H0YFA4	H0YFA4	ENSG00000182809	1397	CRIP2
>>proteomic identification	O75534-2;O75534;O75534-3;O75534-4;E9PLT0;E9PKN4;E9PLD4	O75534-2;O75534;O75534-3;O75534-4;E9PLT0	4;4;4;4;3;1;1	4;4;4;4;3;1;1	4;4;4;4;3;1;1	Cold shock domain-containing protein E1	CSDE1	sp|O75534-2|CSDE1_HUMAN Isoform of O75534, Isoform 2 of Cold shock domain-containing protein E1 OS=Homo sapiens OX=9606 GN=CSDE1;sp|O75534|CSDE1_HUMAN Cold shock domain-containing protein E1 OS=Homo sapiens OX=9606 GN=CSDE1 PE=1 SV=2;sp|O75534-3|CSDE1_HUMA	7	4	4	4	4	0	4	0	4	0	5.3	5.3	5.3	85.746	767	767;798;813;844;668;46;94	0	24.842	By MS/MS		5.3	0	813900	813900	0	18498	18498	0	yes	813900	0	5	0	5	>>Annotation	O75534-2	O75534	ENSG00000009307	7812	CSDE1
>>proteomic identification	P55060-3;P55060;P55060-4	P55060-3;P55060;P55060-4	4;4;3	4;4;3	4;4;3	Exportin-2	CSE1L	sp|P55060-3|XPO2_HUMAN Isoform of P55060, Isoform 3 of Exportin-2 OS=Homo sapiens OX=9606 GN=CSE1L;sp|P55060|XPO2_HUMAN Exportin-2 OS=Homo sapiens OX=9606 GN=CSE1L PE=1 SV=3;sp|P55060-4|XPO2_HUMAN Isoform of P55060, Isoform 4 of Exportin-2 OS=Homo sapiens	3	4	4	4	4	0	4	0	4	0	5	5	5	107.78	945	945;971;915	0	24.447	By MS/MS		5	0	1686300	1686300	0	33066	33066	0	yes	1686300	0	4	0	4	>>Annotation	P55060-3	P55060	ENSG00000124207	1434	CSE1L
>>proteomic identification	A0A2R8Y595;A0A2R8YFL0;P49711-2;P49711;V9GY73;Q8NI51-11;Q8NI51-6;Q8NI51-5;Q8NI51-10;Q8NI51-2;Q8NI51-8;Q8NI51;Q8NI51-3;Q8NI51-7	A0A2R8Y595;A0A2R8YFL0;P49711-2;P49711;V9GY73;Q8NI51-11;Q8NI51-6;Q8NI51-5;Q8NI51-10;Q8NI51-2;Q8NI51-8;Q8NI51;Q8NI51-3;Q8NI51-7	2;2;2;2;1;1;1;1;1;1;1;1;1;1	2;2;2;2;1;1;1;1;1;1;1;1;1;1	2;2;2;2;1;1;1;1;1;1;1;1;1;1	Transcriptional repressor CTCF;Transcriptional repressor CTCFL	CTCF;CTCFL	tr|A0A2R8Y595|A0A2R8Y595_HUMAN Isoform of P49711, Transcriptional repressor CTCF OS=Homo sapiens OX=9606 GN=CTCF PE=1 SV=1;tr|A0A2R8YFL0|A0A2R8YFL0_HUMAN Isoform of P49711, Transcriptional repressor CTCF OS=Homo sapiens OX=9606 GN=CTCF PE=1 SV=1;sp|P49711-	14	2	2	2	2	0	2	0	2	0	2.7	2.7	2.7	72.999	638	638;725;399;727;627;299;403;422;460;573;613;663;665;700	0	11.773	By MS/MS		2.7	0	176330	176330	0	7347.3	7347.3	0	yes	176330	0	2	0	2	>>Annotation	A0A2R8Y595	A0A2R8Y595	ENSG00000102974	10664	CTCF
>>proteomic identification	G3XAM7;P35221-3;P35221;P35221-2;A0A0A0MTJ6;A0A0A0MRI5;P26232-4;P26232-6;P26232-3;P26232-2;P26232-5;P26232	G3XAM7;P35221-3;P35221;P35221-2;A0A0A0MTJ6;A0A0A0MRI5;P26232-4;P26232-6;P26232-3;P26232-2;P26232-5;P26232	2;2;2;2;1;1;1;1;1;1;1;1	2;2;2;2;1;1;1;1;1;1;1;1	2;2;2;2;1;1;1;1;1;1;1;1	Catenin alpha-1;Catenin alpha-2	CTNNA1;CTNNA2	tr|G3XAM7|G3XAM7_HUMAN Isoform of P35221, Catenin (Cadherin-associated protein), alpha 1, 102kDa, isoform CRA_a OS=Homo sapiens OX=9606 GN=CTNNA1 PE=1 SV=1;sp|P35221-3|CTNA1_HUMAN Isoform of P35221, Isoform 3 of Catenin alpha-1 OS=Homo sapiens OX=9606 GN=C	12	2	2	2	2	0	2	0	2	0	4.4	4.4	4.4	92.721	841	841;536;906;930;476;569;537;584;860;905;939;953	0	14.226	By MS/MS		4.4	0	230170	230170	0	5352.7	5352.7	0	yes	230170	0	2	0	2	>>Annotation	G3XAM7	G3XAM7	ENSG00000044115	1495	CTNNA1
>>proteomic identification	A0A2R8Y804;A0A2R8Y543;A0A2R8Y5C3;A0A2R8Y750;A0A2R8Y5Z1;B4DGU4;A0A2R8YCH5;A0A2R8Y7Z0;A0A2R8Y5A3;P35222	A0A2R8Y804;A0A2R8Y543;A0A2R8Y5C3;A0A2R8Y750;A0A2R8Y5Z1;B4DGU4;A0A2R8YCH5;A0A2R8Y7Z0;A0A2R8Y5A3;P35222	1;1;1;1;1;1;1;1;1;1	1;1;1;1;1;1;1;1;1;1	1;1;1;1;1;1;1;1;1;1	Catenin beta-1	CTNNB1	tr|A0A2R8Y804|A0A2R8Y804_HUMAN Isoform of P35222, Catenin beta-1 OS=Homo sapiens OX=9606 GN=CTNNB1 PE=1 SV=1;tr|A0A2R8Y543|A0A2R8Y543_HUMAN Isoform of P35222, Catenin beta-1 OS=Homo sapiens OX=9606 GN=CTNNB1 PE=1 SV=1;tr|A0A2R8Y5C3|A0A2R8Y5C3_HUMAN Isoform	10	1	1	1	1	0	1	0	1	0	1.7	1.7	1.7	77.206	702	702;715;737;744;752;774;779;780;783;781	0.0087549	6.162	By MS/MS		1.7	0	116500	116500	0	2773.9	2773.9	0	yes	116500	0	1	0	1	>>Annotation	A0A2R8Y804	A0A2R8Y804	ENSG00000168036	1499	CTNNB1
>>proteomic identification	C9JZR2;O60716-24;O60716-23;O60716-21;O60716-19;O60716-22;O60716-20;O60716-16;O60716-18;O60716-15;O60716-17;O60716-13;O60716-11;O60716-14;O60716-12;O60716-10;O60716-8;O60716-9;O60716-7;O60716-5;O60716-3;O60716-6;O60716-4;O60716-2;O60716;O60716-32;O60716-31;O60716-29;O60716-27;O60716-30;O60716-28;O60716-26;O60716-25;E9PKY0;E9PRE2	C9JZR2;O60716-24;O60716-23;O60716-21;O60716-19;O60716-22;O60716-20;O60716-16;O60716-18;O60716-15;O60716-17;O60716-13;O60716-11;O60716-14;O60716-12;O60716-10;O60716-8;O60716-9;O60716-7;O60716-5;O60716-3;O60716-6;O60716-4;O60716-2;O60716;O60716-32;O60716-31;O60716-29;O60716-27;O60716-30;O60716-28;O60716-26;O60716-25	3;3;3;3;3;3;3;3;3;3;3;3;3;3;3;3;3;3;3;3;3;3;3;3;3;2;2;2;2;2;2;2;2;1;1	3;3;3;3;3;3;3;3;3;3;3;3;3;3;3;3;3;3;3;3;3;3;3;3;3;2;2;2;2;2;2;2;2;1;1	3;3;3;3;3;3;3;3;3;3;3;3;3;3;3;3;3;3;3;3;3;3;3;3;3;2;2;2;2;2;2;2;2;1;1	Catenin delta-1	CTNND1	tr|C9JZR2|C9JZR2_HUMAN Isoform of O60716, Catenin delta-1 OS=Homo sapiens OX=9606 GN=CTNND1 PE=1 SV=2;sp|O60716-24|CTND1_HUMAN Isoform of O60716, Isoform 3 of Catenin delta-1 OS=Homo sapiens OX=9606 GN=CTNND1;sp|O60716-23|CTND1_HUMAN Isoform of O60716, Iso	35	3	3	3	3	0	3	0	3	0	3.8	3.8	3.8	104.85	938	938;811;817;832;838;840;846;858;861;864;867;879;885;887;893;908;912;914;918;933;939;941;947;962;968;589;595;610;616;618;624;639;645;126;261	0	21.504	By MS/MS		3.8	0	545100	545100	0	11125	11125	0	yes	545100	0	3	0	3	>>Annotation	C9JZR2	C9JZR2	ENSG00000198561	1500	CTNND1
>>proteomic identification	P17812;P17812-2	P17812;P17812-2	4;3	4;3	4;3	CTP synthase 1	CTPS1	sp|P17812|PYRG1_HUMAN CTP synthase 1 OS=Homo sapiens OX=9606 GN=CTPS1 PE=1 SV=2;sp|P17812-2|PYRG1_HUMAN Isoform of P17812, Isoform 2 of CTP synthase 1 OS=Homo sapiens OX=9606 GN=CTPS1	2	4	4	4	4	1	4	1	4	1	8.8	8.8	8.8	66.69	591	591;360	0	26.516	By MS/MS	By matching	8.8	2	2188900	2110200	78642	72963	70341	2621.4	yes	2110200	0	4	0	4	>>Annotation	P17812	P17812	ENSG00000171793	1503	CTPS1
>>proteomic identification	P08574	P08574	1	1	1	Cytochrome c1, heme protein, mitochondrial	CYC1	sp|P08574|CY1_HUMAN Cytochrome c1, heme protein, mitochondrial OS=Homo sapiens OX=9606 GN=CYC1 PE=1 SV=3	1	1	1	1	1	0	1	0	1	0	3.7	3.7	3.7	35.422	325	325	0.0010627	6.5439	By MS/MS		3.7	0	668630	668630	0	39331	39331	0	yes	668630	0	1	0	1	>>Annotation	P08574	P08574	ENSG00000179091	1537	CYC1
>>proteomic identification	F5H895;A0A0B4J239;F5GXX5;P61803	F5H895;A0A0B4J239;F5GXX5;P61803	1;1;1;1	1;1;1;1	1;1;1;1	Dolichyl-diphosphooligosaccharide--protein glycosyltransferase subunit DAD1	DAD1	tr|F5H895|F5H895_HUMAN Isoform of P61803, Dolichyl-diphosphooligosaccharide--protein glycosyltransferase subunit DAD1 OS=Homo sapiens OX=9606 GN=DAD1 PE=1 SV=1;tr|A0A0B4J239|A0A0B4J239_HUMAN Isoform of P61803, Dolichyl-diphosphooligosaccharide--protein gly	4	1	1	1	1	0	1	0	1	0	18.5	18.5	18.5	7.2883	65	65;78;85;113	0.001105	6.7332	By MS/MS		18.5	0	103550	103550	0	51777	51777	0	yes	103550	0	1	0	1	>>Annotation	F5H895	F5H895	ENSG00000129562	1603	DAD1
>>proteomic identification	P51398-2;P51398-3;P51398;V9GZ03;V9GYJ9;V9GYL9;V9GZ61;V9GYA7;V9GYC9;V9GYJ3;V9GYW1;V9GY11;V9GYF7	P51398-2;P51398-3;P51398;V9GZ03;V9GYJ9;V9GYL9;V9GZ61;V9GYA7	6;6;6;4;4;4;3;3;2;2;2;2;1	6;6;6;4;4;4;3;3;2;2;2;2;1	6;6;6;4;4;4;3;3;2;2;2;2;1	28S ribosomal protein S29, mitochondrial	DAP3	sp|P51398-2|RT29_HUMAN Isoform of P51398, Isoform 2 of 28S ribosomal protein S29, mitochondrial OS=Homo sapiens OX=9606 GN=DAP3;sp|P51398-3|RT29_HUMAN Isoform of P51398, Isoform 3 of 28S ribosomal protein S29, mitochondrial OS=Homo sapiens OX=9606 GN=DAP3;	13	6	6	6	6	3	6	3	6	3	21	21	21	41.044	357	357;364;398;242;266;299;106;210;115;119;140;181;45	0	36.361	By MS/MS	By matching	21	10.9	3211700	3044800	166910	169040	160250	8784.6	yes	2739200	468990	5	0	5	>>Annotation	P51398-2	P51398	ENSG00000132676	7818	DAP3
>>proteomic identification	P14868-2;P14868;H7BZ35;C9J7S3;C9JLC1	P14868-2;P14868;H7BZ35	5;5;3;1;1	5;5;3;1;1	5;5;3;1;1	Aspartate--tRNA ligase, cytoplasmic	DARS	sp|P14868-2|SYDC_HUMAN Isoform of P14868, Isoform 2 of Aspartate--tRNA ligase, cytoplasmic OS=Homo sapiens OX=9606 GN=DARS;sp|P14868|SYDC_HUMAN Aspartate--tRNA ligase, cytoplasmic OS=Homo sapiens OX=9606 GN=DARS PE=1 SV=2;tr|H7BZ35|H7BZ35_HUMAN Isoform of	5	5	5	5	5	2	5	2	5	2	17	17	17	45.771	401	401;501;188;175;182	0	32.232	By MS/MS	By matching	17	7.5	1980700	1764700	215980	63894	56927	6967	yes	1750700	225440	6	0	6	>>Annotation	P14868-2	P14868	ENSG00000115866	1615	DARS
>>proteomic identification	P81605;P81605-2	P81605;P81605-2	1;1	1;1	1;1	Dermcidin;Survival-promoting peptide;DCD-1	DCD	sp|P81605|DCD_HUMAN Dermcidin OS=Homo sapiens OX=9606 GN=DCD PE=1 SV=2;sp|P81605-2|DCD_HUMAN Isoform of P81605, Isoform 2 of Dermcidin OS=Homo sapiens OX=9606 GN=DCD	2	1	1	1	1	0	1	0	1	0	10	10	10	11.284	110	110;121	0.0086957	6.134	By MS/MS		10	0	292690	292690	0	58538	58538	0	yes	292690	0	1	0	1	>>Annotation	P81605	P81605	ENSG00000161634	117159	DCD
>>proteomic identification	F8VRV7;F8VW18;F8W1I6;Q13561;Q13561-3;Q13561-2;H0YHL1;F8VX93;H0YI98	F8VRV7;F8VW18;F8W1I6;Q13561;Q13561-3;Q13561-2;H0YHL1;F8VX93;H0YI98	2;2;2;2;2;2;1;1;1	2;2;2;2;2;2;1;1;1	2;2;2;2;2;2;1;1;1	Dynactin subunit 2	DCTN2	tr|F8VRV7|F8VRV7_HUMAN Isoform of Q13561, Dynactin subunit 2 (Fragment) OS=Homo sapiens OX=9606 GN=DCTN2 PE=1 SV=8;tr|F8VW18|F8VW18_HUMAN Isoform of Q13561, Dynactin subunit 2 (Fragment) OS=Homo sapiens OX=9606 GN=DCTN2 PE=1 SV=1;tr|F8W1I6|F8W1I6_HUMAN Iso	9	2	2	2	2	1	2	1	2	1	15.1	15.1	15.1	17.036	152	152;278;315;401;403;406;128;135;268	0	11.791	By MS/MS	By matching	15.1	9.2	248240	153450	94794	41374	25575	15799	yes	153450	0	2	0	2	>>Annotation	F8VRV7	F8VRV7	ENSG00000175203	10540	DCTN2
>>proteomic identification	F5GY55;Q16531;F5GWI0;F5GZY8;F5H2L3;Q16531-2	F5GY55;Q16531	4;4;1;1;1;1	4;4;1;1;1;1	4;4;1;1;1;1	DNA damage-binding protein 1	DDB1	tr|F5GY55|F5GY55_HUMAN Isoform of Q16531, DNA damage-binding protein 1 OS=Homo sapiens OX=9606 GN=DDB1 PE=1 SV=1;sp|Q16531|DDB1_HUMAN DNA damage-binding protein 1 OS=Homo sapiens OX=9606 GN=DDB1 PE=1 SV=1	6	4	4	4	4	1	4	1	4	1	4.9	4.9	4.9	121.71	1092	1092;1140;139;146;165;451	0	24.834	By MS/MS	By matching	4.9	1	1019400	997080	22275	19987	19551	436.77	yes	997080	0	4	0	4	>>Annotation	F5GY55	F5GY55	ENSG00000167986	1642	DDB1
>>proteomic identification	A0A1X7SBZ2;A0A1W2PQ51;Q92841-1;Q92841-3;Q92841;Q92841-2;A0A0U1RQJ0	A0A1X7SBZ2;A0A1W2PQ51;Q92841-1;Q92841-3;Q92841;Q92841-2	17;17;17;17;17;16;2	16;16;16;16;16;15;2	10;10;10;10;10;10;1	Probable ATP-dependent RNA helicase DDX17	DDX17	tr|A0A1X7SBZ2|A0A1X7SBZ2_HUMAN Isoform of Q92841, Probable ATP-dependent RNA helicase DDX17 OS=Homo sapiens OX=9606 GN=DDX17 PE=1 SV=1;tr|A0A1W2PQ51|A0A1W2PQ51_HUMAN Isoform of Q92841, Probable ATP-dependent RNA helicase DDX17 OS=Homo sapiens OX=9606 GN=DD	7	17	16	10	16	10	15	9	9	5	27.3	25.8	17.1	80.253	729	729;731;650;652;729;652;56	0	110.6	By MS/MS	By MS/MS	25.8	16.6	14366000	13086000	1280200	388270	353670	34600	yes	12584000	1642000	18	5	23	>>Annotation	A0A1X7SBZ2	A0A1X7SBZ2	ENSG00000100201	10521	DDX17
>>proteomic identification	H7C452;Q9NVP1	H7C452;Q9NVP1	1;1	1;1	1;1	ATP-dependent RNA helicase DDX18	DDX18	tr|H7C452|H7C452_HUMAN Isoform of Q9NVP1, ATP-dependent RNA helicase DDX18 (Fragment) OS=Homo sapiens OX=9606 GN=DDX18 PE=1 SV=1;sp|Q9NVP1|DDX18_HUMAN ATP-dependent RNA helicase DDX18 OS=Homo sapiens OX=9606 GN=DDX18 PE=1 SV=2	2	1	1	1	1	1	1	1	1	1	5.6	5.6	5.6	24.563	214	214;670	0.0041667	6.4585	By MS/MS	By matching	5.6	5.6	453120	417760	35356	37760	34813	2946.3	yes	0	34602	1	0	1	>>Annotation	H7C452	H7C452	ENSG00000088205	8886	DDX18
>>proteomic identification	H3BTB3;H3BMQ5;H3BN59;I3L0H8;F6QDS0;H3BQK0;Q9UMR2-2;Q9UMR2-4;Q9NUU7;Q9UMR2	H3BTB3;H3BMQ5;H3BN59;I3L0H8;F6QDS0;H3BQK0;Q9UMR2-2;Q9UMR2-4;Q9NUU7;Q9UMR2	2;2;2;2;2;2;2;2;2;2	2;2;2;2;2;2;2;2;2;2	2;2;2;2;2;2;2;2;2;2	ATP-dependent RNA helicase DDX19B;ATP-dependent RNA helicase DDX19A	DDX19A;DDX19B	tr|H3BTB3|H3BTB3_HUMAN Isoform of Q9NUU7, ATP-dependent RNA helicase DDX19A OS=Homo sapiens OX=9606 GN=DDX19A PE=1 SV=1;tr|H3BMQ5|H3BMQ5_HUMAN Isoform of Q9UMR2, ATP-dependent RNA helicase DDX19B (Fragment) OS=Homo sapiens OX=9606 GN=DDX19B PE=1 SV=1;tr|H3	10	2	2	2	2	0	2	0	2	0	17.8	17.8	17.8	14.479	129	129;233;261;447;479;484;448;453;478;479	0	13.789	By MS/MS		17.8	0	371680	371680	0	41298	41298	0	yes	371680	0	2	0	2	>>Annotation	H3BTB3	H3BTB3	ENSG00000168872	55308	DDX19A
>>proteomic identification	Q9UHI6;E9PJ60	Q9UHI6	3;1	3;1	3;1	Probable ATP-dependent RNA helicase DDX20	DDX20	sp|Q9UHI6|DDX20_HUMAN Probable ATP-dependent RNA helicase DDX20 OS=Homo sapiens OX=9606 GN=DDX20 PE=1 SV=2	2	3	3	3	3	0	3	0	3	0	4.7	4.7	4.7	92.239	824	824;432	0	19.966	By MS/MS		4.7	0	608140	608140	0	14480	14480	0	yes	608140	0	3	0	3	>>Annotation	Q9UHI6	Q9UHI6	ENSG00000064703	11218	DDX20
>>proteomic identification	Q9NR30;Q9NR30-2;A0A087WVC1;Q9BQ39	Q9NR30;Q9NR30-2	13;11;1;1	13;11;1;1	13;11;1;1	Nucleolar RNA helicase 2	DDX21	sp|Q9NR30|DDX21_HUMAN Nucleolar RNA helicase 2 OS=Homo sapiens OX=9606 GN=DDX21 PE=1 SV=5;sp|Q9NR30-2|DDX21_HUMAN Isoform of Q9NR30, Isoform 2 of Nucleolar RNA helicase 2 OS=Homo sapiens OX=9606 GN=DDX21	4	13	13	13	13	2	13	2	13	2	19.4	19.4	19.4	87.343	783	783;715;730;737	0	94.202	By MS/MS	By MS/MS	19.4	3.4	12220000	12049000	170390	305490	301230	4259.7	yes	12049000	166760	14	1	15	>>Annotation	Q9NR30	Q9NR30	ENSG00000165732	9188	DDX21
>>proteomic identification	Q9BUQ8;F8VVA2	Q9BUQ8	3;1	3;1	3;1	Probable ATP-dependent RNA helicase DDX23	DDX23	sp|Q9BUQ8|DDX23_HUMAN Probable ATP-dependent RNA helicase DDX23 OS=Homo sapiens OX=9606 GN=DDX23 PE=1 SV=3	2	3	3	3	3	0	3	0	3	0	3.4	3.4	3.4	95.581	820	820;182	0	17.076	By MS/MS		3.4	0	597960	597960	0	13590	13590	0	yes	597960	0	3	0	3	>>Annotation	Q9BUQ8	Q9BUQ8	ENSG00000174243	9416	DDX23
>>proteomic identification	G3V529;Q9GZR7-2;Q9GZR7;F5GYL3;A0A087WXU8;A0A1W2PRR2	G3V529;Q9GZR7-2;Q9GZR7;F5GYL3;A0A087WXU8;A0A1W2PRR2	7;7;7;6;5;5	7;7;7;6;5;5	7;7;7;6;5;5	ATP-dependent RNA helicase DDX24	DDX24	tr|G3V529|G3V529_HUMAN Isoform of Q9GZR7, ATP-dependent RNA helicase DDX24 OS=Homo sapiens OX=9606 GN=DDX24 PE=1 SV=1;sp|Q9GZR7-2|DDX24_HUMAN Isoform of Q9GZR7, Isoform 2 of ATP-dependent RNA helicase DDX24 OS=Homo sapiens OX=9606 GN=DDX24;sp|Q9GZR7|DDX24_	6	7	7	7	7	0	7	0	7	0	11.5	11.5	11.5	91.48	816	816;804;859;609;485;577	0	42.784	By MS/MS		11.5	0	1202700	1202700	0	27970	27970	0	yes	1202700	0	7	0	7	>>Annotation	G3V529	G3V529	ENSG00000089737	57062	DDX24
>>proteomic identification	B7Z6D5;Q96GQ7;A0A087WYH5	B7Z6D5;Q96GQ7;A0A087WYH5	2;2;1	2;2;1	2;2;1	Probable ATP-dependent RNA helicase DDX27	DDX27	tr|B7Z6D5|B7Z6D5_HUMAN Isoform of Q96GQ7, cDNA FLJ61659, highly similar to Probable ATP-dependent RNA helicase DDX27 (EC 3.6.1.-) OS=Homo sapiens OX=9606 GN=DDX27 PE=1 SV=1;sp|Q96GQ7|DDX27_HUMAN Probable ATP-dependent RNA helicase DDX27 OS=Homo sapiens OX=	3	2	2	2	2	0	2	0	2	0	3	3	3	86.604	765	765;796;169	0	11.895	By MS/MS		3	0	433260	433260	0	11402	11402	0	yes	433260	0	2	0	2	>>Annotation	B7Z6D5	B7Z6D5	ENSG00000124228	55661	DDX27
>>proteomic identification	F8WAJ0;Q9H8H2;Q9H8H2-4;Q9H8H2-2	F8WAJ0;Q9H8H2;Q9H8H2-4;Q9H8H2-2	4;4;2;2	4;4;2;2	4;4;2;2	Probable ATP-dependent RNA helicase DDX31	DDX31	tr|F8WAJ0|F8WAJ0_HUMAN Isoform of Q9H8H2, RNA helicase OS=Homo sapiens OX=9606 GN=DDX31 PE=1 SV=2;sp|Q9H8H2|DDX31_HUMAN Probable ATP-dependent RNA helicase DDX31 OS=Homo sapiens OX=9606 GN=DDX31 PE=1 SV=2;sp|Q9H8H2-4|DDX31_HUMAN Isoform of Q9H8H2, Isoform	4	4	4	4	4	0	4	0	4	0	7	7	7	83.515	746	746;851;585;778	0	24.448	By MS/MS		7	0	642220	642220	0	15664	15664	0	yes	642220	0	4	0	4	>>Annotation	F8WAJ0	F8WAJ0	ENSG00000125485	64794	DDX31
>>proteomic identification	H0Y400;A0A0G2JJZ9;O00148;Q13838;Q13838-2;A0A140T9X3;Q5STU3	H0Y400;A0A0G2JJZ9;O00148;Q13838;Q13838-2;A0A140T9X3;Q5STU3	2;2;2;2;2;1;1	2;2;2;2;2;1;1	2;2;2;2;2;1;1	ATP-dependent RNA helicase DDX39A;Spliceosome RNA helicase DDX39B	DDX39B;DDX39A	tr|H0Y400|H0Y400_HUMAN Isoform of Q13838, Spliceosome RNA helicase DDX39B (Fragment) OS=Homo sapiens OX=9606 GN=DDX39B PE=1 SV=1;tr|A0A0G2JJZ9|A0A0G2JJZ9_HUMAN Isoform of Q13838, Spliceosome RNA helicase DDX39B (Fragment) OS=Homo sapiens OX=9606 GN=DDX39B	7	2	2	2	2	0	2	0	2	0	12.8	12.8	12.8	21.679	187	187;328;427;428;443;325;425	0	11.798	By MS/MS		12.8	0	404790	404790	0	40479	40479	0	yes	404790	0	2	0	2	>>Annotation	H0Y400	H0Y400	ENSG00000237889	7919	DDX39B
>>proteomic identification	A0A2R8Y5G6;A0A0D9SFB3;A0A2R8YF78;A0A2R8YCW1;A0A0D9SG12;A0A2R8YFR4;A0A2U3TZJ9;A0A2R8YFS5;A0A2R8Y4A4;A0A2R8Y645;A0A0D9SF53;O00571-2;O00571;F6S8Q4;A0A2R8YDT5;A0A2R8Y7T2;O15523-2;O15523;A0A2R8YDH3;A0A0J9YVQ7;A0A087WVZ1;O15523-3;C9J081;C9J8G5;A0A2R8Y4D2;A0A2R8YCU0;A0A2R8Y650;D6RCM4;Q9NQI0-3;Q9NQI0-2;Q9NQI0-4;Q9NQI0;A0A2R8YF89;H0Y960	A0A2R8Y5G6;A0A0D9SFB3;A0A2R8YF78;A0A2R8YCW1;A0A0D9SG12;A0A2R8YFR4;A0A2U3TZJ9;A0A2R8YFS5;A0A2R8Y4A4;A0A2R8Y645;A0A0D9SF53;O00571-2;O00571;F6S8Q4;A0A2R8YDT5;A0A2R8Y7T2;O15523-2;O15523;A0A2R8YDH3	19;19;19;19;19;19;19;19;19;19;19;19;19;18;17;17;15;15;13;8;7;5;4;3;2;2;2;2;2;2;2;2;1;1	19;19;19;19;19;19;19;19;19;19;19;19;19;18;17;17;15;15;13;8;7;5;4;3;2;2;2;2;2;2;2;2;1;1	18;18;18;18;18;18;18;18;18;18;18;18;18;17;16;16;14;14;12;8;7;5;4;3;2;2;2;2;2;2;2;2;1;1	ATP-dependent RNA helicase DDX3X;ATP-dependent RNA helicase DDX3Y	DDX3X;DDX3Y	tr|A0A2R8Y5G6|A0A2R8Y5G6_HUMAN Isoform of O00571, ATP-dependent RNA helicase DDX3X OS=Homo sapiens OX=9606 GN=DDX3X PE=1 SV=1;tr|A0A0D9SFB3|A0A0D9SFB3_HUMAN Isoform of O00571, ATP-dependent RNA helicase DDX3X OS=Homo sapiens OX=9606 GN=DDX3X PE=1 SV=1;tr|A	34	19	19	18	15	17	15	17	14	16	35.7	35.7	33.9	69.047	622	622;640;641;647;647;660;661;661;662;716;733;646;662;629;475;476;657;660;503;222;189;291;250;224;78;181;193;518;575;690;704;724;96;305	0	184.1	By MS/MS	By MS/MS	26.8	31.5	32365000	16618000	15747000	829860	426100	403760	yes	14957000	15267000	19	13	32	>>Annotation	A0A2R8Y5G6	A0A2R8Y5G6	ENSG00000215301	1654	DDX3X
>>proteomic identification	Q9H0S4-2;Q9H0S4;F5H1N9	Q9H0S4-2;Q9H0S4	6;6;1	6;6;1	6;6;1	Probable ATP-dependent RNA helicase DDX47	DDX47	sp|Q9H0S4-2|DDX47_HUMAN Isoform of Q9H0S4, Isoform 2 of Probable ATP-dependent RNA helicase DDX47 OS=Homo sapiens OX=9606 GN=DDX47;sp|Q9H0S4|DDX47_HUMAN Probable ATP-dependent RNA helicase DDX47 OS=Homo sapiens OX=9606 GN=DDX47 PE=1 SV=1	3	6	6	6	6	0	6	0	6	0	20	20	20	45.169	406	406;455;196	0	41.075	By MS/MS		20	0	2048000	2048000	0	113780	113780	0	yes	2048000	0	5	0	5	>>Annotation	Q9H0S4-2	Q9H0S4	ENSG00000213782	51202	DDX47
>>proteomic identification	J3KTA4;P17844-2;P17844;J3KRZ1;J3QSF1;J3QRQ7;X6RLV5;J3QR02;J3KRX8;J3KTQ4	J3KTA4;P17844-2;P17844;J3KRZ1	13;13;13;7;5;3;1;1;1;1	6;6;6;2;2;1;1;1;1;1	6;6;6;2;2;1;1;1;1;1	Probable ATP-dependent RNA helicase DDX5	DDX5	tr|J3KTA4|J3KTA4_HUMAN Isoform of P17844, Probable ATP-dependent RNA helicase DDX5 OS=Homo sapiens OX=9606 GN=DDX5 PE=1 SV=1;sp|P17844-2|DDX5_HUMAN Isoform of P17844, Isoform 2 of Probable ATP-dependent RNA helicase DDX5 OS=Homo sapiens OX=9606 GN=DDX5;sp|	10	13	6	6	13	10	6	5	6	5	22.3	10.3	10.3	69.086	614	614;535;614;166;153;212;96;99;120;181	0	38.407	By MS/MS	By MS/MS	22.3	16.4	6815800	5471700	1344200	212990	170990	42005	yes	5426000	1361200	5	4	9	>>Annotation	J3KTA4	J3KTA4	ENSG00000108654	1655	DDX5
>>proteomic identification	Q9Y2R4;A0A087X121	Q9Y2R4;A0A087X121	2;1	2;1	2;1	Probable ATP-dependent RNA helicase DDX52	DDX52	sp|Q9Y2R4|DDX52_HUMAN Probable ATP-dependent RNA helicase DDX52 OS=Homo sapiens OX=9606 GN=DDX52 PE=1 SV=3;tr|A0A087X121|A0A087X121_HUMAN Isoform of Q9Y2R4, Probable ATP-dependent RNA helicase DDX52 (Fragment) OS=Homo sapiens OX=9606 GN=DDX52 PE=1 SV=1	2	2	2	2	2	0	2	0	2	0	4.3	4.3	4.3	67.497	599	599;115	0	12.104	By MS/MS		4.3	0	344030	344030	0	12287	12287	0	yes	344030	0	2	0	2	>>Annotation	Q9Y2R4	Q9Y2R4	ENSG00000277594	11056	DDX52
>>proteomic identification	Q8TDD1;Q8TDD1-2	Q8TDD1;Q8TDD1-2	2;2	2;2	2;2	ATP-dependent RNA helicase DDX54	DDX54	sp|Q8TDD1|DDX54_HUMAN ATP-dependent RNA helicase DDX54 OS=Homo sapiens OX=9606 GN=DDX54 PE=1 SV=2;sp|Q8TDD1-2|DDX54_HUMAN Isoform of Q8TDD1, Isoform 2 of ATP-dependent RNA helicase DDX54 OS=Homo sapiens OX=9606 GN=DDX54	2	2	2	2	2	0	2	0	2	0	2.5	2.5	2.5	98.594	881	881;882	0	12.892	By MS/MS		2.5	0	446930	446930	0	9716	9716	0	yes	446930	0	2	0	2	>>Annotation	Q8TDD1	Q8TDD1	ENSG00000123064	79039	DDX54
>>proteomic identification	F5H5U2;Q8NHQ9	F5H5U2;Q8NHQ9	1;1	1;1	1;1	ATP-dependent RNA helicase DDX55	DDX55	tr|F5H5U2|F5H5U2_HUMAN Isoform of Q8NHQ9, RNA helicase OS=Homo sapiens OX=9606 GN=DDX55 PE=1 SV=1;sp|Q8NHQ9|DDX55_HUMAN ATP-dependent RNA helicase DDX55 OS=Homo sapiens OX=9606 GN=DDX55 PE=1 SV=3	2	1	1	1	1	0	1	0	1	0	3	3	3	65.19	569	569;600	0	7.1876	By MS/MS		3	0	481550	481550	0	15049	15049	0	yes	481550	0	1	0	1	>>Annotation	F5H5U2	F5H5U2	ENSG00000111364	57696	DDX55
>>proteomic identification	P26196;Q8IV96	P26196	3;1	3;1	3;1	Probable ATP-dependent RNA helicase DDX6	DDX6	sp|P26196|DDX6_HUMAN Probable ATP-dependent RNA helicase DDX6 OS=Homo sapiens OX=9606 GN=DDX6 PE=1 SV=2	2	3	3	3	3	3	3	3	3	3	8.3	8.3	8.3	54.416	483	483;187	0	19.682	By MS/MS	By MS/MS	8.3	8.3	1534100	854540	679590	54790	30519	24271	yes	848640	671000	2	2	4	>>Annotation	P26196	P26196	ENSG00000110367	1656	DDX6
>>proteomic identification	O43143	O43143	10	10	10	Pre-mRNA-splicing factor ATP-dependent RNA helicase DHX15	DHX15	sp|O43143|DHX15_HUMAN Pre-mRNA-splicing factor ATP-dependent RNA helicase DHX15 OS=Homo sapiens OX=9606 GN=DHX15 PE=1 SV=2	1	10	10	10	10	1	10	1	10	1	13.6	13.6	13.6	90.932	795	795	0	60.747	By MS/MS	By matching	13.6	1.6	3741000	3686000	54986	95923	94513	1409.9	yes	3686000	0	11	0	11	>>Annotation	O43143	O43143	ENSG00000109606	1665	DHX15
>>proteomic identification	H7BXY3;Q7L2E3-3;Q7L2E3;Q7L2E3-2	H7BXY3;Q7L2E3-3;Q7L2E3;Q7L2E3-2	12;12;12;12	12;12;12;12	12;12;12;12	Putative ATP-dependent RNA helicase DHX30	DHX30	tr|H7BXY3|H7BXY3_HUMAN Isoform of Q7L2E3, Putative ATP-dependent RNA helicase DHX30 OS=Homo sapiens OX=9606 GN=DHX30 PE=1 SV=1;sp|Q7L2E3-3|DHX30_HUMAN Isoform of Q7L2E3, Isoform 3 of Putative ATP-dependent RNA helicase DHX30 OS=Homo sapiens OX=9606 GN=DHX3	4	12	12	12	12	0	12	0	12	0	13.8	13.8	13.8	130.55	1166	1166;1155;1194;1222	0	75.884	By MS/MS		13.8	0	3493800	3493800	0	47213	47213	0	yes	3382200	0	14	0	14	>>Annotation	H7BXY3	H7BXY3	ENSG00000132153	22907	DHX30
>>proteomic identification	Q8IY37	Q8IY37	1	1	1	Probable ATP-dependent RNA helicase DHX37	DHX37	sp|Q8IY37|DHX37_HUMAN Probable ATP-dependent RNA helicase DHX37 OS=Homo sapiens OX=9606 GN=DHX37 PE=1 SV=1	1	1	1	1	1	0	1	0	1	0	1	1	1	129.54	1157	1157	0.0011038	6.7332	By MS/MS		1	0	101980	101980	0	1888.4	1888.4	0	yes	101980	0	1	0	1	>>Annotation	Q8IY37	Q8IY37	ENSG00000150990	57647	DHX37
>>proteomic identification	Q08211;Q08211-2	Q08211	20;1	20;1	20;1	ATP-dependent RNA helicase A	DHX9	sp|Q08211|DHX9_HUMAN ATP-dependent RNA helicase A OS=Homo sapiens OX=9606 GN=DHX9 PE=1 SV=4	2	20	20	20	19	16	19	16	19	16	18	18	18	140.96	1270	1270;235	0	148.55	By MS/MS	By MS/MS	16.5	15.2	17526000	11437000	6088500	287310	187500	99811	yes	10813000	6583200	21	12	33	>>Annotation	Q08211	Q08211	ENSG00000135829	1660	DHX9
>>proteomic identification	Q9UNQ2;D6RCL3;A0A0C4DGB1	Q9UNQ2	3;1;1	3;1;1	3;1;1	Probable dimethyladenosine transferase	DIMT1	sp|Q9UNQ2|DIM1_HUMAN Probable dimethyladenosine transferase OS=Homo sapiens OX=9606 GN=DIMT1 PE=1 SV=1	3	3	3	3	3	2	3	2	3	2	10.5	10.5	10.5	35.236	313	313;154;275	0	18.594	By MS/MS	By MS/MS	10.5	7.7	821500	582780	238710	45639	32377	13262	yes	528430	287980	2	1	3	>>Annotation	Q9UNQ2	Q9UNQ2	ENSG00000086189	27292	DIMT1
>>proteomic identification	O60832;H7BZF2;H7C0M1;C9IYT0;O60832-2	O60832;H7BZF2;H7C0M1;C9IYT0;O60832-2	2;1;1;1;1	2;1;1;1;1	2;1;1;1;1	H/ACA ribonucleoprotein complex subunit 4	DKC1	sp|O60832|DKC1_HUMAN H/ACA ribonucleoprotein complex subunit DKC1 OS=Homo sapiens OX=9606 GN=DKC1 PE=1 SV=3;tr|H7BZF2|H7BZF2_HUMAN Isoform of O60832, H/ACA ribonucleoprotein complex subunit DKC1 (Fragment) OS=Homo sapiens OX=9606 GN=DKC1 PE=1 SV=1;tr|H7C0M	5	2	2	2	2	1	2	1	2	1	4.5	4.5	4.5	57.673	514	514;76;229;258;420	0	11.173	By MS/MS	By matching	4.5	1.9	511500	360030	151470	16500	11614	4886.2	yes	360030	0	0	0	0	>>Annotation	O60832	O60832	ENSG00000130826	1736	DKC1
>>proteomic identification	P36957;H0YJF9;G3V5M3;G3V3F0;Q86SW4;P36957-2	P36957;H0YJF9;G3V5M3;G3V3F0;Q86SW4;P36957-2	2;1;1;1;1;1	2;1;1;1;1;1	2;1;1;1;1;1	Dihydrolipoyllysine-residue succinyltransferase component of 2-oxoglutarate dehydrogenase complex, mitochondrial	DLST	sp|P36957|ODO2_HUMAN Dihydrolipoyllysine-residue succinyltransferase component of 2-oxoglutarate dehydrogenase complex, mitochondrial OS=Homo sapiens OX=9606 GN=DLST PE=1 SV=4;tr|H0YJF9|H0YJF9_HUMAN Isoform of P36957, Dihydrolipoyllysine-residue succinyltr	6	2	2	2	2	0	2	0	2	0	5.7	5.7	5.7	48.755	453	453;74;83;104;279;367	0	14.17	By MS/MS		5.7	0	618010	618010	0	26870	26870	0	yes	618010	0	2	0	2	>>Annotation	P36957	P36957	ENSG00000119689	1743	DLST
>>proteomic identification	P31689-2;P31689	P31689-2;P31689	8;8	8;8	8;8	DnaJ homolog subfamily A member 1	DNAJA1	sp|P31689-2|DNJA1_HUMAN Isoform of P31689, Isoform 2 of DnaJ homolog subfamily A member 1 OS=Homo sapiens OX=9606 GN=DNAJA1;sp|P31689|DNJA1_HUMAN DnaJ homolog subfamily A member 1 OS=Homo sapiens OX=9606 GN=DNAJA1 PE=1 SV=2	2	8	8	8	8	2	8	2	8	2	27.2	27.2	27.2	37.044	331	331;397	0	57.247	By MS/MS	By matching	27.2	7.9	20119000	19855000	263970	1183500	1167900	15527	yes	19202000	300800	11	0	11	>>Annotation	P31689-2	P31689	ENSG00000086061	3301	DNAJA1
>>proteomic identification	O60884;A0A087WT48	O60884	5;2	5;2	5;2	DnaJ homolog subfamily A member 2	DNAJA2	sp|O60884|DNJA2_HUMAN DnaJ homolog subfamily A member 2 OS=Homo sapiens OX=9606 GN=DNAJA2 PE=1 SV=1	2	5	5	5	5	0	5	0	5	0	13.6	13.6	13.6	45.745	412	412;134	0	38.178	By MS/MS		13.6	0	1645500	1645500	0	74794	74794	0	yes	1645500	0	5	0	5	>>Annotation	O60884	O60884	ENSG00000069345	10294	DNAJA2
>>proteomic identification	Q9UBS4;H7C2Y5	Q9UBS4;H7C2Y5	4;2	4;2	4;2	DnaJ homolog subfamily B member 11	DNAJB11	sp|Q9UBS4|DJB11_HUMAN DnaJ homolog subfamily B member 11 OS=Homo sapiens OX=9606 GN=DNAJB11 PE=1 SV=1;tr|H7C2Y5|H7C2Y5_HUMAN Uncharacterized protein (Fragment) OS=Homo sapiens OX=9606 PE=1 SV=8	2	4	4	4	4	0	4	0	4	0	14.2	14.2	14.2	40.513	358	358;167	0	28.107	By MS/MS		14.2	0	1863800	1863800	0	116490	116490	0	yes	1863800	0	4	0	4	>>Annotation	Q9UBS4	Q9UBS4	ENSG00000090520	51726	DNAJB11
>>proteomic identification	C9JRD2;C9JXB9;P25686-2;P25686;C9J1G2;E7ETU0;C9JX00;C9J2C4;A0A0J9YX62;Q8NHS0;O75190-2;O75190-4;O75190-3;O75190	C9JRD2;C9JXB9;P25686-2;P25686	3;3;3;3;1;1;1;1;1;1;1;1;1;1	3;3;3;3;1;1;1;1;1;1;1;1;1;1	3;3;3;3;1;1;1;1;1;1;1;1;1;1	DnaJ homolog subfamily B member 2	DNAJB2	tr|C9JRD2|C9JRD2_HUMAN Isoform of P25686, DnaJ homolog subfamily B member 2 (Fragment) OS=Homo sapiens OX=9606 GN=DNAJB2 PE=1 SV=1;tr|C9JXB9|C9JXB9_HUMAN Isoform of P25686, DnaJ homolog subfamily B member 2 (Fragment) OS=Homo sapiens OX=9606 GN=DNAJB2 PE=1	14	3	3	3	3	0	3	0	3	0	14.9	14.9	14.9	25.411	228	228;244;277;324;122;132;148;228;334;232;241;277;325;326	0	18.072	By MS/MS		14.9	0	495880	495880	0	38145	38145	0	yes	495880	0	3	0	3	>>Annotation	C9JRD2	C9JRD2	ENSG00000135924	3300	DNAJB2
>>proteomic identification	C9JUL4;Q9UDY4	C9JUL4;Q9UDY4	2;2	2;2	2;2	DnaJ homolog subfamily B member 4	DNAJB4	tr|C9JUL4|C9JUL4_HUMAN Isoform of Q9UDY4, DnaJ homolog subfamily B member 4 (Fragment) OS=Homo sapiens OX=9606 GN=DNAJB4 PE=1 SV=1;sp|Q9UDY4|DNJB4_HUMAN DnaJ homolog subfamily B member 4 OS=Homo sapiens OX=9606 GN=DNAJB4 PE=1 SV=1	2	2	2	2	2	0	2	0	2	0	15.1	15.1	15.1	19.238	172	172;337	0	11.835	By MS/MS		15.1	0	540690	540690	0	49153	49153	0	yes	540690	0	2	0	2	>>Annotation	C9JUL4	C9JUL4	ENSG00000162616	11080	DNAJB4
>>proteomic identification	Q8IXB1;Q8IXB1-2;Q71S60;A0A087WXH7;E7EP04;Q8IXB1-3	Q8IXB1;Q8IXB1-2	4;3;1;1;1;1	4;3;1;1;1;1	4;3;1;1;1;1	DnaJ homolog subfamily C member 10	DNAJC10	sp|Q8IXB1|DJC10_HUMAN DnaJ homolog subfamily C member 10 OS=Homo sapiens OX=9606 GN=DNAJC10 PE=1 SV=2;sp|Q8IXB1-2|DJC10_HUMAN Isoform of Q8IXB1, Isoform 2 of DnaJ homolog subfamily C member 10 OS=Homo sapiens OX=9606 GN=DNAJC10	6	4	4	4	4	0	4	0	4	0	6.2	6.2	6.2	91.079	793	793;747;177;177;275;332	0	25.578	By MS/MS		6.2	0	959210	959210	0	29067	29067	0	yes	959210	0	4	0	4	>>Annotation	Q8IXB1	Q8IXB1	ENSG00000077232	54431	DNAJC10
>>proteomic identification	Q5F1R6;Q5F1R6-3;Q5F1R6-2;A0A2R8Y534;A0A2R8Y4Q0	Q5F1R6;Q5F1R6-3;Q5F1R6-2	3;3;3;1;1	3;3;3;1;1	3;3;3;1;1	DnaJ homolog subfamily C member 21	DNAJC21	sp|Q5F1R6|DJC21_HUMAN DnaJ homolog subfamily C member 21 OS=Homo sapiens OX=9606 GN=DNAJC21 PE=1 SV=2;sp|Q5F1R6-3|DJC21_HUMAN Isoform of Q5F1R6, Isoform 3 of DnaJ homolog subfamily C member 21 OS=Homo sapiens OX=9606 GN=DNAJC21;sp|Q5F1R6-2|DJC21_HUMAN Isof	5	3	3	3	3	0	3	0	3	0	8.5	8.5	8.5	62.027	531	531;544;576;415;473	0	21.737	By MS/MS		8.5	0	719010	719010	0	31261	31261	0	yes	719010	0	3	0	3	>>Annotation	Q5F1R6	Q5F1R6	ENSG00000168724	134218	DNAJC21
>>proteomic identification	Q5QPK2;H0Y368;O60762;Q5QPJ9	Q5QPK2;H0Y368;O60762	4;4;4;1	4;4;4;1	4;4;4;1	Dolichol-phosphate mannosyltransferase subunit 1	DPM1	tr|Q5QPK2|Q5QPK2_HUMAN Isoform of O60762, Dolichol-phosphate mannosyltransferase subunit 1 OS=Homo sapiens OX=9606 GN=DPM1 PE=1 SV=1;tr|H0Y368|H0Y368_HUMAN Isoform of O60762, Dolichol-phosphate mannosyltransferase subunit 1 (Fragment) OS=Homo sapiens OX=96	4	4	4	4	4	0	4	0	4	0	17.1	17.1	17.1	32.426	287	287;295;260;221	0	26.216	By MS/MS		17.1	0	1760200	1760200	0	110010	110010	0	yes	1760200	0	4	0	4	>>Annotation	Q5QPK2	Q5QPK2	ENSG00000000419	8813	DPM1
>>proteomic identification	Q14195-2	Q14195-2	2	2	2			sp|Q14195-2|DPYL3_HUMAN Isoform of Q14195, Isoform LCRMP-4 of Dihydropyrimidinase-related protein 3 OS=Homo sapiens OX=9606 GN=DPYSL3	1	2	2	2	2	1	2	1	2	1	4.5	4.5	4.5	73.91	684	684	0	11.053	By MS/MS	By matching	4.5	2.8	346490	258280	88214	9364.7	6980.5	2384.2	yes	0	86334	2	0	2	>>Annotation	Q14195-2	Q14195	ENSG00000113657	1809	DPYSL3
>>proteomic identification	Q9Y295	Q9Y295	4	4	4	Developmentally-regulated GTP-binding protein 1	DRG1	sp|Q9Y295|DRG1_HUMAN Developmentally-regulated GTP-binding protein 1 OS=Homo sapiens OX=9606 GN=DRG1 PE=1 SV=1	1	4	4	4	4	2	4	2	4	2	15.5	15.5	15.5	40.542	367	367	0	26.143	By MS/MS	By MS/MS	15.5	8.2	1685300	1262700	422650	73276	54899	18376	yes	828810	847520	3	2	5	>>Annotation	Q9Y295	Q9Y295	ENSG00000185721	4733	DRG1
>>proteomic identification	Q08554-2;Q08554	Q08554-2;Q08554	1;1	1;1	1;1	Desmocollin-1	DSC1	sp|Q08554-2|DSC1_HUMAN Isoform of Q08554, Isoform 1B of Desmocollin-1 OS=Homo sapiens OX=9606 GN=DSC1;sp|Q08554|DSC1_HUMAN Desmocollin-1 OS=Homo sapiens OX=9606 GN=DSC1 PE=1 SV=2	2	1	1	1	1	1	1	1	1	1	1.7	1.7	1.7	93.834	840	840;894	0.0095238	6.0624	By MS/MS	By matching	1.7	1.7	480550	257540	223010	10679	5723.2	4955.8	yes	0	218260	1	0	1	>>Annotation	Q08554-2	Q08554	ENSG00000134765	1823	DSC1
>>proteomic identification	Q02413	Q02413	2	2	2	Desmoglein-1	DSG1	sp|Q02413|DSG1_HUMAN Desmoglein-1 OS=Homo sapiens OX=9606 GN=DSG1 PE=1 SV=2	1	2	2	2	2	1	2	1	2	1	2.9	2.9	2.9	113.75	1049	1049	0	12.359	By MS/MS	By matching	2.9	1.5	278190	237070	41127	6785.2	5782.1	1003.1	yes	237070	0	2	0	2	>>Annotation	Q02413	Q02413	ENSG00000134760	1828	DSG1
>>proteomic identification	P15924;P15924-2;P15924-3	P15924;P15924-2;P15924-3	6;4;4	6;4;4	6;4;4	Desmoplakin	DSP	sp|P15924|DESP_HUMAN Desmoplakin OS=Homo sapiens OX=9606 GN=DSP PE=1 SV=3;sp|P15924-2|DESP_HUMAN Isoform of P15924, Isoform DPII of Desmoplakin OS=Homo sapiens OX=9606 GN=DSP;sp|P15924-3|DESP_HUMAN Isoform of P15924, Isoform DSPIa of Desmoplakin OS=Homo sa	3	6	6	6	6	2	6	2	6	2	2.2	2.2	2.2	331.77	2871	2871;2272;2428	0	38.269	By MS/MS	By matching	2.2	0.8	1260200	1139400	120850	7731.4	6990	741.43	yes	1009800	247860	6	0	6	>>Annotation	P15924	P15924	ENSG00000096696	1832	DSP
>>proteomic identification	F6RFD5;P60981;P60981-2	F6RFD5;P60981;P60981-2	2;2;1	2;2;1	2;2;1	Destrin	DSTN	tr|F6RFD5|F6RFD5_HUMAN Isoform of P60981, Destrin OS=Homo sapiens OX=9606 GN=DSTN PE=1 SV=1;sp|P60981|DEST_HUMAN Destrin OS=Homo sapiens OX=9606 GN=DSTN PE=1 SV=3;sp|P60981-2|DEST_HUMAN Isoform of P60981, Isoform 2 of Destrin OS=Homo sapiens OX=9606 GN=DST	3	2	2	2	2	1	2	1	2	1	17	17	17	15.397	135	135;165;148	0	12.438	By MS/MS	By matching	17	8.1	885910	772790	113120	98434	85866	12568	yes	772790	0	3	0	3	>>Annotation	F6RFD5	F6RFD5	ENSG00000125868	11034	DSTN
>>proteomic identification	Q14204;A0A2R8Y706;A0A2R8Y5T0;A0A2R8Y542;A0A2R8YFZ7;A0A2R8Y6H2;A0A2R8Y6I5;A0A2R8YGC7;H0YJ21	Q14204;A0A2R8Y706	28;15;12;11;9;7;5;5;1	28;15;12;11;9;7;5;5;1	28;15;12;11;9;7;5;5;1	Cytoplasmic dynein 1 heavy chain 1	DYNC1H1	sp|Q14204|DYHC1_HUMAN Cytoplasmic dynein 1 heavy chain 1 OS=Homo sapiens OX=9606 GN=DYNC1H1 PE=1 SV=5;tr|A0A2R8Y706|A0A2R8Y706_HUMAN Isoform of Q14204, Cytoplasmic dynein 1 heavy chain 1 (Fragment) OS=Homo sapiens OX=9606 GN=DYNC1H1 PE=1 SV=1	9	28	28	28	28	1	28	1	28	1	7	7	7	532.4	4646	4646;1942;1476;1076;1686;1400;355;421;309	0	177.24	By MS/MS	By matching	7	0.2	5856100	5785600	70477	22786	22512	274.23	yes	5785600	0	28	0	28	>>Annotation	Q14204	Q14204	ENSG00000197102	1778	DYNC1H1
>>proteomic identification	E9PGG1;E7EUM4;E7ERR6;E7ERH4;E7ET01;E7ETL8;E7EQU2;E7ESD3;E7EMU4;E7EV09;E7EQL5;Q13409-6;Q13409-3;Q13409-7;Q13409-2;Q13409-5;Q13409;E7EU01	E9PGG1;E7EUM4;E7ERR6;E7ERH4;E7ET01;E7ETL8;E7EQU2;E7ESD3;E7EMU4;E7EV09;E7EQL5;Q13409-6;Q13409-3;Q13409-7;Q13409-2;Q13409-5;Q13409;E7EU01	2;2;2;2;2;2;2;2;2;2;2;2;2;2;2;2;2;1	2;2;2;2;2;2;2;2;2;2;2;2;2;2;2;2;2;1	2;2;2;2;2;2;2;2;2;2;2;2;2;2;2;2;2;1	Cytoplasmic dynein 1 intermediate chain 2	DYNC1I2	tr|E9PGG1|E9PGG1_HUMAN Isoform of Q13409, Cytoplasmic dynein 1 intermediate chain 2 (Fragment) OS=Homo sapiens OX=9606 GN=DYNC1I2 PE=1 SV=1;tr|E7EUM4|E7EUM4_HUMAN Isoform of Q13409, Cytoplasmic dynein 1 intermediate chain 2 (Fragment) OS=Homo sapiens OX=96	18	2	2	2	2	0	2	0	2	0	31.8	31.8	31.8	12.328	110	110;137;139;151;173;184;185;187;214;250;305;611;612;630;632;637;638;121	0	12.038	By MS/MS		31.8	0	295370	295370	0	98458	98458	0	yes	295370	0	2	0	2	>>Annotation	E9PGG1	E9PGG1	ENSG00000077380	1781	DYNC1I2
>>proteomic identification	J3KRI4;O43237-2;O43237;J3KRZ2	J3KRI4;O43237-2;O43237;J3KRZ2	2;2;2;1	2;2;2;1	2;2;2;1	Cytoplasmic dynein 1 light intermediate chain 2	DYNC1LI2	tr|J3KRI4|J3KRI4_HUMAN Isoform of O43237, Cytoplasmic dynein 1 light intermediate chain 2 (Fragment) OS=Homo sapiens OX=9606 GN=DYNC1LI2 PE=1 SV=1;sp|O43237-2|DC1L2_HUMAN Isoform of O43237, Isoform 2 of Cytoplasmic dynein 1 light intermediate chain 2 OS=Ho	4	2	2	2	2	0	2	0	2	0	16.8	16.8	16.8	17.778	167	167;415;492;92	0	16.461	By MS/MS		16.8	0	468930	468930	0	42630	42630	0	yes	468930	0	2	0	2	>>Annotation	J3KRI4	J3KRI4	ENSG00000135720	1783	DYNC1LI2
>>proteomic identification	F8VXI7;F8VXL2;F8VRV5;P63167	F8VXI7;F8VXL2;F8VRV5;P63167	1;1;1;1	1;1;1;1	1;1;1;1	Dynein light chain 1, cytoplasmic	DYNLL1	tr|F8VXI7|F8VXI7_HUMAN Isoform of P63167, Dynein light chain (Fragment) OS=Homo sapiens OX=9606 GN=DYNLL1 PE=1 SV=1;tr|F8VXL2|F8VXL2_HUMAN Isoform of P63167, Dynein light chain OS=Homo sapiens OX=9606 GN=DYNLL1 PE=1 SV=1;tr|F8VRV5|F8VRV5_HUMAN Isoform of P	4	1	1	1	1	1	1	1	1	1	52.4	52.4	52.4	4.7714	42	42;47;67;89	0	7.1006	By MS/MS	By matching	52.4	52.4	1773800	1389200	384690	1773800	1389200	384690	yes	0	376490	1	0	1	>>Annotation	F8VXI7	F8VXI7	ENSG00000088986	8655	DYNLL1
>>proteomic identification	H7C2Q8;Q99848	H7C2Q8;Q99848	4;4	4;4	4;4	Probable rRNA-processing protein EBP2	EBNA1BP2	tr|H7C2Q8|H7C2Q8_HUMAN Isoform of Q99848, EBNA1 binding protein 2, isoform CRA_d OS=Homo sapiens OX=9606 GN=EBNA1BP2 PE=1 SV=1;sp|Q99848|EBP2_HUMAN Probable rRNA-processing protein EBP2 OS=Homo sapiens OX=9606 GN=EBNA1BP2 PE=1 SV=2	2	4	4	4	4	3	4	3	4	3	13.9	13.9	13.9	40.684	361	361;306	0	28.4	By MS/MS	By MS/MS	13.9	11.1	4150200	3620200	529950	218430	190540	27892	yes	3130800	1008100	3	1	4	>>Annotation	H7C2Q8	H7C2Q8	ENSG00000117395	10969	EBNA1BP2
>>proteomic identification	Q5VTE0;P68104;A0A087WV01;A0A087WVQ9;P68104-2;A0A2U3TZH3;Q05639;A0A2R8Y488;A6PW80;Q5JR01;A0A2R8Y660;A0A2R8YDN5	Q5VTE0;P68104;A0A087WV01;A0A087WVQ9;P68104-2;A0A2U3TZH3;Q05639	10;10;9;7;7;5;5;3;2;2;2;1	10;10;9;7;7;5;5;3;2;2;2;1	10;10;9;7;7;5;5;3;2;2;2;1	Putative elongation factor 1-alpha-like 3;Elongation factor 1-alpha 1;Elongation factor 1-alpha;Elongation factor 1-alpha 2	EEF1A1P5;EEF1A1;EEF1A2	sp|Q5VTE0|EF1A3_HUMAN Putative elongation factor 1-alpha-like 3 OS=Homo sapiens OX=9606 GN=EEF1A1P5 PE=5 SV=1;sp|P68104|EF1A1_HUMAN Elongation factor 1-alpha 1 OS=Homo sapiens OX=9606 GN=EEF1A1 PE=1 SV=1;tr|A0A087WV01|A0A087WV01_HUMAN Isoform of P68104, El	12	10	10	10	9	7	9	7	9	7	24.7	24.7	24.7	50.184	462	462;462;426;441;441;496;463;173;106;145;152;106	0	80.524	By MS/MS	By MS/MS	18.6	19.3	31357000	27168000	4188700	1493200	1293700	199460	yes	27053000	4214600	12	4	16	>>Annotation	Q5VTE0	Q5VTE0	ENSG00000196205	158078	EEF1A1P5
>>proteomic identification	P24534;F8WF65;F2Z2G2;C9JZW3	P24534	3;1;1;1	3;1;1;1	3;1;1;1	Elongation factor 1-beta	EEF1B2	sp|P24534|EF1B_HUMAN Elongation factor 1-beta OS=Homo sapiens OX=9606 GN=EEF1B2 PE=1 SV=3	4	3	3	3	2	3	2	3	2	3	20.4	20.4	20.4	24.763	225	225;29;68;123	0	31.938	By MS/MS	By MS/MS	12.4	20.4	2866200	1588600	1277600	238850	132380	106470	yes	1851000	987990	2	2	4	>>Annotation	P24534	P24534	ENSG00000114942	1933	EEF1B2
>>proteomic identification	E9PMW7;E9PPR1;E9PL12;E9PQ49;E9PI39;E9PK01;P29692;E9PN91;E9PIZ1;E9PL71;H0YCK7;A0A087X1X7;E9PRY8;P29692-3;P29692-2;E9PKK3;E9PK72;E9PK06;E9PQZ1;P29692-4;E9PNW6;E9PJD0	E9PMW7;E9PPR1;E9PL12;E9PQ49;E9PI39;E9PK01;P29692;E9PN91;E9PIZ1;E9PL71;H0YCK7;A0A087X1X7;E9PRY8;P29692-3;P29692-2	5;5;5;5;5;5;5;4;4;4;4;4;4;4;4;2;2;2;2;2;1;1	5;5;5;5;5;5;5;4;4;4;4;4;4;4;4;2;2;2;2;2;1;1	5;5;5;5;5;5;5;4;4;4;4;4;4;4;4;2;2;2;2;2;1;1	Elongation factor 1-delta	EEF1D	tr|E9PMW7|E9PMW7_HUMAN Isoform of P29692, Elongation factor 1-delta OS=Homo sapiens OX=9606 GN=EEF1D PE=1 SV=1;tr|E9PPR1|E9PPR1_HUMAN Isoform of P29692, Elongation factor 1-delta (Fragment) OS=Homo sapiens OX=9606 GN=EEF1D PE=1 SV=1;tr|E9PL12|E9PL12_HUMAN	22	5	5	5	4	4	4	4	4	4	54.6	54.6	54.6	14.18	130	130;166;168;198;204;261;281;106;137;187;210;631;697;257;647;39;63;139;238;262;35;99	0	32.993	By MS/MS	By MS/MS	45.4	43.8	2820300	1814600	1005600	402900	259230	143660	yes	2054800	744100	4	2	6	>>Annotation	E9PMW7	E9PMW7	ENSG00000104529	1936	EEF1D
>>proteomic identification	P26641;P26641-2	P26641;P26641-2	3;3	3;3	3;3	Elongation factor 1-gamma	EEF1G	sp|P26641|EF1G_HUMAN Elongation factor 1-gamma OS=Homo sapiens OX=9606 GN=EEF1G PE=1 SV=3;sp|P26641-2|EF1G_HUMAN Isoform of P26641, Isoform 2 of Elongation factor 1-gamma OS=Homo sapiens OX=9606 GN=EEF1G	2	3	3	3	3	2	3	2	3	2	7.1	7.1	7.1	50.118	437	437;487	0	22.335	By MS/MS	By MS/MS	7.1	4.1	6528500	5909300	619110	272020	246220	25796	yes	5958300	557010	3	0	3	>>Annotation	P26641	P26641	ENSG00000254772	1937	EEF1G
>>proteomic identification	P13639	P13639	13	13	12	Elongation factor 2	EEF2	sp|P13639|EF2_HUMAN Elongation factor 2 OS=Homo sapiens OX=9606 GN=EEF2 PE=1 SV=4	1	13	13	12	13	2	13	2	12	2	18.9	18.9	17.7	95.337	858	858	0	85.906	By MS/MS	By matching	18.9	3.6	6134800	5998300	136550	136330	133290	3034.5	yes	5998300	0	11	0	11	>>Annotation	P13639	P13639	ENSG00000167658	1938	EEF2
>>proteomic identification	Q15029-2;Q15029;Q15029-3;K7EJ74;K7EP67	Q15029-2;Q15029;Q15029-3;K7EJ74;K7EP67	4;4;3;2;2	3;3;2;1;1	3;3;2;1;1	116 kDa U5 small nuclear ribonucleoprotein component	EFTUD2	sp|Q15029-2|U5S1_HUMAN Isoform of Q15029, Isoform 2 of 116 kDa U5 small nuclear ribonucleoprotein component OS=Homo sapiens OX=9606 GN=EFTUD2;sp|Q15029|U5S1_HUMAN 116 kDa U5 small nuclear ribonucleoprotein component OS=Homo sapiens OX=9606 GN=EFTUD2 PE=1 S	5	4	3	3	4	1	3	1	3	1	5.5	4.5	4.5	105.38	937	937;972;962;134;223	0	18.461	By MS/MS	By matching	5.5	1.7	733680	683030	50651	14386	13393	993.15	yes	683030	0	2	0	2	>>Annotation	Q15029-2	Q15029	ENSG00000108883	9343	EFTUD2
>>proteomic identification	Q9H223	Q9H223	3	3	3	EH domain-containing protein 4	EHD4	sp|Q9H223|EHD4_HUMAN EH domain-containing protein 4 OS=Homo sapiens OX=9606 GN=EHD4 PE=1 SV=1	1	3	3	3	3	0	3	0	3	0	7.6	7.6	7.6	61.174	541	541	0	24.686	By MS/MS		7.6	0	667180	667180	0	22239	22239	0	yes	667180	0	3	0	3	>>Annotation	Q9H223	Q9H223	ENSG00000103966	30844	EHD4
>>proteomic identification	P19525-2;P19525;F8WBH4;C9JZT2	P19525-2;P19525;F8WBH4;C9JZT2	2;2;1;1	2;2;1;1	2;2;1;1	Interferon-induced, double-stranded RNA-activated protein kinase	EIF2AK2	sp|P19525-2|E2AK2_HUMAN Isoform of P19525, Isoform 2 of Interferon-induced, double-stranded RNA-activated protein kinase OS=Homo sapiens OX=9606 GN=EIF2AK2;sp|P19525|E2AK2_HUMAN Interferon-induced, double-stranded RNA-activated protein kinase OS=Homo sapie	4	2	2	2	2	0	2	0	2	0	3.7	3.7	3.7	57.39	510	510;551;102;141	0	11.654	By MS/MS		3.7	0	284350	284350	0	14217	14217	0	yes	284350	0	2	0	2	>>Annotation	P19525-2	P19525	ENSG00000055332	5610	EIF2AK2
>>proteomic identification	P05198;H0YJS4;G3V4T5	P05198;H0YJS4;G3V4T5	5;3;3	5;3;3	5;3;3	Eukaryotic translation initiation factor 2 subunit 1	EIF2S1	sp|P05198|IF2A_HUMAN Eukaryotic translation initiation factor 2 subunit 1 OS=Homo sapiens OX=9606 GN=EIF2S1 PE=1 SV=3;tr|H0YJS4|H0YJS4_HUMAN Isoform of P05198, Eukaryotic translation initiation factor 2 subunit 1 (Fragment) OS=Homo sapiens OX=9606 GN=EIF2S	3	5	5	5	5	0	5	0	5	0	16.2	16.2	16.2	36.112	315	315;252;273	0	31.584	By MS/MS		16.2	0	1400900	1400900	0	63679	63679	0	yes	1400900	0	5	0	5	>>Annotation	P05198	P05198	ENSG00000134001	1965	EIF2S1
>>proteomic identification	P20042	P20042	3	3	3	Eukaryotic translation initiation factor 2 subunit 2	EIF2S2	sp|P20042|IF2B_HUMAN Eukaryotic translation initiation factor 2 subunit 2 OS=Homo sapiens OX=9606 GN=EIF2S2 PE=1 SV=2	1	3	3	3	3	0	3	0	3	0	13.8	13.8	13.8	38.388	333	333	0	22.404	By MS/MS		13.8	0	1328500	1328500	0	66426	66426	0	yes	1328500	0	3	0	3	>>Annotation	P20042	P20042	ENSG00000125977	8894	EIF2S2
>>proteomic identification	P41091;Q2VIR3-2;Q2VIR3;H7BZU1	P41091;Q2VIR3-2;Q2VIR3	6;5;5;1	6;5;5;1	6;5;5;1	Eukaryotic translation initiation factor 2 subunit 3;Putative eukaryotic translation initiation factor 2 subunit 3-like protein	EIF2S3;EIF2S3L	sp|P41091|IF2G_HUMAN Eukaryotic translation initiation factor 2 subunit 3 OS=Homo sapiens OX=9606 GN=EIF2S3 PE=1 SV=3;sp|Q2VIR3-2|IF2GL_HUMAN Isoform of Q2VIR3, Isoform 2 of Eukaryotic translation initiation factor 2 subunit 3B OS=Homo sapiens OX=9606 GN=E	4	6	6	6	6	0	6	0	6	0	18.9	18.9	18.9	51.109	472	472;466;472;183	0	40.923	By MS/MS		18.9	0	3003400	3003400	0	143020	143020	0	yes	3003400	0	6	0	6	>>Annotation	P41091	P41091	ENSG00000130741	1968	EIF2S3
>>proteomic identification	Q14152-2;Q14152	Q14152-2;Q14152	2;2	2;2	2;2	Eukaryotic translation initiation factor 3 subunit A	EIF3A	sp|Q14152-2|EIF3A_HUMAN Isoform of Q14152, Isoform 2 of Eukaryotic translation initiation factor 3 subunit A OS=Homo sapiens OX=9606 GN=EIF3A;sp|Q14152|EIF3A_HUMAN Eukaryotic translation initiation factor 3 subunit A OS=Homo sapiens OX=9606 GN=EIF3A PE=1 S	2	2	2	2	2	0	2	0	2	0	2.2	2.2	2.2	162.63	1348	1348;1382	0	12.895	By MS/MS		2.2	0	446400	446400	0	8116.3	8116.3	0	yes	446400	0	2	0	2	>>Annotation	Q14152-2	Q14152	ENSG00000107581	8661	EIF3A
>>proteomic identification	P55884;P55884-2;C9JZG1;C9JQN7	P55884;P55884-2;C9JZG1	3;3;2;1	3;3;2;1	3;3;2;1	Eukaryotic translation initiation factor 3 subunit B	EIF3B	sp|P55884|EIF3B_HUMAN Eukaryotic translation initiation factor 3 subunit B OS=Homo sapiens OX=9606 GN=EIF3B PE=1 SV=3;sp|P55884-2|EIF3B_HUMAN Isoform of P55884, Isoform 2 of Eukaryotic translation initiation factor 3 subunit B OS=Homo sapiens OX=9606 GN=EI	4	3	3	3	3	1	3	1	3	1	4.7	4.7	4.7	92.48	814	814;873;302;153	0	17.468	By MS/MS	By matching	4.7	2.1	957930	923720	34208	26609	25659	950.23	yes	923720	0	3	0	3	>>Annotation	P55884	P55884	ENSG00000106263	8662	EIF3B
>>proteomic identification	Q99613-2;Q99613;B5ME19;H3BPE4;H3BTY8;H3BPE3	Q99613-2;Q99613;B5ME19	5;5;5;2;1;1	5;5;5;2;1;1	5;5;5;2;1;1	Eukaryotic translation initiation factor 3 subunit C;Eukaryotic translation initiation factor 3 subunit C-like protein	EIF3C;EIF3CL	sp|Q99613-2|EIF3C_HUMAN Isoform of Q99613, Isoform 2 of Eukaryotic translation initiation factor 3 subunit C OS=Homo sapiens OX=9606 GN=EIF3C;sp|Q99613|EIF3C_HUMAN Eukaryotic translation initiation factor 3 subunit C OS=Homo sapiens OX=9606 GN=EIF3C PE=1 S	6	5	5	5	5	0	5	0	5	0	5.9	5.9	5.9	104.1	903	903;913;914;148;79;132	0	31.405	By MS/MS		5.9	0	986620	986620	0	23491	23491	0	yes	986620	0	5	0	5	>>Annotation	Q99613-2	Q99613	ENSG00000184110	8663	EIF3C
>>proteomic identification	O15371-2;O15371-3;O15371;B0QYA8;B0QYA6;B0QYA5	O15371-2;O15371-3;O15371;B0QYA8;B0QYA6;B0QYA5	2;2;2;1;1;1	2;2;2;1;1;1	2;2;2;1;1;1	Eukaryotic translation initiation factor 3 subunit D	EIF3D	sp|O15371-2|EIF3D_HUMAN Isoform of O15371, Isoform 2 of Eukaryotic translation initiation factor 3 subunit D OS=Homo sapiens OX=9606 GN=EIF3D;sp|O15371-3|EIF3D_HUMAN Isoform of O15371, Isoform 3 of Eukaryotic translation initiation factor 3 subunit D OS=Ho	6	2	2	2	2	0	2	0	2	0	4.4	4.4	4.4	58.14	499	499;533;548;123;173;269	0	12.491	By MS/MS		4.4	0	184940	184940	0	7706	7706	0	yes	184940	0	2	0	2	>>Annotation	O15371-2	O15371	ENSG00000100353	8664	EIF3D
>>proteomic identification	O00303;H0YDT6;E9PQV8;A0A1W2PP79	O00303	3;1;1;1	3;1;1;1	3;1;1;1	Eukaryotic translation initiation factor 3 subunit F	EIF3F	sp|O00303|EIF3F_HUMAN Eukaryotic translation initiation factor 3 subunit F OS=Homo sapiens OX=9606 GN=EIF3F PE=1 SV=1	4	3	3	3	3	2	3	2	3	2	12	12	12	37.563	357	357;100;124;124	0	19.862	By MS/MS	By MS/MS	12	7.8	763990	576100	187890	50933	38407	12526	yes	554610	205370	2	1	3	>>Annotation	O00303	O00303	ENSG00000175390	8665	EIF3F
>>proteomic identification	K7ER90;K7EL20;O75821;K7EP16;K7ENA8	K7ER90;K7EL20;O75821	3;3;3;1;1	3;3;3;1;1	3;3;3;1;1	Eukaryotic translation initiation factor 3 subunit G	EIF3G	tr|K7ER90|K7ER90_HUMAN Isoform of O75821, Eukaryotic translation initiation factor 3 subunit G (Fragment) OS=Homo sapiens OX=9606 GN=EIF3G PE=1 SV=1;tr|K7EL20|K7EL20_HUMAN Isoform of O75821, Eukaryotic translation initiation factor 3 subunit G (Fragment) O	5	3	3	3	3	0	3	0	3	0	15.9	15.9	15.9	25.441	227	227;262;320;118;289	0	20.49	By MS/MS		15.9	0	809870	809870	0	53992	53992	0	yes	809870	0	3	0	3	>>Annotation	K7ER90	K7ER90	ENSG00000130811	8666	EIF3G
>>proteomic identification	Q13347	Q13347	3	3	3	Eukaryotic translation initiation factor 3 subunit I	EIF3I	sp|Q13347|EIF3I_HUMAN Eukaryotic translation initiation factor 3 subunit I OS=Homo sapiens OX=9606 GN=EIF3I PE=1 SV=1	1	3	3	3	3	1	3	1	3	1	9.8	9.8	9.8	36.501	325	325	0	19.198	By MS/MS	By matching	9.8	3.4	878490	780130	98359	46236	41059	5176.8	yes	780130	0	4	0	4	>>Annotation	Q13347	Q13347	ENSG00000084623	8668	EIF3I
>>proteomic identification	H0YGJ7;H0YLP3;O75822-2;O75822-3;O75822	H0YGJ7;H0YLP3;O75822-2;O75822-3;O75822	1;1;1;1;1	1;1;1;1;1	1;1;1;1;1	Eukaryotic translation initiation factor 3 subunit J	EIF3J	tr|H0YGJ7|H0YGJ7_HUMAN Isoform of O75822, Eukaryotic translation initiation factor 3 subunit J (Fragment) OS=Homo sapiens OX=9606 GN=EIF3J PE=1 SV=1;tr|H0YLP3|H0YLP3_HUMAN Isoform of O75822, Eukaryotic translation initiation factor 3 subunit J (Fragment) O	5	1	1	1	1	0	1	0	1	0	11.3	11.3	11.3	11.959	106	106;117;204;209;258	0	7.7802	By MS/MS		11.3	0	110190	110190	0	22038	22038	0	yes	110190	0	1	0	1	>>Annotation	H0YGJ7	H0YGJ7	ENSG00000104131	8669	EIF3J
>>proteomic identification	B0QY89;Q9Y262-2;Q9Y262;B0QY90;H7C3A0;C9JHP4;C9K0Q7	B0QY89;Q9Y262-2;Q9Y262;B0QY90	3;3;3;2;1;1;1	3;3;3;2;1;1;1	3;3;3;2;1;1;1	Eukaryotic translation initiation factor 3 subunit L	EIF3L	tr|B0QY89|B0QY89_HUMAN Isoform of Q9Y262, Eukaryotic translation initiation factor 3 subunit L OS=Homo sapiens OX=9606 GN=EIF3L PE=1 SV=1;sp|Q9Y262-2|EIF3L_HUMAN Isoform of Q9Y262, Isoform 2 of Eukaryotic translation initiation factor 3 subunit L OS=Homo s	7	3	3	3	3	0	3	0	3	0	7.4	7.4	7.4	70.901	607	607;516;564;466;127;150;183	0	18.5	By MS/MS		7.4	0	370330	370330	0	12344	12344	0	yes	370330	0	3	0	3	>>Annotation	B0QY89	B0QY89	ENSG00000100129	51386	EIF3L
>>proteomic identification	P60842;J3KT12;P60842-2;J3KTB5;J3KSZ0;J3QL43;J3QS69;J3QR64;E7EQG2;Q14240;Q14240-2;J3KTN0;J3QLN6;J3QKZ9;J3KS25;J3KSN7;J3QL52;J3KT04;J3KS93;E7EMV8	P60842;J3KT12;P60842-2;J3KTB5;J3KSZ0;J3QL43;J3QS69;J3QR64;E7EQG2;Q14240;Q14240-2	14;11;11;10;9;9;9;7;7;7;7;6;5;4;4;2;1;1;1;1	14;11;11;10;9;9;9;7;7;7;7;6;5;4;4;2;1;1;1;1	14;11;11;10;9;9;9;7;7;7;7;6;5;4;4;2;1;1;1;1	Eukaryotic initiation factor 4A-I;Eukaryotic initiation factor 4A-II;Eukaryotic initiation factor 4A-II, N-terminally processed	EIF4A1;EIF4A2	sp|P60842|IF4A1_HUMAN Eukaryotic initiation factor 4A-I OS=Homo sapiens OX=9606 GN=EIF4A1 PE=1 SV=1;tr|J3KT12|J3KT12_HUMAN Isoform of P60842, Eukaryotic initiation factor 4A-I OS=Homo sapiens OX=9606 GN=EIF4A1 PE=1 SV=1;sp|P60842-2|IF4A1_HUMAN Isoform of P	20	14	14	14	14	3	14	3	14	3	31.8	31.8	31.8	46.153	406	406;341;347;257;230;271;300;214;362;407;408;117;163;134;187;109;68;85;85;98	0	100.86	By MS/MS	By matching	31.8	10.1	31007000	30631000	375560	1348100	1331800	16329	yes	25894000	367560	27	0	27	>>Annotation	P60842	P60842	ENSG00000161960	1973	EIF4A1
>>proteomic identification	E7EX73;E9PGM1;E7EUU4;Q04637-6;Q04637-7;Q04637-5;Q04637-4;Q04637-3;Q04637;Q04637-8;Q04637-9;H7C044;C9J6B6;C9J2Z7;C9K073;C9JF13;H7C0V6	E7EX73;E9PGM1;E7EUU4;Q04637-6;Q04637-7;Q04637-5;Q04637-4;Q04637-3;Q04637;Q04637-8;Q04637-9	5;5;5;5;5;5;5;5;5;5;5;2;2;2;2;2;1	5;5;5;5;5;5;5;5;5;5;5;2;2;2;2;2;1	5;5;5;5;5;5;5;5;5;5;5;2;2;2;2;2;1	Eukaryotic translation initiation factor 4 gamma 1	EIF4G1	tr|E7EX73|E7EX73_HUMAN Isoform of Q04637, Eukaryotic translation initiation factor 4 gamma 1 OS=Homo sapiens OX=9606 GN=EIF4G1 PE=1 SV=1;tr|E9PGM1|E9PGM1_HUMAN Isoform of Q04637, Eukaryotic translation initiation factor 4 gamma 1 OS=Homo sapiens OX=9606 GN	17	5	5	5	5	0	5	0	5	0	3.8	3.8	3.8	158.64	1436	1436;1513;1560;1403;1404;1435;1512;1559;1599;1600;1606;226;757;833;869;903;180	0	35.381	By MS/MS		3.8	0	1101700	1101700	0	16693	16693	0	yes	1101700	0	5	0	5	>>Annotation	E7EX73	E7EX73	ENSG00000114867	1981	EIF4G1
>>proteomic identification	P56537;B7ZBH1;A0A0U1RQV5;P56537-2	P56537;B7ZBH1	4;2;1;1	4;2;1;1	4;2;1;1	Eukaryotic translation initiation factor 6	EIF6	sp|P56537|IF6_HUMAN Eukaryotic translation initiation factor 6 OS=Homo sapiens OX=9606 GN=EIF6 PE=1 SV=1;tr|B7ZBH1|B7ZBH1_HUMAN Isoform of P56537, Eukaryotic translation initiation factor 6 (Fragment) OS=Homo sapiens OX=9606 GN=EIF6 PE=1 SV=1	4	4	4	4	4	1	4	1	4	1	21.6	21.6	21.6	26.599	245	245;108;110;226	0	26.512	By MS/MS	By matching	21.6	5.7	1521700	1425800	95901	169080	158430	10656	yes	1217300	0	5	0	5	>>Annotation	P56537	P56537	ENSG00000242372	3692	EIF6
>>proteomic identification	Q15717;Q15717-2;M0QZR9;M0R055	Q15717;Q15717-2;M0QZR9	4;4;3;1	4;4;3;1	4;4;3;1	ELAV-like protein 1	ELAVL1	sp|Q15717|ELAV1_HUMAN ELAV-like protein 1 OS=Homo sapiens OX=9606 GN=ELAVL1 PE=1 SV=2;sp|Q15717-2|ELAV1_HUMAN Isoform of Q15717, Isoform 2 of ELAV-like protein 1 OS=Homo sapiens OX=9606 GN=ELAVL1;tr|M0QZR9|M0QZR9_HUMAN Isoform of Q15717, ELAV-like protein	4	4	4	4	3	4	3	4	3	4	16.3	16.3	16.3	36.091	326	326;353;153;133	0	26.875	By MS/MS	By MS/MS	12.9	16.3	1954500	1082800	871710	122160	67674	54482	yes	1162100	773810	2	4	6	>>Annotation	Q15717	Q15717	ENSG00000066044	1994	ELAVL1
>>proteomic identification	A0A024RAC6;Q14241	A0A024RAC6;Q14241	1;1	1;1	1;1	Transcription elongation factor B polypeptide 3	TCEB3	tr|A0A024RAC6|A0A024RAC6_HUMAN Isoform of Q14241, Elongin-A OS=Homo sapiens OX=9606 GN=ELOA PE=1 SV=1;sp|Q14241|ELOA1_HUMAN Elongin-A OS=Homo sapiens OX=9606 GN=ELOA PE=1 SV=2	2	1	1	1	1	1	1	1	1	1	2.1	2.1	2.1	87.229	772	772;798	0	7.0265	By MS/MS	By matching	2.1	2.1	228310	164870	63432	6170.5	4456.1	1714.4	yes	0	62081	1	0	1	>>Annotation	A0A024RAC6	A0A024RAC6	ENSG00000011007	6924	ELOA
>>proteomic identification	F5H2T0;O95163;H0YDF3	F5H2T0;O95163;H0YDF3	2;2;1	2;2;1	2;2;1	Elongator complex protein 1	IKBKAP	tr|F5H2T0|F5H2T0_HUMAN Isoform of O95163, Elongator complex protein 1 OS=Homo sapiens OX=9606 GN=ELP1 PE=1 SV=1;sp|O95163|ELP1_HUMAN Elongator complex protein 1 OS=Homo sapiens OX=9606 GN=ELP1 PE=1 SV=3;tr|H0YDF3|H0YDF3_HUMAN Isoform of O95163, Elongator c	3	2	2	2	2	0	2	0	2	0	3.4	3.4	3.4	111.47	983	983;1332;346	0	11.814	By MS/MS		3.4	0	322700	322700	0	6865.9	6865.9	0	yes	322700	0	2	0	2	>>Annotation	F5H2T0	F5H2T0	ENSG00000070061	8518	ELP1
>>proteomic identification	P50402;Q5HY57	P50402;Q5HY57	4;3	4;3	4;3	Emerin	EMD	sp|P50402|EMD_HUMAN Emerin OS=Homo sapiens OX=9606 GN=EMD PE=1 SV=1;tr|Q5HY57|Q5HY57_HUMAN Isoform of P50402, Emerin (Emery-Dreifuss muscular dystrophy), isoform CRA_b OS=Homo sapiens OX=9606 GN=EMD PE=1 SV=1	2	4	4	4	4	0	4	0	4	0	19.7	19.7	19.7	28.994	254	254;219	0	33.544	By MS/MS		19.7	0	2178700	2178700	0	181560	181560	0	yes	2178700	0	4	0	4	>>Annotation	P50402	P50402	ENSG00000102119	2010	EMD
>>proteomic identification	A0A2R8Y6G6;P06733;K7EM90;A0A2R8Y879;A0A2R8YEM5;P06733-2;A0A2R8Y798;K7ERS8;A0A2R8YEG5;A0A2R8Y6I8;F5H1C3;E5RI09;E5RG95;K7EPM1;K7EKN2;E5RGZ4;F5H0C8;P13929-3;P09104-2;P13929-2;P13929;P09104	A0A2R8Y6G6;P06733;K7EM90;A0A2R8Y879;A0A2R8YEM5;P06733-2	8;8;5;4;4;4;2;2;2;1;1;1;1;1;1;1;1;1;1;1;1;1	8;8;5;4;4;4;2;2;2;1;1;1;1;1;1;1;1;1;1;1;1;1	8;8;5;4;4;4;2;2;2;1;1;1;1;1;1;1;1;1;1;1;1;1	Alpha-enolase;Enolase	ENO1	tr|A0A2R8Y6G6|A0A2R8Y6G6_HUMAN Isoform of P06733, Alpha-enolase OS=Homo sapiens OX=9606 GN=ENO1 PE=1 SV=1;sp|P06733|ENOA_HUMAN Alpha-enolase OS=Homo sapiens OX=9606 GN=ENO1 PE=1 SV=2;tr|K7EM90|K7EM90_HUMAN Isoform of P06733, Alpha-enolase (Fragment) OS=Hom	22	8	8	8	8	1	8	1	8	1	24.4	24.4	24.4	47.327	434	434;434;195;125;171;341;70;83;101;33;103;148;154;196;212;283;315;391;391;406;434;434	0	72.287	By MS/MS	By matching	24.4	2.3	6752800	6715300	37445	321560	319780	1783.1	yes	6602300	0	9	0	9	>>Annotation	A0A2R8Y6G6	A0A2R8Y6G6	ENSG00000074800	2023	ENO1
>>proteomic identification	A0A075B730;P58107	A0A075B730;P58107	12;12	6;6	6;6	Epiplakin	EPPK1	tr|A0A075B730|A0A075B730_HUMAN Isoform of P58107, Epiplakin OS=Homo sapiens OX=9606 GN=EPPK1 PE=1 SV=2;sp|P58107|EPIPL_HUMAN Epiplakin OS=Homo sapiens OX=9606 GN=EPPK1 PE=1 SV=3	2	12	6	6	11	5	6	1	6	1	11.3	5.1	5.1	553.12	5063	5063;5088	0	38.024	By MS/MS	By matching	10.5	6.8	1237600	1166100	71452	4550	4287.3	262.69	yes	1166100	0	6	0	6	>>Annotation	A0A075B730	A0A075B730	ENSG00000261150	83481	EPPK1
>>proteomic identification	P07814;V9GYZ6	P07814;V9GYZ6	12;8	12;8	12;8	Bifunctional glutamate/proline--tRNA ligase;Glutamate--tRNA ligase;Proline--tRNA ligase	EPRS	sp|P07814|SYEP_HUMAN Bifunctional glutamate/proline--tRNA ligase OS=Homo sapiens OX=9606 GN=EPRS PE=1 SV=5;tr|V9GYZ6|V9GYZ6_HUMAN Isoform of P07814, Bifunctional glutamate/proline--tRNA ligase (Fragment) OS=Homo sapiens OX=9606 GN=EPRS PE=1 SV=1	2	12	12	12	12	1	12	1	12	1	11.4	11.4	11.4	170.59	1512	1512;968	0	88.879	By MS/MS	By matching	11.4	0.7	4110500	4070100	40470	50128	49635	493.54	yes	3963400	0	13	0	13	>>Annotation	P07814	P07814	ENSG00000136628	2058	EPRS
>>proteomic identification	O75477;B0QZ43;O94905-2;O94905-3	O75477;B0QZ43	5;4;1;1	5;4;1;1	3;2;0;0	Erlin-1	ERLIN1	sp|O75477|ERLN1_HUMAN Erlin-1 OS=Homo sapiens OX=9606 GN=ERLIN1 PE=1 SV=1;tr|B0QZ43|B0QZ43_HUMAN Isoform of O75477, Erlin-1 (Fragment) OS=Homo sapiens OX=9606 GN=ERLIN1 PE=1 SV=1	4	5	5	3	5	0	5	0	3	0	16.5	16.5	9.5	38.925	346	346;275;152;206	0	33.963	By MS/MS		16.5	0	3120000	3120000	0	164210	164210	0	yes	3120000	0	5	0	5	>>Annotation	O75477	O75477	ENSG00000107566	10613	ERLIN1
>>proteomic identification	E5RHW4;O94905;E5RJ09	E5RHW4;O94905	4;4;1	2;2;1	2;2;1	Erlin-2	ERLIN2	tr|E5RHW4|E5RHW4_HUMAN Isoform of O94905, Erlin-2 (Fragment) OS=Homo sapiens OX=9606 GN=ERLIN2 PE=1 SV=1;sp|O94905|ERLN2_HUMAN Erlin-2 OS=Homo sapiens OX=9606 GN=ERLIN2 PE=1 SV=1	3	4	2	2	4	1	2	1	2	1	15.1	8	8	37.725	338	338;339;197	0	12.523	By MS/MS	By matching	15.1	4.4	538930	510710	28223	25663	24319	1344	yes	510710	0	2	0	2	>>Annotation	E5RHW4	E5RHW4	ENSG00000147475	11160	ERLIN2
>>proteomic identification	H7BXI1;A0A087WXU3;A0FGR8-2;A0FGR8;A0FGR8-6;A0FGR8-5	H7BXI1;A0A087WXU3;A0FGR8-2;A0FGR8;A0FGR8-6;A0FGR8-5	2;2;2;2;2;1	2;2;2;2;2;1	2;2;2;2;2;1	Extended synaptotagmin-2	ESYT2	tr|H7BXI1|H7BXI1_HUMAN Isoform of A0FGR8, Extended synaptotagmin-2 (Fragment) OS=Homo sapiens OX=9606 GN=ESYT2 PE=1 SV=1;tr|A0A087WXU3|A0A087WXU3_HUMAN Isoform of A0FGR8, Extended synaptotagmin-2 OS=Homo sapiens OX=9606 GN=ESYT2 PE=1 SV=1;sp|A0FGR8-2|ESYT2	6	2	2	2	2	0	2	0	2	0	2.8	2.8	2.8	98.008	884	884;921;893;921;942;328	0	12.314	By MS/MS		2.8	0	347720	347720	0	7902.7	7902.7	0	yes	347720	0	2	0	2	>>Annotation	H7BXI1	H7BXI1	ENSG00000117868	57488	ESYT2
>>proteomic identification	K7EKI0;Q92817	K7EKI0;Q92817	2;2	2;2	2;2	Envoplakin	EVPL	tr|K7EKI0|K7EKI0_HUMAN Isoform of Q92817, Envoplakin OS=Homo sapiens OX=9606 GN=EVPL PE=1 SV=1;sp|Q92817|EVPL_HUMAN Envoplakin OS=Homo sapiens OX=9606 GN=EVPL PE=1 SV=3	2	2	2	2	2	0	2	0	2	0	1.7	1.7	1.7	233.83	2055	2055;2033	0	13.871	By MS/MS		1.7	0	184790	184790	0	1606.8	1606.8	0	yes	184790	0	2	0	2	>>Annotation	K7EKI0	K7EKI0	ENSG00000167880	2125	EVPL
>>proteomic identification	R4GNH9;R4GMQ7;B1AMU7;B1AMU3;B1AMU4;Q9Y3B2	R4GNH9;R4GMQ7;B1AMU7;B1AMU3;B1AMU4;Q9Y3B2	1;1;1;1;1;1	1;1;1;1;1;1	1;1;1;1;1;1	Exosome complex component CSL4	EXOSC1	tr|R4GNH9|R4GNH9_HUMAN Isoform of Q9Y3B2, Exosome complex component CSL4 OS=Homo sapiens OX=9606 GN=EXOSC1 PE=1 SV=1;tr|R4GMQ7|R4GMQ7_HUMAN Isoform of Q9Y3B2, Exosome complex component CSL4 (Fragment) OS=Homo sapiens OX=9606 GN=EXOSC1 PE=1 SV=1;tr|B1AMU7|B	6	1	1	1	1	0	1	0	1	0	11.5	11.5	11.5	15.105	139	139;143;165;170;178;195	0	7.1202	By MS/MS		11.5	0	160080	160080	0	20010	20010	0	yes	160080	0	1	0	1	>>Annotation	R4GNH9	R4GNH9	ENSG00000171311	51013	EXOSC1
>>proteomic identification	A3KFL1;A3KFL5;A3KFL2;Q13868-3;Q13868-2;Q13868	A3KFL1;A3KFL5;A3KFL2;Q13868-3;Q13868-2;Q13868	2;2;2;2;2;2	2;2;2;2;2;2	2;2;2;2;2;2	Exosome complex component RRP4	EXOSC2	tr|A3KFL1|A3KFL1_HUMAN Isoform of Q13868, Exosome complex component RRP4 (Fragment) OS=Homo sapiens OX=9606 GN=EXOSC2 PE=1 SV=1;tr|A3KFL5|A3KFL5_HUMAN Isoform of Q13868, Exosome complex component RRP4 (Fragment) OS=Homo sapiens OX=9606 GN=EXOSC2 PE=1 SV=2;	6	2	2	2	2	0	2	0	2	0	11.5	11.5	11.5	22.077	200	200;237;285;263;267;293	0	11.617	By MS/MS		11.5	0	322090	322090	0	35788	35788	0	yes	322090	0	2	0	2	>>Annotation	A3KFL1	A3KFL1	ENSG00000130713	23404	EXOSC2
>>proteomic identification	Q9NQT5-2;Q9NQT5	Q9NQT5-2;Q9NQT5	1;1	1;1	1;1	Exosome complex component RRP40	EXOSC3	sp|Q9NQT5-2|EXOS3_HUMAN Isoform of Q9NQT5, Isoform 2 of Exosome complex component RRP40 OS=Homo sapiens OX=9606 GN=EXOSC3;sp|Q9NQT5|EXOS3_HUMAN Exosome complex component RRP40 OS=Homo sapiens OX=9606 GN=EXOSC3 PE=1 SV=3	2	1	1	1	1	0	1	0	1	0	12.8	12.8	12.8	17.247	164	164;275	0	8.1575	By MS/MS		12.8	0	443750	443750	0	55469	55469	0	yes	443750	0	1	0	1	>>Annotation	Q9NQT5-2	Q9NQT5	ENSG00000107371	51010	EXOSC3
>>proteomic identification	Q9NPD3;E9PPI9;E9PI41	Q9NPD3;E9PPI9;E9PI41	2;1;1	2;1;1	2;1;1	Exosome complex component RRP41	EXOSC4	sp|Q9NPD3|EXOS4_HUMAN Exosome complex component RRP41 OS=Homo sapiens OX=9606 GN=EXOSC4 PE=1 SV=3;tr|E9PPI9|E9PPI9_HUMAN Isoform of Q9NPD3, Exosome complex component RRP41 OS=Homo sapiens OX=9606 GN=EXOSC4 PE=1 SV=1;tr|E9PI41|E9PI41_HUMAN Isoform of Q9NPD3	3	2	2	2	2	0	2	0	2	0	11.8	11.8	11.8	26.383	245	245;156;261	0	13.21	By MS/MS		11.8	0	446830	446830	0	44683	44683	0	yes	446830	0	2	0	2	>>Annotation	Q9NPD3	Q9NPD3	ENSG00000178896	54512	EXOSC4
>>proteomic identification	Q5RKV6	Q5RKV6	2	2	2	Exosome complex component MTR3	EXOSC6	sp|Q5RKV6|EXOS6_HUMAN Exosome complex component MTR3 OS=Homo sapiens OX=9606 GN=EXOSC6 PE=1 SV=1	1	2	2	2	2	0	2	0	2	0	14.7	14.7	14.7	28.235	272	272	0	12.337	By MS/MS		14.7	0	757310	757310	0	75731	75731	0	yes	757310	0	2	0	2	>>Annotation	Q5RKV6	Q5RKV6	ENSG00000223496	118460	EXOSC6
>>proteomic identification	Q15024	Q15024	3	3	3	Exosome complex component RRP42	EXOSC7	sp|Q15024|EXOS7_HUMAN Exosome complex component RRP42 OS=Homo sapiens OX=9606 GN=EXOSC7 PE=1 SV=3	1	3	3	3	3	0	3	0	3	0	15.5	15.5	15.5	31.821	291	291	0	20.123	By MS/MS		15.5	0	788230	788230	0	43791	43791	0	yes	788230	0	3	0	3	>>Annotation	Q15024	Q15024	ENSG00000075914	23016	EXOSC7
>>proteomic identification	D6RIY6;Q06265-3;Q06265-4;Q06265;Q06265-2;H0Y9L5;D6R905	D6RIY6;Q06265-3;Q06265-4;Q06265;Q06265-2	3;3;3;3;3;1;1	3;3;3;3;3;1;1	3;3;3;3;3;1;1	Exosome complex component RRP45	EXOSC9	tr|D6RIY6|D6RIY6_HUMAN Isoform of Q06265, Exosome complex component RRP45 OS=Homo sapiens OX=9606 GN=EXOSC9 PE=1 SV=1;sp|Q06265-3|EXOS9_HUMAN Isoform of Q06265, Isoform 3 of Exosome complex component RRP45 OS=Homo sapiens OX=9606 GN=EXOSC9;sp|Q06265-4|EXOS	7	3	3	3	3	0	3	0	3	0	7.6	7.6	7.6	46.977	423	423;355;372;439;456;172;226	0	18.285	By MS/MS		7.6	0	686900	686900	0	42931	42931	0	yes	686900	0	2	0	2	>>Annotation	D6RIY6	D6RIY6	ENSG00000123737	5393	EXOSC9
>>proteomic identification	Q96CS3;D6RBG6	Q96CS3;D6RBG6	2;1	2;1	2;1	FAS-associated factor 2	FAF2	sp|Q96CS3|FAF2_HUMAN FAS-associated factor 2 OS=Homo sapiens OX=9606 GN=FAF2 PE=1 SV=2;tr|D6RBG6|D6RBG6_HUMAN Isoform of Q96CS3, FAS-associated factor 2 (Fragment) OS=Homo sapiens OX=9606 GN=FAF2 PE=1 SV=1	2	2	2	2	2	0	2	0	2	0	5.8	5.8	5.8	52.623	445	445;48	0	11.647	By MS/MS		5.8	0	463230	463230	0	20140	20140	0	yes	463230	0	2	0	2	>>Annotation	Q96CS3	Q96CS3	ENSG00000113194	23197	FAF2
>>proteomic identification	Q9NZB2;Q9NZB2-6;Q9NZB2-4;A0A0C4DG79;A0A0C4DH52;Q9NZB2-2;Q9NZB2-5;Q5T035	Q9NZB2;Q9NZB2-6;Q9NZB2-4;A0A0C4DG79	10;10;9;5;4;4;4;1	10;10;9;5;4;4;4;1	10;10;9;5;4;4;4;1	Constitutive coactivator of PPAR-gamma-like protein 1	FAM120A	sp|Q9NZB2|F120A_HUMAN Constitutive coactivator of PPAR-gamma-like protein 1 OS=Homo sapiens OX=9606 GN=FAM120A PE=1 SV=2;sp|Q9NZB2-6|F120A_HUMAN Isoform of Q9NZB2, Isoform F of Constitutive coactivator of PPAR-gamma-like protein 1 OS=Homo sapiens OX=9606 G	8	10	10	10	9	3	9	3	9	3	13.9	13.9	13.9	121.89	1118	1118;1146;1072;494;495;628;651;196	0	64.462	By MS/MS	By MS/MS	12.6	3.7	2379300	2205000	174310	41743	38685	3058.1	yes	2123500	252080	9	1	10	>>Annotation	Q9NZB2	Q9NZB2	ENSG00000048828	23196	FAM120A
>>proteomic identification	K7ER00;Q9Y285-2;Q9Y285;K7ER16;K7EPH2	K7ER00;Q9Y285-2;Q9Y285	3;3;3;1;1	3;3;3;1;1	3;3;3;1;1	Phenylalanine--tRNA ligase alpha subunit	FARSA	tr|K7ER00|K7ER00_HUMAN Isoform of Q9Y285, Phenylalanine--tRNA ligase alpha subunit OS=Homo sapiens OX=9606 GN=FARSA PE=1 SV=1;sp|Q9Y285-2|SYFA_HUMAN Isoform of Q9Y285, Isoform 2 of Phenylalanine--tRNA ligase alpha subunit OS=Homo sapiens OX=9606 GN=FARSA;s	5	3	3	3	3	0	3	0	3	0	5.8	5.8	5.8	62.395	548	548;477;508;235;378	0	19.872	By MS/MS		5.8	0	549720	549720	0	21989	21989	0	yes	549720	0	4	0	4	>>Annotation	K7ER00	K7ER00	ENSG00000179115	2193	FARSA
>>proteomic identification	A0A0U1RQF0;P49327;A0A0U1RRG3	A0A0U1RQF0;P49327	7;7;1	7;7;1	7;7;1	Fatty acid synthase;[Acyl-carrier-protein] S-acetyltransferase;[Acyl-carrier-protein] S-malonyltransferase;3-oxoacyl-[acyl-carrier-protein] synthase;3-oxoacyl-[acyl-carrier-protein] reductase;3-hydroxyacyl-[acyl-carrier-protein] dehydratase;Enoyl-[acyl-carrier-protein] reductase;Oleoyl-[acyl-carrier-protein] hydrolase	FASN	tr|A0A0U1RQF0|A0A0U1RQF0_HUMAN Isoform of P49327, Fatty acid synthase OS=Homo sapiens OX=9606 GN=FASN PE=1 SV=1;sp|P49327|FAS_HUMAN Fatty acid synthase OS=Homo sapiens OX=9606 GN=FASN PE=1 SV=3	3	7	7	7	7	0	7	0	7	0	4.4	4.4	4.4	273.2	2509	2509;2511;150	0	50.19	By MS/MS		4.4	0	1984500	1984500	0	15876	15876	0	yes	1984500	0	8	0	8	>>Annotation	A0A0U1RQF0	A0A0U1RQF0	ENSG00000169710	2194	FASN
>>proteomic identification	A0A087WVP1;Q14517	A0A087WVP1;Q14517	2;2	2;2	2;2	Protocadherin Fat 1;Protocadherin Fat 1, nuclear form	FAT1	tr|A0A087WVP1|A0A087WVP1_HUMAN Isoform of Q14517, Protocadherin Fat 1 OS=Homo sapiens OX=9606 GN=FAT1 PE=1 SV=1;sp|Q14517|FAT1_HUMAN Protocadherin Fat 1 OS=Homo sapiens OX=9606 GN=FAT1 PE=1 SV=2	2	2	2	2	2	0	2	0	2	0	0.6	0.6	0.6	506.37	4590	4590;4588	0	11.286	By MS/MS		0.6	0	205050	205050	0	1068	1068	0	yes	205050	0	2	0	2	>>Annotation	A0A087WVP1	A0A087WVP1	ENSG00000083857	2195	FAT1
>>proteomic identification	A0A087WTP2;A0A087X1D8;A0A087WVN4;P14324-2;P14324	A0A087WTP2;A0A087X1D8;A0A087WVN4;P14324-2;P14324	1;1;1;1;1	1;1;1;1;1	1;1;1;1;1	Farnesyl pyrophosphate synthase	FDPS	tr|A0A087WTP2|A0A087WTP2_HUMAN Isoform of P14324, Farnesyl pyrophosphate synthase OS=Homo sapiens OX=9606 GN=FDPS PE=1 SV=1;tr|A0A087X1D8|A0A087X1D8_HUMAN Isoform of P14324, Farnesyl pyrophosphate synthase (Fragment) OS=Homo sapiens OX=9606 GN=FDPS PE=1 SV	5	1	1	1	1	0	1	0	1	0	22.5	22.5	22.5	8.6075	80	80;174;274;353;419	0.008596	6.0975	By MS/MS		22.5	0	85053	85053	0	28351	28351	0	yes	85053	0	1	0	1	>>Annotation	A0A087WTP2	A0A087WTP2	ENSG00000160752	2224	FDPS
>>proteomic identification	I3L3E9;P39748-2;P39748	I3L3E9;P39748-2;P39748	1;1;1	1;1;1	1;1;1	Flap endonuclease 1	FEN1	tr|I3L3E9|I3L3E9_HUMAN Isoform of P39748, Flap endonuclease 1 (Fragment) OS=Homo sapiens OX=9606 GN=FEN1 PE=1 SV=1;sp|P39748-2|FEN1_HUMAN Isoform of P39748, Isoform FENMIT of Flap endonuclease 1 OS=Homo sapiens OX=9606 GN=FEN1;sp|P39748|FEN1_HUMAN Flap end	3	1	1	1	1	0	1	0	1	0	13	13	13	17.799	154	154;316;380	0.00409	6.4046	By MS/MS		13	0	220850	220850	0	27606	27606	0	yes	220850	0	1	0	1	>>Annotation	I3L3E9	I3L3E9	ENSG00000168496	2237	FEN1
>>proteomic identification	A0A0U1RRM8;H0YJ34;Q96AC1-2;Q96AC1;Q96AC1-3	A0A0U1RRM8;H0YJ34;Q96AC1-2;Q96AC1;Q96AC1-3	1;1;1;1;1	1;1;1;1;1	1;1;1;1;1	Fermitin family homolog 2	FERMT2	tr|A0A0U1RRM8|A0A0U1RRM8_HUMAN Isoform of Q96AC1, Fermitin family homolog 2 (Fragment) OS=Homo sapiens OX=9606 GN=FERMT2 PE=1 SV=1;tr|H0YJ34|H0YJ34_HUMAN Isoform of Q96AC1, Fermitin family homolog 2 (Fragment) OS=Homo sapiens OX=9606 GN=FERMT2 PE=1 SV=1;sp	5	1	1	1	1	0	1	0	1	0	2.6	2.6	2.6	61.796	545	545;640;633;680;687	0.0039801	6.2594	By MS/MS		2.6	0	83835	83835	0	2890.9	2890.9	0	yes	83835	0	1	0	1	>>Annotation	A0A0U1RRM8	A0A0U1RRM8	ENSG00000073712	10979	FERMT2
>>proteomic identification	U3KQI1;A0A0A0MTJ1;Q14318-3;Q14318;Q14318-2	U3KQI1;A0A0A0MTJ1;Q14318-3;Q14318;Q14318-2	1;1;1;1;1	1;1;1;1;1	1;1;1;1;1	Peptidyl-prolyl cis-trans isomerase FKBP8	FKBP8	tr|U3KQI1|U3KQI1_HUMAN Isoform of Q14318, Peptidyl-prolyl cis-trans isomerase FKBP8 (Fragment) OS=Homo sapiens OX=9606 GN=FKBP8 PE=1 SV=1;tr|A0A0A0MTJ1|A0A0A0MTJ1_HUMAN Isoform of Q14318, Peptidyl-prolyl cis-trans isomerase FKBP8 OS=Homo sapiens OX=9606 GN	5	1	1	1	1	0	1	0	1	0	15.5	15.5	15.5	11.019	103	103;249;253;412;413	0	7.2223	By MS/MS		15.5	0	203790	203790	0	40758	40758	0	yes	203790	0	1	0	1	>>Annotation	U3KQI1	U3KQI1	ENSG00000105701	23770	FKBP8
>>proteomic identification	P21333-2;P21333;Q60FE5;A0A087WWY3;F8WE98;H0Y5C6;H0Y5F3	P21333-2;P21333;Q60FE5;A0A087WWY3	72;72;71;64;18;5;3	72;72;71;64;18;5;3	63;63;62;55;11;5;3	Filamin-A	FLNA	sp|P21333-2|FLNA_HUMAN Isoform of P21333, Isoform 2 of Filamin-A OS=Homo sapiens OX=9606 GN=FLNA;sp|P21333|FLNA_HUMAN Filamin-A OS=Homo sapiens OX=9606 GN=FLNA PE=1 SV=4;tr|Q60FE5|Q60FE5_HUMAN Isoform of P21333, Filamin-A OS=Homo sapiens OX=9606 GN=FLNA PE	7	72	72	63	66	61	66	61	59	53	37.9	37.9	34.8	280.01	2639	2639;2647;2620;2315;604;281;232	0	323.31	By MS/MS	By MS/MS	34.4	31.3	115710000	64768000	50940000	857100	479770	377330	yes	63271000	50962000	68	57	125	>>Annotation	P21333-2	P21333	ENSG00000196924	2316	FLNA
>>proteomic identification	Q14315-2;Q14315	Q14315-2;Q14315	11;11	1;1	1;1	Filamin-C	FLNC	sp|Q14315-2|FLNC_HUMAN Isoform of Q14315, Isoform 2 of Filamin-C OS=Homo sapiens OX=9606 GN=FLNC;sp|Q14315|FLNC_HUMAN Filamin-C OS=Homo sapiens OX=9606 GN=FLNC PE=1 SV=3	2	11	1	1	10	9	1	0	1	0	4.5	0.7	0.7	287.28	2692	2692;2725	0	9.5983	By MS/MS	By matching	4.2	3.2	148260	148260	0	995.02	995.02	0	yes	148260	0	1	0	1	>>Annotation	Q14315-2	Q14315	ENSG00000128591	2318	FLNC
>>proteomic identification	A0A140T9R1;O75955;A0A140T9X0;A2AB09;O75955-2;A0A140T9W4;A0A140T907;A0A140T9C3;A0A140T959;A2AB12;A2AB10;A0A140T905;A0A140T974;A0A140T9B1;A0A140T957;A2ABJ5;A0A140T910;A2AB13;A2AB11;A0A0G2JJQ6	A0A140T9R1;O75955;A0A140T9X0;A2AB09;O75955-2;A0A140T9W4	5;5;4;4;4;3;2;2;2;2;2;1;1;1;1;1;1;1;1;1	5;5;4;4;4;3;2;2;2;2;2;1;1;1;1;1;1;1;1;1	5;5;4;4;4;3;2;2;2;2;2;1;1;1;1;1;1;1;1;1	Flotillin-1	FLOT1	tr|A0A140T9R1|A0A140T9R1_HUMAN Isoform of O75955, Flotillin-1 (Fragment) OS=Homo sapiens OX=9606 GN=FLOT1 PE=1 SV=1;sp|O75955|FLOT1_HUMAN Flotillin-1 OS=Homo sapiens OX=9606 GN=FLOT1 PE=1 SV=3;tr|A0A140T9X0|A0A140T9X0_HUMAN Isoform of O75955, Flotillin-1 (	20	5	5	5	5	4	5	4	5	4	17.6	17.6	17.6	39.777	357	357;427;231;238;379;186;60;165;182;235;252;82;90;115;138;145;147;185;192;210	0	34.469	By MS/MS	By MS/MS	17.6	15.4	1446000	1121200	324870	65729	50962	14767	yes	1121400	317710	6	1	7	>>Annotation	A0A140T9R1	A0A140T9R1	ENSG00000224740	10211	FLOT1
>>proteomic identification	J3QLD9;E7EMK3;Q14254	J3QLD9;E7EMK3;Q14254	3;3;3	3;3;3	3;3;3	Flotillin-2	FLOT2	tr|J3QLD9|J3QLD9_HUMAN Isoform of Q14254, Flotillin-2 OS=Homo sapiens OX=9606 GN=FLOT2 PE=1 SV=1;tr|E7EMK3|E7EMK3_HUMAN Isoform of Q14254, Flotillin-2 OS=Homo sapiens OX=9606 GN=FLOT2 PE=1 SV=1;sp|Q14254|FLOT2_HUMAN Flotillin-2 OS=Homo sapiens OX=9606 GN=F	3	3	3	3	3	2	3	2	3	2	8.4	8.4	8.4	47.142	428	428;483;428	0	18.614	By MS/MS	By MS/MS	8.4	5.6	680840	566880	113950	26186	21803	4382.8	yes	566880	0	3	1	4	>>Annotation	J3QLD9	J3QLD9	ENSG00000132589	2319	FLOT2
>>proteomic identification	Q96HJ9-2;A0A0A6YYJ8;Q9Y383-3;Q9Y383-2;Q9Y383;A8MYV2;Q9NQ29-2;Q9NQ29-3;Q9NQ29;B8ZZ10;B8ZZ12;B8ZZ09	Q96HJ9-2;A0A0A6YYJ8;Q9Y383-3;Q9Y383-2;Q9Y383;A8MYV2;Q9NQ29-2;Q9NQ29-3;Q9NQ29	8;8;8;8;8;4;4;4;4;3;1;1	8;8;8;8;8;4;4;4;4;3;1;1	8;8;8;8;8;4;4;4;4;3;1;1	Putative RNA-binding protein Luc7-like 2;Putative RNA-binding protein Luc7-like 1	LUC7L2;LUC7L	sp|Q96HJ9-2|FMC1_HUMAN Isoform of Q96HJ9, Isoform 2 of Protein FMC1 homolog OS=Homo sapiens OX=9606 GN=FMC1;tr|A0A0A6YYJ8|A0A0A6YYJ8_HUMAN Isoform of Q9Y383, Putative RNA-binding protein Luc7-like 2 OS=Homo sapiens OX=9606 GN=LUC7L2 PE=4 SV=1;sp|Q9Y383-3|L	12	8	8	8	8	0	8	0	8	0	19.9	19.9	19.9	54.223	458	458;458;389;391;392;272;325;354;371;182;32;84	0	54.256	By MS/MS		19.9	0	3600400	3600400	0	180020	180020	0	yes	3600400	0	8	0	8	>>Annotation	Q96HJ9-2	Q96HJ9	ENSG00000164898	100996928	FMC1
>>proteomic identification	Q53EP0-2;Q53EP0	Q53EP0-2;Q53EP0	2;2	2;2	2;2	Fibronectin type III domain-containing protein 3B	FNDC3B	sp|Q53EP0-2|FND3B_HUMAN Isoform of Q53EP0, Isoform 2 of Fibronectin type III domain-containing protein 3B OS=Homo sapiens OX=9606 GN=FNDC3B;sp|Q53EP0|FND3B_HUMAN Fibronectin type III domain-containing protein 3B OS=Homo sapiens OX=9606 GN=FNDC3B PE=1 SV=2	2	2	2	2	2	0	2	0	2	0	3.8	3.8	3.8	69.571	629	629;1204	0	14.344	By MS/MS		3.8	0	564410	564410	0	23517	23517	0	yes	564410	0	2	0	2	>>Annotation	Q53EP0-2	Q53EP0	ENSG00000075420	64778	FNDC3B
>>proteomic identification	E9PRR7;Q14331	E9PRR7;Q14331	1;1	1;1	1;1	Protein FRG1	FRG1	tr|E9PRR7|E9PRR7_HUMAN Isoform of Q14331, Protein FRG1 (Fragment) OS=Homo sapiens OX=9606 GN=FRG1 PE=1 SV=1;sp|Q14331|FRG1_HUMAN Protein FRG1 OS=Homo sapiens OX=9606 GN=FRG1 PE=1 SV=1	2	1	1	1	1	0	1	0	1	0	11.2	11.2	11.2	12.516	116	116;258	0	8.1133	By MS/MS		11.2	0	237630	237630	0	29704	29704	0	yes	237630	0	2	0	2	>>Annotation	E9PRR7	E9PRR7	ENSG00000109536	2483	FRG1
>>proteomic identification	Q8IY81	Q8IY81	1	1	1	pre-rRNA processing protein FTSJ3	FTSJ3	sp|Q8IY81|SPB1_HUMAN pre-rRNA processing protein FTSJ3 OS=Homo sapiens OX=9606 GN=FTSJ3 PE=1 SV=2	1	1	1	1	1	0	1	0	1	0	1.9	1.9	1.9	96.557	847	847	0	6.8566	By MS/MS		1.9	0	325220	325220	0	9565.3	9565.3	0	yes	325220	0	1	0	1	>>Annotation	Q8IY81	Q8IY81	ENSG00000108592	117246	FTSJ3
>>proteomic identification	E7EU85;E9PFF5;B4DXZ6;P51114-3;P51114-2;P51114;C9J5B4;C9IZ22;C9JZE0;C9JY20;C9JAJ4	E7EU85;E9PFF5;B4DXZ6;P51114-3;P51114-2;P51114	4;4;4;4;4;4;1;1;1;1;1	4;4;4;4;4;4;1;1;1;1;1	3;3;3;3;3;3;1;1;1;1;1	Fragile X mental retardation syndrome-related protein 1	FXR1	tr|E7EU85|E7EU85_HUMAN Isoform of P51114, Fragile X mental retardation syndrome-related protein 1 OS=Homo sapiens OX=9606 GN=FXR1 PE=1 SV=1;tr|E9PFF5|E9PFF5_HUMAN Isoform of P51114, Fragile X mental retardation syndrome-related protein 1 OS=Homo sapiens OX	11	4	4	3	4	2	4	2	3	2	12.1	12.1	10.4	50.99	454	454;490;608;536;539;621;75;94;119;123;151	0	29.296	By MS/MS	By matching	12.1	8.1	3270200	3141600	128610	172120	165350	6768.9	yes	3087900	179510	4	0	4	>>Annotation	E7EU85	E7EU85	ENSG00000114416	8087	FXR1
>>proteomic identification	F5H6X6;E9PKU7;Q14697;Q14697-2	F5H6X6;E9PKU7;Q14697;Q14697-2	3;3;3;3	3;3;3;3	3;3;3;3	Neutral alpha-glucosidase AB	GANAB	tr|F5H6X6|F5H6X6_HUMAN Isoform of Q14697, Neutral alpha-glucosidase AB OS=Homo sapiens OX=9606 GN=GANAB PE=1 SV=1;tr|E9PKU7|E9PKU7_HUMAN Isoform of Q14697, Neutral alpha-glucosidase AB OS=Homo sapiens OX=9606 GN=GANAB PE=1 SV=1;sp|Q14697|GANAB_HUMAN Neutra	4	3	3	3	3	0	3	0	3	0	4.8	4.8	4.8	96.215	847	847;852;944;966	0	19.253	By MS/MS		4.8	0	1352500	1352500	0	36554	36554	0	yes	1352500	0	4	0	4	>>Annotation	F5H6X6	F5H6X6	ENSG00000089597	23193	GANAB
>>proteomic identification	P04406;P04406-2;E7EUT5;O14556	P04406;P04406-2;E7EUT5	11;10;8;1	11;10;8;1	11;10;8;1	Glyceraldehyde-3-phosphate dehydrogenase	GAPDH	sp|P04406|G3P_HUMAN Glyceraldehyde-3-phosphate dehydrogenase OS=Homo sapiens OX=9606 GN=GAPDH PE=1 SV=3;sp|P04406-2|G3P_HUMAN Isoform of P04406, Isoform 2 of Glyceraldehyde-3-phosphate dehydrogenase OS=Homo sapiens OX=9606 GN=GAPDH;tr|E7EUT5|E7EUT5_HUMAN I	4	11	11	11	11	4	11	4	11	4	33.7	33.7	33.7	36.053	335	335;293;260;408	0	83.164	By MS/MS	By MS/MS	33.7	14.9	40949000	39767000	1181800	2408800	2339300	69516	yes	39424000	1500000	14	2	16	>>Annotation	P04406	P04406	ENSG00000111640	2597	GAPDH
>>proteomic identification	P41250;H7C443	P41250	4;1	4;1	4;1	Glycine--tRNA ligase	GARS	sp|P41250|GARS_HUMAN Glycine--tRNA ligase OS=Homo sapiens OX=9606 GN=GARS PE=1 SV=3	2	4	4	4	4	0	4	0	4	0	5.3	5.3	5.3	83.165	739	739;77	0	23.436	By MS/MS		5.3	0	1065400	1065400	0	26635	26635	0	yes	1065400	0	4	0	4	>>Annotation	P41250	P41250	ENSG00000106105	2617	GARS
>>proteomic identification	A0A0U1RR30;A0A0U1RRM1;Q8WXI9;Q86YP4-2;Q86YP4;Q86YP4-3	A0A0U1RR30;A0A0U1RRM1;Q8WXI9;Q86YP4-2;Q86YP4;Q86YP4-3	2;2;2;1;1;1	2;2;2;1;1;1	2;2;2;1;1;1	Transcriptional repressor p66-beta;Transcriptional repressor p66-alpha	GATAD2B;GATAD2A	tr|A0A0U1RR30|A0A0U1RR30_HUMAN Isoform of Q8WXI9, Transcriptional repressor p66-beta (Fragment) OS=Homo sapiens OX=9606 GN=GATAD2B PE=1 SV=1;tr|A0A0U1RRM1|A0A0U1RRM1_HUMAN Isoform of Q8WXI9, Transcriptional repressor p66-beta OS=Homo sapiens OX=9606 GN=GAT	6	2	2	2	2	0	2	0	2	0	11.8	11.8	11.8	28.673	263	263;577;593;608;633;634	0	16.334	By MS/MS		11.8	0	456510	456510	0	38043	38043	0	yes	456510	0	2	0	2	>>Annotation	A0A0U1RR30	A0A0U1RR30	ENSG00000143614	57459	GATAD2B
>>proteomic identification	P48507;P48507-2	P48507;P48507-2	2;1	2;1	2;1	Glutamate--cysteine ligase regulatory subunit	GCLM	sp|P48507|GSH0_HUMAN Glutamate--cysteine ligase regulatory subunit OS=Homo sapiens OX=9606 GN=GCLM PE=1 SV=1;sp|P48507-2|GSH0_HUMAN Isoform of P48507, Isoform 2 of Glutamate--cysteine ligase regulatory subunit OS=Homo sapiens OX=9606 GN=GCLM	2	2	2	2	2	0	2	0	2	0	9.5	9.5	9.5	30.727	274	274;252	0	13.946	By MS/MS		9.5	0	397190	397190	0	39719	39719	0	yes	397190	0	2	0	2	>>Annotation	P48507	P48507	ENSG00000023909	2730	GCLM
>>proteomic identification	Q92616	Q92616	4	4	4	Translational activator GCN1	GCN1L1	sp|Q92616|GCN1_HUMAN eIF-2-alpha kinase activator GCN1 OS=Homo sapiens OX=9606 GN=GCN1 PE=1 SV=6	1	4	4	4	4	0	4	0	4	0	1.9	1.9	1.9	292.75	2671	2671	0	22.661	By MS/MS		1.9	0	521760	521760	0	3181.4	3181.4	0	yes	521760	0	4	0	4	>>Annotation	Q92616	Q92616	ENSG00000089154	10985	GCN1
>>proteomic identification	I3L2C7;P57678	I3L2C7;P57678	5;5	5;5	5;5	Gem-associated protein 4	GEMIN4	tr|I3L2C7|I3L2C7_HUMAN Isoform of P57678, Gem-associated protein 4 OS=Homo sapiens OX=9606 GN=GEMIN4 PE=1 SV=1;sp|P57678|GEMI4_HUMAN Gem-associated protein 4 OS=Homo sapiens OX=9606 GN=GEMIN4 PE=1 SV=2	2	5	5	5	5	1	5	1	5	1	5.3	5.3	5.3	118.82	1047	1047;1058	0	30.699	By MS/MS	By matching	5.3	1.1	1481100	1388100	93017	27427	25705	1722.5	yes	1388100	0	5	0	5	>>Annotation	I3L2C7	I3L2C7	ENSG00000179409	50628	GEMIN4
>>proteomic identification	Q8TEQ6	Q8TEQ6	5	5	5	Gem-associated protein 5	GEMIN5	sp|Q8TEQ6|GEMI5_HUMAN Gem-associated protein 5 OS=Homo sapiens OX=9606 GN=GEMIN5 PE=1 SV=3	1	5	5	5	5	0	5	0	5	0	4.6	4.6	4.6	168.59	1508	1508	0	32.893	By MS/MS		4.6	0	1076100	1076100	0	13285	13285	0	yes	1076100	0	5	0	5	>>Annotation	Q8TEQ6	Q8TEQ6	ENSG00000082516	25929	GEMIN5
>>proteomic identification	Q06210-2;Q06210;O94808	Q06210-2;Q06210	3;3;1	3;3;1	3;3;1	Glutamine--fructose-6-phosphate aminotransferase [isomerizing] 1	GFPT1	sp|Q06210-2|GFPT1_HUMAN Isoform of Q06210, Isoform 2 of Glutamine--fructose-6-phosphate aminotransferase [isomerizing] 1 OS=Homo sapiens OX=9606 GN=GFPT1;sp|Q06210|GFPT1_HUMAN Glutamine--fructose-6-phosphate aminotransferase [isomerizing] 1 OS=Homo sapiens	3	3	3	3	3	0	3	0	3	0	4.7	4.7	4.7	76.758	681	681;699;682	0	17.59	By MS/MS		4.7	0	437350	437350	0	10413	10413	0	yes	437350	0	2	0	2	>>Annotation	Q06210-2	Q06210	ENSG00000198380	2673	GFPT1
>>proteomic identification	Q9NWU2	Q9NWU2	1	1	1	Glucose-induced degradation protein 8 homolog	GID8	sp|Q9NWU2|GID8_HUMAN Glucose-induced degradation protein 8 homolog OS=Homo sapiens OX=9606 GN=GID8 PE=1 SV=1	1	1	1	1	1	0	1	0	1	0	7.5	7.5	7.5	26.748	228	228	0	10.129	By MS/MS		7.5	0	296650	296650	0	26968	26968	0	yes	296650	0	1	0	1	>>Annotation	Q9NWU2	Q9NWU2	ENSG00000101193	54994	GID8
>>proteomic identification	K7EMM8;Q49A26-5;Q49A26-4;Q49A26-2;Q49A26-3;Q49A26;K7EQB2	K7EMM8;Q49A26-5;Q49A26-4;Q49A26-2;Q49A26-3;Q49A26;K7EQB2	2;2;2;2;2;2;1	2;2;2;2;2;2;1	2;2;2;2;2;2;1	Putative oxidoreductase GLYR1	GLYR1	tr|K7EMM8|K7EMM8_HUMAN Isoform of Q49A26, Putative oxidoreductase GLYR1 (Fragment) OS=Homo sapiens OX=9606 GN=GLYR1 PE=1 SV=2;sp|Q49A26-5|GLYR1_HUMAN Isoform of Q49A26, Isoform 5 of Putative oxidoreductase GLYR1 OS=Homo sapiens OX=9606 GN=GLYR1;sp|Q49A26-4	7	2	2	2	2	2	2	2	2	2	5.2	5.2	5.2	57.215	524	524;472;484;536;547;553;185	0	12.31	By MS/MS	By MS/MS	5.2	5.2	438450	265970	172480	17538	10639	6899.3	yes	257010	177760	1	1	2	>>Annotation	K7EMM8	K7EMM8	ENSG00000140632	84656	GLYR1
>>proteomic identification	Q13823;H0YG10	Q13823;H0YG10	2;1	2;1	2;1	Nucleolar GTP-binding protein 2	GNL2	sp|Q13823|NOG2_HUMAN Nucleolar GTP-binding protein 2 OS=Homo sapiens OX=9606 GN=GNL2 PE=1 SV=1;tr|H0YG10|H0YG10_HUMAN Isoform of Q13823, Nucleolar GTP-binding protein 2 (Fragment) OS=Homo sapiens OX=9606 GN=GNL2 PE=1 SV=2	2	2	2	2	2	0	2	0	2	0	3.1	3.1	3.1	83.654	731	731;233	0	13.429	By MS/MS		3.1	0	374490	374490	0	11348	11348	0	yes	374490	0	2	0	2	>>Annotation	Q13823	Q13823	ENSG00000134697	29889	GNL2
>>proteomic identification	Q9BVP2-2;Q9BVP2	Q9BVP2-2;Q9BVP2	3;3	3;3	3;3	Guanine nucleotide-binding protein-like 3	GNL3	sp|Q9BVP2-2|GNL3_HUMAN Isoform of Q9BVP2, Isoform 2 of Guanine nucleotide-binding protein-like 3 OS=Homo sapiens OX=9606 GN=GNL3;sp|Q9BVP2|GNL3_HUMAN Guanine nucleotide-binding protein-like 3 OS=Homo sapiens OX=9606 GN=GNL3 PE=1 SV=2	2	3	3	3	3	0	3	0	3	0	6.7	6.7	6.7	60.54	537	537;549	0	20.32	By MS/MS		6.7	0	1322500	1322500	0	50864	50864	0	yes	1322500	0	4	0	4	>>Annotation	Q9BVP2-2	Q9BVP2	ENSG00000163938	26354	GNL3
>>proteomic identification	A0A2Q2TH77;Q08379-2;Q08379;A0A087WYC0;A0A1W2PQY5;B7ZC06;Q9NVV4-2	A0A2Q2TH77;Q08379-2;Q08379	3;3;3;1;1;1;1	3;3;3;1;1;1;1	3;3;3;1;1;1;1	Golgin subfamily A member 2	GOLGA2	tr|A0A2Q2TH77|A0A2Q2TH77_HUMAN Isoform of Q08379, Golgin subfamily A member 2 OS=Homo sapiens OX=9606 GN=GOLGA2 PE=1 SV=1;sp|Q08379-2|GOGA2_HUMAN Isoform of Q08379, Isoform 2 of Golgin subfamily A member 2 OS=Homo sapiens OX=9606 GN=GOLGA2;sp|Q08379|GOGA2_	7	3	3	3	3	0	3	0	3	0	3.4	3.4	3.4	111.66	990	990;620;1002;286;346;473;712	0	23.125	By MS/MS		3.4	0	620380	620380	0	13786	13786	0	yes	620380	0	3	0	3	>>Annotation	A0A2Q2TH77	A0A2Q2TH77	ENSG00000167110	2801	GOLGA2
>>proteomic identification	Q9H4A6	Q9H4A6	2	2	2	Golgi phosphoprotein 3	GOLPH3	sp|Q9H4A6|GOLP3_HUMAN Golgi phosphoprotein 3 OS=Homo sapiens OX=9606 GN=GOLPH3 PE=1 SV=1	1	2	2	2	2	0	2	0	2	0	9.4	9.4	9.4	33.81	298	298	0	12.983	By MS/MS		9.4	0	1487000	1487000	0	92938	92938	0	yes	1487000	0	2	0	2	>>Annotation	Q9H4A6	Q9H4A6	ENSG00000113384	64083	GOLPH3
>>proteomic identification	F8W895;A0A0A0MRK1;E9PAV9;Q5T3I0;Q5T3I0-3	F8W895;A0A0A0MRK1;E9PAV9;Q5T3I0;Q5T3I0-3	3;3;3;3;3	3;3;3;3;3	3;3;3;3;3	G patch domain-containing protein 4	GPATCH4	tr|F8W895|F8W895_HUMAN Isoform of Q5T3I0, G patch domain-containing protein 4 (Fragment) OS=Homo sapiens OX=9606 GN=GPATCH4 PE=1 SV=1;tr|A0A0A0MRK1|A0A0A0MRK1_HUMAN Isoform of Q5T3I0, G patch domain-containing protein 4 OS=Homo sapiens OX=9606 GN=GPATCH4 P	5	3	3	3	3	1	3	1	3	1	15.2	15.2	15.2	29.465	264	264;370;375;446;451	0	22.619	By MS/MS	By matching	15.2	4.2	789850	736150	53702	52657	49077	3580.1	yes	736150	0	3	0	3	>>Annotation	F8W895	F8W895	ENSG00000160818	54865	GPATCH4
>>proteomic identification	C9JFE4;A0A096LP07;A0A096LPJ3;A8K070;Q13098-5;Q13098;Q13098-7;J3QQX0;Q13098-6	C9JFE4;A0A096LP07;A0A096LPJ3;A8K070;Q13098-5;Q13098;Q13098-7;J3QQX0;Q13098-6	2;2;2;2;2;2;2;1;1	2;2;2;2;2;2;2;1;1	2;2;2;2;2;2;2;1;1	COP9 signalosome complex subunit 1	GPS1	tr|C9JFE4|C9JFE4_HUMAN Isoform of Q13098, COP9 signalosome complex subunit 1 OS=Homo sapiens OX=9606 GN=GPS1 PE=1 SV=2;tr|A0A096LP07|A0A096LP07_HUMAN Isoform of Q13098, COP9 signalosome complex subunit 1 OS=Homo sapiens OX=9606 GN=GPS1 PE=1 SV=1;tr|A0A096L	9	2	2	2	2	0	2	0	2	0	5.3	5.3	5.3	53.371	471	471;486;490;526;487;491;527;79;549	0	11.667	By MS/MS		5.3	0	282170	282170	0	15676	15676	0	yes	282170	0	2	0	2	>>Annotation	C9JFE4	C9JFE4	ENSG00000169727	2873	GPS1
>>proteomic identification	Q9BQ67	Q9BQ67	2	2	2	Glutamate-rich WD repeat-containing protein 1	GRWD1	sp|Q9BQ67|GRWD1_HUMAN Glutamate-rich WD repeat-containing protein 1 OS=Homo sapiens OX=9606 GN=GRWD1 PE=1 SV=1	1	2	2	2	2	0	2	0	2	0	6.5	6.5	6.5	49.419	446	446	0	11.144	By MS/MS		6.5	0	347260	347260	0	16536	16536	0	yes	347260	0	2	0	2	>>Annotation	Q9BQ67	Q9BQ67	ENSG00000105447	83743	GRWD1
>>proteomic identification	P78347-2;P78347-4;P78347-3;P78347	P78347-2;P78347-4;P78347-3;P78347	1;1;1;1	1;1;1;1	1;1;1;1	General transcription factor II-I	GTF2I	sp|P78347-2|GTF2I_HUMAN Isoform of P78347, Isoform 2 of General transcription factor II-I OS=Homo sapiens OX=9606 GN=GTF2I;sp|P78347-4|GTF2I_HUMAN Isoform of P78347, Isoform 4 of General transcription factor II-I OS=Homo sapiens OX=9606 GN=GTF2I;sp|P78347-	4	1	1	1	1	0	1	0	1	0	1.1	1.1	1.1	107.97	957	957;977;978;998	0	7.2538	By MS/MS		1.1	0	230190	230190	0	4897.6	4897.6	0	yes	230190	0	1	0	1	>>Annotation	P78347-2	P78347	ENSG00000263001	2969	GTF2I
>>proteomic identification	Q12789-3;Q12789;I3L1Z3	Q12789-3;Q12789	5;5;1	5;5;1	5;5;1	General transcription factor 3C polypeptide 1	GTF3C1	sp|Q12789-3|TF3C1_HUMAN Isoform of Q12789, Isoform 2 of General transcription factor 3C polypeptide 1 OS=Homo sapiens OX=9606 GN=GTF3C1;sp|Q12789|TF3C1_HUMAN General transcription factor 3C polypeptide 1 OS=Homo sapiens OX=9606 GN=GTF3C1 PE=1 SV=4	3	5	5	5	5	0	5	0	5	0	3	3	3	236.28	2084	2084;2109;84	0	31.886	By MS/MS		3	0	791330	791330	0	7259.9	7259.9	0	yes	791330	0	5	0	5	>>Annotation	Q12789-3	Q12789	ENSG00000077235	2975	GTF3C1
>>proteomic identification	Q9Y5Q9;Q9Y5Q9-2;F8WC64;H0YFI7;H7C0C0	Q9Y5Q9;Q9Y5Q9-2	5;3;1;1;1	5;3;1;1;1	5;3;1;1;1	General transcription factor 3C polypeptide 3	GTF3C3	sp|Q9Y5Q9|TF3C3_HUMAN General transcription factor 3C polypeptide 3 OS=Homo sapiens OX=9606 GN=GTF3C3 PE=1 SV=1;sp|Q9Y5Q9-2|TF3C3_HUMAN Isoform of Q9Y5Q9, Isoform 2 of General transcription factor 3C polypeptide 3 OS=Homo sapiens OX=9606 GN=GTF3C3	5	5	5	5	5	0	5	0	5	0	6.7	6.7	6.7	101.27	886	886;413;38;44;148	0	41.384	By MS/MS		6.7	0	1219700	1219700	0	27720	27720	0	yes	1219700	0	6	0	6	>>Annotation	Q9Y5Q9	Q9Y5Q9	ENSG00000119041	9330	GTF3C3
>>proteomic identification	Q9UKN8;F2Z356	Q9UKN8;F2Z356	2;1	2;1	2;1	General transcription factor 3C polypeptide 4	GTF3C4	sp|Q9UKN8|TF3C4_HUMAN General transcription factor 3C polypeptide 4 OS=Homo sapiens OX=9606 GN=GTF3C4 PE=1 SV=2;tr|F2Z356|F2Z356_HUMAN Isoform of Q9UKN8, General transcription factor 3C polypeptide 4 OS=Homo sapiens OX=9606 GN=GTF3C4 PE=1 SV=1	2	2	2	2	2	0	2	0	2	0	3.3	3.3	3.3	91.981	822	822;149	0	11.571	By MS/MS		3.3	0	358090	358090	0	6510.7	6510.7	0	yes	358090	0	2	0	2	>>Annotation	Q9UKN8	Q9UKN8	ENSG00000125484	9329	GTF3C4
>>proteomic identification	Q5T7U1;Q9Y5Q8-2;Q9Y5Q8;Q9Y5Q8-3;Q5T7U0;H7BY84;Q5T7U4;H0Y5D2	Q5T7U1;Q9Y5Q8-2;Q9Y5Q8;Q9Y5Q8-3;Q5T7U0;H7BY84	6;6;6;6;3;3;2;1	6;6;6;6;3;3;2;1	6;6;6;6;3;3;2;1	General transcription factor 3C polypeptide 5	GTF3C5	tr|Q5T7U1|Q5T7U1_HUMAN Isoform of Q9Y5Q8, General transcription factor 3C polypeptide 5 OS=Homo sapiens OX=9606 GN=GTF3C5 PE=1 SV=1;sp|Q9Y5Q8-2|TF3C5_HUMAN Isoform of Q9Y5Q8, Isoform 2 of General transcription factor 3C polypeptide 5 OS=Homo sapiens OX=960	8	6	6	6	6	0	6	0	6	0	16.8	16.8	16.8	52.29	457	457;509;519;526;224;345;244;90	0	36.723	By MS/MS		16.8	0	1301100	1301100	0	46467	46467	0	yes	1301100	0	5	0	5	>>Annotation	Q5T7U1	Q5T7U1	ENSG00000148308	9328	GTF3C5
>>proteomic identification	O00178;F5H257;F5H716	O00178;F5H257;F5H716	2;1;1	2;1;1	2;1;1	GTP-binding protein 1	GTPBP1	sp|O00178|GTPB1_HUMAN GTP-binding protein 1 OS=Homo sapiens OX=9606 GN=GTPBP1 PE=1 SV=3;tr|F5H257|F5H257_HUMAN Isoform of O00178, GTP-binding protein 1 (Fragment) OS=Homo sapiens OX=9606 GN=GTPBP1 PE=1 SV=1;tr|F5H716|F5H716_HUMAN Isoform of O00178, GTP-bin	3	2	2	2	2	0	2	0	2	0	3.9	3.9	3.9	72.453	669	669;86;152	0	11.314	By MS/MS		3.9	0	135340	135340	0	4511.4	4511.4	0	yes	135340	0	1	0	1	>>Annotation	O00178	O00178	ENSG00000100226	9567	GTPBP1
>>proteomic identification	Q9BZE4-2;Q9BZE4;Q5T3R7;Q9BZE4-3	Q9BZE4-2;Q9BZE4;Q5T3R7;Q9BZE4-3	6;6;4;4	6;6;4;4	6;6;4;4	Nucleolar GTP-binding protein 1	GTPBP4	sp|Q9BZE4-2|NOG1_HUMAN Isoform of Q9BZE4, Isoform 2 of Nucleolar GTP-binding protein 1 OS=Homo sapiens OX=9606 GN=GTPBP4;sp|Q9BZE4|NOG1_HUMAN Nucleolar GTP-binding protein 1 OS=Homo sapiens OX=9606 GN=GTPBP4 PE=1 SV=3;tr|Q5T3R7|Q5T3R7_HUMAN Isoform of Q9BZ	4	6	6	6	6	1	6	1	6	1	11.4	11.4	11.4	68.272	587	587;634;140;518	0	36.953	By MS/MS	By matching	11.4	1.7	2333200	2228400	104850	80455	76840	3615.5	yes	2228400	0	5	0	5	>>Annotation	Q9BZE4-2	Q9BZE4	ENSG00000107937	23560	GTPBP4
>>proteomic identification	P13807-2;P13807	P13807-2;P13807	2;2	2;2	2;2	Glycogen [starch] synthase, muscle	GYS1	sp|P13807-2|GYS1_HUMAN Isoform of P13807, Isoform 2 of Glycogen [starch] synthase, muscle OS=Homo sapiens OX=9606 GN=GYS1;sp|P13807|GYS1_HUMAN Glycogen [starch] synthase, muscle OS=Homo sapiens OX=9606 GN=GYS1 PE=1 SV=2	2	2	2	2	2	0	2	0	2	0	3.6	3.6	3.6	76.482	673	673;737	0	12.92	By MS/MS		3.6	0	438680	438680	0	13709	13709	0	yes	438680	0	2	0	2	>>Annotation	P13807-2	P13807	ENSG00000104812	2997	GYS1
>>proteomic identification	Q92522	Q92522	2	2	2	Histone H1x	H1FX	sp|Q92522|H1X_HUMAN Histone H1x OS=Homo sapiens OX=9606 GN=H1FX PE=1 SV=1	1	2	2	2	2	2	2	2	2	2	10.3	10.3	10.3	22.487	213	213	0	20.43	By MS/MS	By MS/MS	10.3	10.3	3984000	3061000	922970	362180	278270	83906	yes	3440600	523730	2	1	3	>>Annotation	Q92522	Q92522	ENSG00000184897	8971	H1FX
>>proteomic identification	A0A2R8Y4F5;H0YFD6;P40939;A0A2R8Y688;A0A2R8YG21	A0A2R8Y4F5;H0YFD6;P40939;A0A2R8Y688;A0A2R8YG21	2;2;2;1;1	2;2;2;1;1	2;2;2;1;1	Trifunctional enzyme subunit alpha, mitochondrial;Long-chain enoyl-CoA hydratase;Long chain 3-hydroxyacyl-CoA dehydrogenase	HADHA	tr|A0A2R8Y4F5|A0A2R8Y4F5_HUMAN Isoform of P40939, Trifunctional enzyme subunit alpha, mitochondrial OS=Homo sapiens OX=9606 GN=HADHA PE=1 SV=1;tr|H0YFD6|H0YFD6_HUMAN Isoform of P40939, Trifunctional enzyme subunit alpha, mitochondrial OS=Homo sapiens OX=96	5	2	2	2	2	2	2	2	2	2	4	4	4	79.466	728	728;792;763;357;499	0	12.23	By MS/MS	By matching	4	4	646690	456820	189860	16582	11713	4868.3	yes	479780	162860	2	0	2	>>Annotation	A0A2R8Y4F5	A0A2R8Y4F5	ENSG00000084754	3030	HADHA
>>proteomic identification	F5GZQ3;P55084-2;P55084	F5GZQ3;P55084-2;P55084	1;1;1	1;1;1	1;1;1	Trifunctional enzyme subunit beta, mitochondrial;3-ketoacyl-CoA thiolase	HADHB	tr|F5GZQ3|F5GZQ3_HUMAN Isoform of P55084, Trifunctional enzyme subunit beta, mitochondrial OS=Homo sapiens OX=9606 GN=HADHB PE=1 SV=1;sp|P55084-2|ECHB_HUMAN Isoform of P55084, Isoform 2 of Trifunctional enzyme subunit beta, mitochondrial OS=Homo sapiens OX	3	1	1	1	1	1	1	1	1	1	2	2	2	49.597	459	459;452;474	0.003992	6.2911	By MS/MS	By matching	2	2	239350	189550	49804	9973	7897.8	2075.2	yes	0	48743	1	0	1	>>Annotation	F5GZQ3	F5GZQ3	ENSG00000138029	3032	HADHB
>>proteomic identification	O14929-2;O14929	O14929-2;O14929	2;2	2;2	2;2	Histone acetyltransferase type B catalytic subunit	HAT1	sp|O14929-2|HAT1_HUMAN Isoform of O14929, Isoform B of Histone acetyltransferase type B catalytic subunit OS=Homo sapiens OX=9606 GN=HAT1;sp|O14929|HAT1_HUMAN Histone acetyltransferase type B catalytic subunit OS=Homo sapiens OX=9606 GN=HAT1 PE=1 SV=1	2	2	2	2	2	0	2	0	2	0	8.7	8.7	8.7	39.786	334	334;419	0	12.609	By MS/MS		8.7	0	525810	525810	0	47801	47801	0	yes	525810	0	2	0	2	>>Annotation	O14929-2	O14929	ENSG00000128708	8520	HAT1
>>proteomic identification	Q5VY60;Q7Z4H7-3;Q7Z4H7;Q5SYF9;Q7Z4H7-2	Q5VY60;Q7Z4H7-3;Q7Z4H7;Q5SYF9;Q7Z4H7-2	2;2;2;1;1	2;2;2;1;1	2;2;2;1;1	HAUS augmin-like complex subunit 6	HAUS6	tr|Q5VY60|Q5VY60_HUMAN Isoform of Q7Z4H7, HAUS augmin-like complex subunit 6 OS=Homo sapiens OX=9606 GN=HAUS6 PE=1 SV=1;sp|Q7Z4H7-3|HAUS6_HUMAN Isoform of Q7Z4H7, Isoform 3 of HAUS augmin-like complex subunit 6 OS=Homo sapiens OX=9606 GN=HAUS6;sp|Q7Z4H7|HA	5	2	2	2	2	1	2	1	2	1	3.5	3.5	3.5	91.127	802	802;920;955;183;606	0	12.154	By MS/MS	By matching	3.5	1.7	487420	263460	223960	11335	6126.9	5208.5	yes	263460	0	2	0	2	>>Annotation	Q5VY60	Q5VY60	ENSG00000147874	54801	HAUS6
>>proteomic identification	Q92769-3;Q92769	Q92769-3;Q92769	3;3	3;3	1;1	Histone deacetylase 2	HDAC2	sp|Q92769-3|HDAC2_HUMAN Isoform of Q92769, Isoform 2 of Histone deacetylase 2 OS=Homo sapiens OX=9606 GN=HDAC2;sp|Q92769|HDAC2_HUMAN Histone deacetylase 2 OS=Homo sapiens OX=9606 GN=HDAC2 PE=1 SV=2	2	3	3	1	3	1	3	1	1	0	9.2	9.2	3.9	51.998	458	458;488	0	19.316	By MS/MS	By matching	9.2	2.6	1611400	1529400	82010	89522	84966	4556.1	yes	1529400	0	3	0	3	>>Annotation	Q92769-3	Q92769	ENSG00000196591	3066	HDAC2
>>proteomic identification	A0A024R4E5;Q00341;Q00341-2;C9JT62;C9JHS7;C9JK79;C9JHZ8;C9JES8;C9JZI8;C9J5E5;C9JIZ1;H7C0A4;H0Y394	A0A024R4E5;Q00341;Q00341-2	3;3;2;1;1;1;1;1;1;1;1;1;1	3;3;2;1;1;1;1;1;1;1;1;1;1	3;3;2;1;1;1;1;1;1;1;1;1;1	Vigilin	HDLBP	tr|A0A024R4E5|A0A024R4E5_HUMAN Isoform of Q00341, High density lipoprotein binding protein (Vigilin), isoform CRA_a OS=Homo sapiens OX=9606 GN=HDLBP PE=1 SV=1;sp|Q00341|VIGLN_HUMAN Vigilin OS=Homo sapiens OX=9606 GN=HDLBP PE=1 SV=2;sp|Q00341-2|VIGLN_HUMAN	13	3	3	3	3	0	3	0	3	0	2.9	2.9	2.9	141.44	1268	1268;1268;1235;96;126;128;141;147;164;221;224;332;973	0	17.487	By MS/MS		2.9	0	229260	229260	0	3473.6	3473.6	0	yes	229260	0	2	0	2	>>Annotation	A0A024R4E5	A0A024R4E5	ENSG00000115677	3069	HDLBP
>>proteomic identification	A0A087WVU6;G3V4V5;A0A087X2H1;Q9ULT8	A0A087WVU6;G3V4V5;A0A087X2H1;Q9ULT8	2;2;2;2	2;2;2;2	2;2;2;2	E3 ubiquitin-protein ligase HECTD1	HECTD1	tr|A0A087WVU6|A0A087WVU6_HUMAN Isoform of Q9ULT8, E3 ubiquitin-protein ligase HECTD1 (Fragment) OS=Homo sapiens OX=9606 GN=HECTD1 PE=1 SV=1;tr|G3V4V5|G3V4V5_HUMAN Isoform of Q9ULT8, E3 ubiquitin-protein ligase HECTD1 (Fragment) OS=Homo sapiens OX=9606 GN=H	4	2	2	2	2	0	2	0	2	0	12.3	12.3	12.3	22.429	212	212;926;2614;2610	0	12.57	By MS/MS		12.3	0	216700	216700	0	14447	14447	0	yes	216700	0	2	0	2	>>Annotation	A0A087WVU6	A0A087WVU6	ENSG00000092148	25831	HECTD1
>>proteomic identification	A0A1W2PS56;A0A1W2PRX1;A0A1W2PP77;Q5SRN7;A0A0G2JI36;A0A1W2PS24;A0A1W2PRZ0;A0A1W2PR11;A0A1W2PQD0;A0A140T937;A0A1W2PSE7;A0A140T962;A0A0G2JIF0;Q5SRN5;A0A0G2JIF2;A0A140T9J9;A0A140T912;A0A0G2JH50;A0A0G2JL56;A2BF26;A0A140T9B3;A0A140T930;Q29960-2;P01893;P30455;P30447;P30443;P16188;P13746;P05534;P04439;Q9TNN7;Q29963;Q29960;Q07000;P30508;P30505;P30501;P13746-2;A0A140T9X6;A0A140T9W7;A0A140T9W3;A0A140T9D9;A0…	A0A1W2PS56;A0A1W2PRX1;A0A1W2PP77;Q5SRN7;A0A0G2JI36;A0A1W2PS24;A0A1W2PRZ0;A0A1W2PR11;A0A1W2PQD0;A0A140T937;A0A1W2PSE7;A0A140T962;A0A0G2JIF0;Q5SRN5;A0A0G2JIF2;A0A140T9J9;A0A140T912;A0A0G2JH50;A0A0G2JL56;A2BF26;A0A140T9B3;A0A140T930;Q29960-2;P01893;P30455;P30447;P30443;P16188;P13746;P05534;P04439;Q9TNN7;Q29963;Q29960;Q07000;P30508;P30505;P30501;P13746-2;A0A140T9X6;A0A140T9W7;A0A140T9W3;A0A140T9D9;A0…	2;2;2;2;2;2;2;2;2;2;2;2;2;2;2;2;2;2;2;2;2;2;2;2;2;2;2;2;2;2;2;2;2;2;2;2;2;2;2;1;1;1;1;1;1;1;1;1;1;1;1;1;1;1;1;1;1;1;1;1;1;1;1;1;1;1;1;1;1;1;1;1;1;1;1;1;1;1;1;1;1;1;1;1;1;1;1;1;1;1;1;1;1;1;1;1;1;1;1;1;1;1;1;1;1;1;1;1;1;1;1;1;1;1;1;1;1;1;1;1;1;1;1;1;1;1;1;1;1;1;1;1;1;1;1;1;1;1;1;1;1;1;1;1;1;1;1;1;1;1	2;2;2;2;2;2;2;2;2;2;2;2;2;2;2;2;2;2;2;2;2;2;2;2;2;2;2;2;2;2;2;2;2;2;2;2;2;2;2;1;1;1;1;1;1;1;1;1;1;1;1;1;1;1;1;1;1;1;1;1;1;1;1;1;1;1;1;1;1;1;1;1;1;1;1;1;1;1;1;1;1;1;1;1;1;1;1;1;1;1;1;1;1;1;1;1;1;1;1;1;1;1;1;1;1;1;1;1;1;1;1;1;1;1;1;1;1;1;1;1;1;1;1;1;1;1;1;1;1;1;1;1;1;1;1;1;1;1;1;1;1;1;1;1;1;1;1;1;1;1	2;2;2;2;2;2;2;2;2;2;2;2;2;2;2;2;2;2;2;2;2;2;2;2;2;2;2;2;2;2;2;2;2;2;2;2;2;2;2;1;1;1;1;1;1;1;1;1;1;1;1;1;1;1;1;1;1;1;1;1;1;1;1;1;1;1;1;1;1;1;1;1;1;1;1;1;1;1;1;1;1;1;1;1;1;1;1;1;1;1;1;1;1;1;1;1;1;1;1;1;1;1;1;1;1;1;1;1;1;1;1;1;1;1;1;1;1;1;1;1;1;1;1;1;1;1;1;1;1;1;1;1;1;1;1;1;1;1;1;1;1;1;1;1;1;1;1;1;1;1	HLA class I histocompatibility antigen, Cw-16 alpha chain;Putative HLA class I histocompatibility antigen, alpha chain H;HLA class I histocompatibility antigen, A-36 alpha chain;HLA class I histocompatibility antigen, A-23 alpha chain;HLA class I histocompatibility antigen, A-1 alpha chain;HLA class I histocompatibility antigen, A-30 alpha chain;HLA class I histocompatibility antigen, A-11 alpha …	HLA-A;HLA-C;HLA-H;HLA-G2.2;HLA-G;HLA-F;HLA-E;HLA-B	tr|A0A1W2PS56|A0A1W2PS56_HUMAN Isoform of Q95604, HLA class I histocompatibility antigen, Cw-6 alpha chain OS=Homo sapiens OX=9606 GN=HLA-C PE=1 SV=1;tr|A0A1W2PRX1|A0A1W2PRX1_HUMAN Isoform of Q95604, HLA class I histocompatibility antigen, Cw-6 alpha chain	150	2	2	2	2	0	2	0	2	0	15.2	15.2	15.2	26.87	244	244;244;244;299;299;325;325;325;339;339;367;368;368;371;371;372;372;372;394;397;397;397;326;362;365;365;365;365;365;365;365;366;366;366;366;366;366;366;371;213;225;225;225;225;225;241;241;241;241;241;244;244;246;246;299;299;299;299;299;325;325;326;334;334;338;339;339;339;342;343;343;346;346;355;358;362;363;365;365;366;368;368;371;371;371;372;372;372;394;397;442;442;227;246;319;338;358;362;362;362…	0	11.326	By MS/MS		15.2	0	431890	431890	0	33222	33222	0	yes	431890	0	2	0	2	>>Annotation	A0A1W2PS56	A0A1W2PS56	ENSG00000206452	3107	HLA-C
>>proteomic identification	P51991;P51991-2;H7C1J8	P51991;P51991-2	7;6;1	7;6;1	7;6;1	Heterogeneous nuclear ribonucleoprotein A3	HNRNPA3	sp|P51991|ROA3_HUMAN Heterogeneous nuclear ribonucleoprotein A3 OS=Homo sapiens OX=9606 GN=HNRNPA3 PE=1 SV=2;sp|P51991-2|ROA3_HUMAN Isoform of P51991, Isoform 2 of Heterogeneous nuclear ribonucleoprotein A3 OS=Homo sapiens OX=9606 GN=HNRNPA3	3	7	7	7	7	6	7	6	7	6	23.8	23.8	23.8	39.594	378	378;356;115	0	59.363	By MS/MS	By MS/MS	23.8	20.9	8378700	4895600	3483100	440980	257660	183320	yes	5052700	3031200	9	5	14	>>Annotation	P51991	P51991	ENSG00000170144	220988	HNRNPA3
>>proteomic identification	P52597;A0A1B0GW42	P52597	4;1	3;1	3;1	Heterogeneous nuclear ribonucleoprotein F;Heterogeneous nuclear ribonucleoprotein F, N-terminally processed	HNRNPF	sp|P52597|HNRPF_HUMAN Heterogeneous nuclear ribonucleoprotein F OS=Homo sapiens OX=9606 GN=HNRNPF PE=1 SV=3	2	4	3	3	4	0	3	0	3	0	14	11.6	11.6	45.671	415	415;98	0	20.449	By MS/MS		14	0	1749300	1749300	0	116620	116620	0	yes	1151200	0	4	0	4	>>Annotation	P52597	P52597	ENSG00000169813	3185	HNRNPF
>>proteomic identification	E9PCY7;G8JLB6;P31943;H0YB39;P55795;E5RGV0;D6RIT2;D6RIU0;H0YBG7;H0YBD7;D6RBM0;E5RGH4;E7EQJ0;D6RAM1;D6R9T0;D6RFM3;E7EN40;D6RDU3;D6RJ04;D6RIH9;D6R9D3;D6RF17;D6RDL0;H0YAQ2	E9PCY7;G8JLB6;P31943;H0YB39;P55795;E5RGV0;D6RIT2;D6RIU0;H0YBG7;H0YBD7;D6RBM0	6;6;6;4;4;3;3;3;3;3;3;2;2;2;2;2;2;2;2;2;1;1;1;1	6;6;6;4;4;3;3;3;3;3;3;2;2;2;2;2;2;2;2;2;1;1;1;1	5;5;5;3;3;3;3;3;2;2;3;2;2;2;2;2;2;2;2;2;1;1;1;1	Heterogeneous nuclear ribonucleoprotein H;Heterogeneous nuclear ribonucleoprotein H, N-terminally processed;Heterogeneous nuclear ribonucleoprotein H2	HNRNPH1;HNRNPH2	tr|E9PCY7|E9PCY7_HUMAN Isoform of P31943, Heterogeneous nuclear ribonucleoprotein H OS=Homo sapiens OX=9606 GN=HNRNPH1 PE=1 SV=1;tr|G8JLB6|G8JLB6_HUMAN Isoform of P31943, Heterogeneous nuclear ribonucleoprotein H OS=Homo sapiens OX=9606 GN=HNRNPH1 PE=1 SV=	24	6	6	5	6	3	6	3	5	3	20.5	20.5	18.2	47.087	429	429;472;449;277;449;155;164;168;185;194;212;100;115;130;161;163;166;171;172;184;40;49;84;131	0	55.819	By MS/MS	By MS/MS	20.5	10	11949000	11596000	352920	702860	682100	20760	yes	10809000	622000	13	1	14	>>Annotation	E9PCY7	E9PCY7	ENSG00000169045	3187	HNRNPH1
>>proteomic identification	P61978-3;P61978;P61978-2;Q5T6W2;S4R457;S4R359	P61978-3;P61978;P61978-2;Q5T6W2	11;11;11;10;2;2	11;11;11;10;2;2	11;11;11;10;2;2	Heterogeneous nuclear ribonucleoprotein K	HNRNPK	sp|P61978-3|HNRPK_HUMAN Isoform of P61978, Isoform 3 of Heterogeneous nuclear ribonucleoprotein K OS=Homo sapiens OX=9606 GN=HNRNPK;sp|P61978|HNRPK_HUMAN Heterogeneous nuclear ribonucleoprotein K OS=Homo sapiens OX=9606 GN=HNRNPK PE=1 SV=1;sp|P61978-2|HNRP	6	11	11	11	11	9	11	9	11	9	29.8	29.8	29.8	48.562	440	440;463;464;379;77;100	0	81.776	By MS/MS	By MS/MS	29.8	24.8	18678000	14212000	4466100	747120	568480	178640	yes	13201000	4330200	14	4	18	>>Annotation	P61978-3	P61978	ENSG00000165119	3190	HNRNPK
>>proteomic identification	M0QXS5;P14866-2;P14866;M0R076;M0QYT0	M0QXS5;P14866-2;P14866;M0R076;M0QYT0	4;4;4;2;2	4;4;4;2;2	4;4;4;2;2	Heterogeneous nuclear ribonucleoprotein L	HNRNPL	tr|M0QXS5|M0QXS5_HUMAN Isoform of P14866, Heterogeneous nuclear ribonucleoprotein L (Fragment) OS=Homo sapiens OX=9606 GN=HNRNPL PE=1 SV=1;sp|P14866-2|HNRPL_HUMAN Isoform of P14866, Isoform 2 of Heterogeneous nuclear ribonucleoprotein L OS=Homo sapiens OX=	5	4	4	4	4	0	4	0	4	0	12.1	12.1	12.1	58.362	530	530;456;589;114;321	0	27.225	By MS/MS		12.1	0	1961700	1961700	0	103250	103250	0	yes	1961700	0	4	0	4	>>Annotation	M0QXS5	M0QXS5	ENSG00000104824	3191	HNRNPL
>>proteomic identification	A0A087X0X3;P52272-2;P52272;M0QZM1;M0R019;M0R2T0;M0R2I7;M0QYQ7;M0R0N3;M0R0Y6;M0QY96;M0QYL3	A0A087X0X3;P52272-2;P52272;M0QZM1	18;18;18;11;8;7;5;5;4;2;2;1	18;18;18;11;8;7;5;5;4;2;2;1	18;18;18;11;8;7;5;5;4;2;2;1	Heterogeneous nuclear ribonucleoprotein M	HNRNPM	tr|A0A087X0X3|A0A087X0X3_HUMAN Isoform of P52272, Heterogeneous nuclear ribonucleoprotein M OS=Homo sapiens OX=9606 GN=HNRNPM PE=1 SV=1;sp|P52272-2|HNRPM_HUMAN Isoform of P52272, Isoform 2 of Heterogeneous nuclear ribonucleoprotein M OS=Homo sapiens OX=960	12	18	18	18	18	3	18	3	18	3	26	26	26	77.569	730	730;691;730;383;352;357;214;219;275;99;116;99	0	116.82	By MS/MS	By matching	26	3.8	14777000	14070000	707260	314410	299360	15048	yes	12679000	744790	25	0	25	>>Annotation	A0A087X0X3	A0A087X0X3	ENSG00000099783	4670	HNRNPM
>>proteomic identification	A0A0A0MRA5;B7Z4B8;Q9BUJ2-3;Q9BUJ2-4;Q9BUJ2-2;Q9BUJ2;M0R3F1;M0QYZ0;M0R203;M0QZV6;M0R0K8;Q9BUJ2-5	A0A0A0MRA5;B7Z4B8;Q9BUJ2-3;Q9BUJ2-4;Q9BUJ2-2;Q9BUJ2;M0R3F1;M0QYZ0	6;6;6;6;6;6;5;3;1;1;1;1	6;6;6;6;6;6;5;3;1;1;1;1	6;6;6;6;6;6;5;3;1;1;1;1	Heterogeneous nuclear ribonucleoprotein U-like protein 1	HNRNPUL1	tr|A0A0A0MRA5|A0A0A0MRA5_HUMAN Isoform of Q9BUJ2, Heterogeneous nuclear ribonucleoprotein U-like protein 1 OS=Homo sapiens OX=9606 GN=HNRNPUL1 PE=1 SV=1;tr|B7Z4B8|B7Z4B8_HUMAN Isoform of Q9BUJ2, cDNA FLJ56481, highly similar to Heterogeneous nuclear ribonu	12	6	6	6	6	1	6	1	6	1	9.5	9.5	9.5	85.939	766	766;767;752;756;804;856;641;371;81;118;158;390	0	38.526	By MS/MS	By matching	9.5	1.8	3689700	3649800	39917	111810	110600	1209.6	yes	3649800	0	6	0	6	>>Annotation	A0A0A0MRA5	A0A0A0MRA5	ENSG00000105323	11100	HNRNPUL1
>>proteomic identification	Q5SSJ5;B0QZK4;X6RGJ2;Q5SSJ5-3;Q5SSJ5-2;Q5SWC8;B0QZK9;B0QZK8;Q5SSJ5-5	Q5SSJ5;B0QZK4;X6RGJ2;Q5SSJ5-3;Q5SSJ5-2;Q5SWC8	7;6;6;6;6;4;1;1;1	7;6;6;6;6;4;1;1;1	7;6;6;6;6;4;1;1;1	Heterochromatin protein 1-binding protein 3	HP1BP3	sp|Q5SSJ5|HP1B3_HUMAN Heterochromatin protein 1-binding protein 3 OS=Homo sapiens OX=9606 GN=HP1BP3 PE=1 SV=1;tr|B0QZK4|B0QZK4_HUMAN Isoform of Q5SSJ5, Heterochromatin protein 1-binding protein 3 (Fragment) OS=Homo sapiens OX=9606 GN=HP1BP3 PE=1 SV=1;tr|X6	9	7	7	7	7	4	7	4	7	4	12.7	12.7	12.7	61.206	553	553;253;327;401;515;278;75;124;133	0	48.389	By MS/MS	By MS/MS	12.7	8	3980900	3166700	814260	159240	126670	32570	yes	2998000	965530	6	2	8	>>Annotation	Q5SSJ5	Q5SSJ5	ENSG00000127483	50809	HP1BP3
>>proteomic identification	Q5H928;Q99714-2;Q99714	Q5H928;Q99714-2;Q99714	1;1;1	1;1;1	1;1;1	3-hydroxyacyl-CoA dehydrogenase type-2	HSD17B10	tr|Q5H928|Q5H928_HUMAN Isoform of Q99714, 3-hydroxyacyl-CoA dehydrogenase type-2 OS=Homo sapiens OX=9606 GN=HSD17B10 PE=1 SV=1;sp|Q99714-2|HCD2_HUMAN Isoform of Q99714, Isoform 2 of 3-hydroxyacyl-CoA dehydrogenase type-2 OS=Homo sapiens OX=9606 GN=HSD17B10	3	1	1	1	1	0	1	0	1	0	13.6	13.6	13.6	17.224	169	169;252;261	0	11.016	By MS/MS		13.6	0	275720	275720	0	30635	30635	0	yes	275720	0	1	0	1	>>Annotation	Q5H928	Q5H928	ENSG00000072506	3028	HSD17B10
>>proteomic identification	E7ER27;A0A2R8YD50;E7EWE5;P51659-3;P51659;P51659-2;A0A2R8YDT8;A0A2R8YF45;E7EPL9;A0A2R8Y7L2;G5E9S2;E7ET17	E7ER27;A0A2R8YD50;E7EWE5;P51659-3;P51659;P51659-2;A0A2R8YDT8;A0A2R8YF45	4;4;4;4;4;4;3;3;1;1;1;1	4;4;4;4;4;4;3;3;1;1;1;1	4;4;4;4;4;4;3;3;1;1;1;1	Peroxisomal multifunctional enzyme type 2;(3R)-hydroxyacyl-CoA dehydrogenase;Enoyl-CoA hydratase 2	HSD17B4	tr|E7ER27|E7ER27_HUMAN Isoform of P51659, Peroxisomal multifunctional enzyme type 2 OS=Homo sapiens OX=9606 GN=HSD17B4 PE=1 SV=3;tr|A0A2R8YD50|A0A2R8YD50_HUMAN Isoform of P51659, Peroxisomal multifunctional enzyme type 2 OS=Homo sapiens OX=9606 GN=HSD17B4	12	4	4	4	4	0	4	0	4	0	10.4	10.4	10.4	53.928	500	500;711;712;718;736;761;166;172;474;589;596;599	0	29.107	By MS/MS		10.4	0	756850	756850	0	27030	27030	0	yes	756850	0	4	0	4	>>Annotation	E7ER27	E7ER27	ENSG00000133835	3295	HSD17B4
>>proteomic identification	P07900;P07900-2;G3V2J8;Q14568;Q58FF8;Q58FG0;Q58FF6	P07900;P07900-2	16;16;3;3;3;2;2	8;8;1;1;0;0;0	8;8;1;1;0;0;0	Heat shock protein HSP 90-alpha	HSP90AA1	sp|P07900|HS90A_HUMAN Heat shock protein HSP 90-alpha OS=Homo sapiens OX=9606 GN=HSP90AA1 PE=1 SV=5;sp|P07900-2|HS90A_HUMAN Isoform of P07900, Isoform 2 of Heat shock protein HSP 90-alpha OS=Homo sapiens OX=9606 GN=HSP90AA1	7	16	8	8	16	7	8	2	8	2	25.1	13.4	13.4	84.659	732	732;854;174;343;381;334;505	0	57.613	By MS/MS	By matching	25.1	10.5	4710200	4551200	159080	142730	137910	4820.6	yes	4438300	268550	8	0	8	>>Annotation	P07900	P07900	ENSG00000080824	3320	HSP90AA1
>>proteomic identification	P08238;Q58FF7;F8W026	P08238	20;7;2	20;7;2	10;3;0	Heat shock protein HSP 90-beta	HSP90AB1	sp|P08238|HS90B_HUMAN Heat shock protein HSP 90-beta OS=Homo sapiens OX=9606 GN=HSP90AB1 PE=1 SV=4	3	20	20	10	20	9	20	9	10	4	30.7	30.7	16.9	83.263	724	724;597;48	0	155.56	By MS/MS	By MS/MS	30.7	15.5	43182000	41514000	1668600	1308500	1258000	50563	yes	40779000	2367900	25	3	28	>>Annotation	P08238	P08238	ENSG00000096384	3326	HSP90AB1
>>proteomic identification	P14625;Q96GW1;A0A1W2PRR1;H0YIV0	P14625;Q96GW1;A0A1W2PRR1	10;5;5;2	8;3;3;2	8;3;3;2	Endoplasmin	HSP90B1	sp|P14625|ENPL_HUMAN Endoplasmin OS=Homo sapiens OX=9606 GN=HSP90B1 PE=1 SV=1;tr|Q96GW1|Q96GW1_HUMAN Isoform of P14625, Endoplasmin OS=Homo sapiens OX=9606 GN=HSP90B1 PE=1 SV=1;tr|A0A1W2PRR1|A0A1W2PRR1_HUMAN Isoform of P14625, Endoplasmin OS=Homo sapiens O	4	10	8	8	10	0	8	0	8	0	13.4	11.7	11.7	92.468	803	803;315;315;147	0	49.224	By MS/MS		13.4	0	3342200	3342200	0	83555	83555	0	yes	3342200	0	8	0	8	>>Annotation	P14625	P14625	ENSG00000166598	7184	HSP90B1
>>proteomic identification	A0A0G2JIW1;P0DMV8-2;P0DMV9;P0DMV8;V9GZ37	A0A0G2JIW1;P0DMV8-2;P0DMV9;P0DMV8;V9GZ37	14;14;14;14;8	13;13;13;13;8	7;7;7;7;4	Heat shock 70 kDa protein 1A;Heat shock 70 kDa protein 1B	HSPA1A;HSPA1B	tr|A0A0G2JIW1|A0A0G2JIW1_HUMAN Isoform of P0DMV9, Heat shock 70 kDa protein 1B OS=Homo sapiens OX=9606 GN=HSPA1B PE=1 SV=1;sp|P0DMV8-2|HS71A_HUMAN Isoform of P0DMV8, Isoform 2 of Heat shock 70 kDa protein 1A OS=Homo sapiens OX=9606 GN=HSPA1A;sp|P0DMV9|HS71	5	14	13	7	14	12	13	11	7	5	22	19.9	9.5	70.108	642	642;586;641;641;476	0	102.57	By MS/MS	By MS/MS	22	20.1	35936000	29165000	6771200	1123000	911410	211600	yes	28956000	6407500	19	8	27	>>Annotation	A0A0G2JIW1	A0A0G2JIW1	ENSG00000232804	3304	HSPA1B
>>proteomic identification	P11021	P11021	24	23	23	78 kDa glucose-regulated protein	HSPA5	sp|P11021|BIP_HUMAN Endoplasmic reticulum chaperone BiP OS=Homo sapiens OX=9606 GN=HSPA5 PE=1 SV=2	1	24	23	23	22	20	21	19	21	19	42.2	42.2	42.2	72.332	654	654	0	172.47	By MS/MS	By MS/MS	37.3	35.8	56374000	42149000	14225000	1879100	1405000	474180	yes	42160000	12554000	25	13	38	>>Annotation	P11021	P11021	ENSG00000044574	3309	HSPA5
>>proteomic identification	P17066;P48741	P17066;P48741	7;5	1;1	1;1	Heat shock 70 kDa protein 6;Putative heat shock 70 kDa protein 7	HSPA6;HSPA7	sp|P17066|HSP76_HUMAN Heat shock 70 kDa protein 6 OS=Homo sapiens OX=9606 GN=HSPA6 PE=1 SV=2;sp|P48741|HSP77_HUMAN Putative heat shock 70 kDa protein 7 OS=Homo sapiens OX=9606 GN=HSPA7 PE=5 SV=2	2	7	1	1	7	7	1	1	1	1	12	1.7	1.7	71.027	643	643;367	0	17.501	By MS/MS	By MS/MS	12	12	16290000	10837000	5452600	440270	292900	147370	yes	0	5336400	1	1	2	>>Annotation	P17066	P17066	ENSG00000173110	3310	HSPA6
>>proteomic identification	P11142;E9PKE3;P11142-2;E9PNE6;E9PN89;A8K7Q2;E9PLF4;E9PQQ4;E9PQK7;E9PK54;P54652;E9PPY6;E9PN25;E9PI65;E9PS65;E9PM13	P11142;E9PKE3;P11142-2;E9PNE6;E9PN89;A8K7Q2	24;23;18;16;15;13;9;8;8;8;8;7;6;6;6;5	24;23;18;16;15;13;9;8;8;8;8;7;6;6;6;5	21;20;15;14;13;12;7;7;7;7;5;6;5;4;6;5	Heat shock cognate 71 kDa protein	HSPA8	sp|P11142|HSP7C_HUMAN Heat shock cognate 71 kDa protein OS=Homo sapiens OX=9606 GN=HSPA8 PE=1 SV=1;tr|E9PKE3|E9PKE3_HUMAN Isoform of P11142, Heat shock cognate 71 kDa protein OS=Homo sapiens OX=9606 GN=HSPA8 PE=1 SV=1;sp|P11142-2|HSP7C_HUMAN Isoform of P11	16	24	24	21	21	20	21	20	18	17	38.9	38.9	35.4	70.897	646	646;627;493;500;312;410;187;171;178;183;639;137;132;168;223;150	0	201.81	By MS/MS	By MS/MS	33.9	36.1	104320000	82193000	22122000	3161100	2490700	670380	yes	78128000	19242000	36	18	54	>>Annotation	P11142	P11142	ENSG00000109971	3312	HSPA8
>>proteomic identification	P38646;D6RJI2;D6RA73;H0YBG6;H0Y8S0	P38646	17;5;2;2;1	17;5;2;2;1	17;5;2;2;1	Stress-70 protein, mitochondrial	HSPA9	sp|P38646|GRP75_HUMAN Stress-70 protein, mitochondrial OS=Homo sapiens OX=9606 GN=HSPA9 PE=1 SV=2	5	17	17	17	17	15	17	15	17	15	30.8	30.8	30.8	73.68	679	679;95;62;163;102	0	143.59	By MS/MS	By MS/MS	30.8	28.9	42526000	24730000	17796000	1119100	650790	468300	yes	23720000	18131000	16	17	33	>>Annotation	P38646	P38646	ENSG00000113013	3313	HSPA9
>>proteomic identification	P04792;F8WE04;C9J3N8	P04792;F8WE04	6;3;1	6;3;1	6;3;1	Heat shock protein beta-1	HSPB1	sp|P04792|HSPB1_HUMAN Heat shock protein beta-1 OS=Homo sapiens OX=9606 GN=HSPB1 PE=1 SV=2;tr|F8WE04|F8WE04_HUMAN Isoform of P04792, Heat shock protein beta-1 OS=Homo sapiens OX=9606 GN=HSPB1 PE=1 SV=1	3	6	6	6	6	6	6	6	6	6	31.2	31.2	31.2	22.782	205	205;186;37	0	58.076	By MS/MS	By MS/MS	31.2	31.2	13971000	10464000	3506900	997930	747430	250500	yes	10173000	3723600	5	3	8	>>Annotation	P04792	P04792	ENSG00000106211	3315	HSPB1
>>proteomic identification	P10809;E7ESH4;E7EXB4;P10809-2;C9JL25	P10809	17;5;4;2;1	17;5;4;2;1	17;5;4;2;1	60 kDa heat shock protein, mitochondrial	HSPD1	sp|P10809|CH60_HUMAN 60 kDa heat shock protein, mitochondrial OS=Homo sapiens OX=9606 GN=HSPD1 PE=1 SV=2	5	17	17	17	17	13	17	13	17	13	36	36	36	61.054	573	573;234;221;158;175	0	155.19	By MS/MS	By MS/MS	36	30.5	26807000	22802000	4004500	837710	712570	125140	yes	21831000	4446900	18	5	23	>>Annotation	P10809	P10809	ENSG00000144381	3329	HSPD1
>>proteomic identification	Q92598-2;Q92598;Q92598-4;Q92598-3;A0A0A0MSM0;R4GN69;D6RJ96;E9PDE8;O95757;A0A087WTS8	Q92598-2;Q92598;Q92598-4;Q92598-3;A0A0A0MSM0	12;12;12;11;10;3;2;2;2;1	12;12;12;11;10;3;2;2;2;1	11;11;11;10;9;3;1;1;1;0	Heat shock protein 105 kDa	HSPH1	sp|Q92598-2|HS105_HUMAN Isoform of Q92598, Isoform Beta of Heat shock protein 105 kDa OS=Homo sapiens OX=9606 GN=HSPH1;sp|Q92598|HS105_HUMAN Heat shock protein 105 kDa OS=Homo sapiens OX=9606 GN=HSPH1 PE=1 SV=1;sp|Q92598-4|HS105_HUMAN Isoform of Q92598, Is	10	12	12	11	12	2	12	2	11	2	18.9	18.9	17.2	92.115	814	814;858;860;817;782;115;531;813;839;475	0	79.872	By MS/MS	By matching	18.9	2.8	6518700	6411700	107000	138690	136420	2276.7	yes	6411700	104720	12	0	12	>>Annotation	Q92598-2	Q92598	ENSG00000120694	10808	HSPH1
>>proteomic identification	Q7Z6Z7-2;Q7Z6Z7-3;Q7Z6Z7;H0Y659;A0A087X146;A0A087X1S3	Q7Z6Z7-2;Q7Z6Z7-3;Q7Z6Z7	29;29;29;6;2;2	29;29;29;6;2;2	29;29;29;6;2;2	E3 ubiquitin-protein ligase HUWE1	HUWE1	sp|Q7Z6Z7-2|HUWE1_HUMAN Isoform of Q7Z6Z7, Isoform 2 of E3 ubiquitin-protein ligase HUWE1 OS=Homo sapiens OX=9606 GN=HUWE1;sp|Q7Z6Z7-3|HUWE1_HUMAN Isoform of Q7Z6Z7, Isoform 3 of E3 ubiquitin-protein ligase HUWE1 OS=Homo sapiens OX=9606 GN=HUWE1;sp|Q7Z6Z7|	6	29	29	29	29	2	29	2	29	2	8.8	8.8	8.8	480.19	4358	4358;4365;4374;1197;191;230	0	226.68	By MS/MS	By matching	8.8	0.5	10855000	10549000	305160	58673	57024	1649.5	yes	10406000	317790	28	0	28	>>Annotation	Q7Z6Z7-2	Q7Z6Z7	ENSG00000086758	10075	HUWE1
>>proteomic identification	J3KR24;A0A0A0MSX9;P41252	J3KR24;A0A0A0MSX9;P41252	4;4;4	4;4;4	4;4;4	Isoleucine--tRNA ligase, cytoplasmic	IARS	tr|J3KR24|J3KR24_HUMAN Isoform of P41252, Isoleucine--tRNA ligase, cytoplasmic OS=Homo sapiens OX=9606 GN=IARS PE=1 SV=1;tr|A0A0A0MSX9|A0A0A0MSX9_HUMAN Isoform of P41252, Isoleucine--tRNA ligase, cytoplasmic OS=Homo sapiens OX=9606 GN=IARS PE=1 SV=1;sp|P41	3	4	4	4	4	1	4	1	4	1	4.5	4.5	4.5	131.76	1152	1152;1242;1262	0	29.509	By MS/MS	By matching	4.5	1.4	1606900	1542400	64493	30901	29661	1240.2	yes	1542400	0	4	0	4	>>Annotation	J3KR24	J3KR24	ENSG00000196305	3376	IARS
>>proteomic identification	P78318	P78318	1	1	1	Immunoglobulin-binding protein 1	IGBP1	sp|P78318|IGBP1_HUMAN Immunoglobulin-binding protein 1 OS=Homo sapiens OX=9606 GN=IGBP1 PE=1 SV=1	1	1	1	1	1	0	1	0	1	0	4.7	4.7	4.7	39.221	339	339	0.0021164	6.5148	By MS/MS		4.7	0	94824	94824	0	5268	5268	0	yes	94824	0	1	0	1	>>Annotation	P78318	P78318	ENSG00000089289	3476	IGBP1
>>proteomic identification	O00425;O00425-2;F8WD15;F8W930;Q9Y6M1-5;Q9Y6M1-6;Q9Y6M1-3;Q9Y6M1-4;Q9Y6M1-1;Q9Y6M1	O00425;O00425-2	9;6;1;1;1;1;1;1;1;1	9;6;1;1;1;1;1;1;1;1	8;5;1;0;0;0;0;0;0;0	Insulin-like growth factor 2 mRNA-binding protein 3	IGF2BP3	sp|O00425|IF2B3_HUMAN Insulin-like growth factor 2 mRNA-binding protein 3 OS=Homo sapiens OX=9606 GN=IGF2BP3 PE=1 SV=2;sp|O00425-2|IF2B3_HUMAN Isoform of O00425, Isoform 2 of Insulin-like growth factor 2 mRNA-binding protein 3 OS=Homo sapiens OX=9606 GN=IG	10	9	9	8	9	6	9	6	8	5	20.6	20.6	18.3	63.704	579	579;198;81;605;493;531;536;542;556;599	0	58.155	By MS/MS	By MS/MS	20.6	14.7	5228500	3677700	1550700	180290	126820	53473	yes	3374900	1820500	9	3	12	>>Annotation	O00425	O00425	ENSG00000136231	10643	IGF2BP3
>>proteomic identification	A0A087X0Q4;A2NJV5;A0A0A0MRZ7;A0A075B6S6;A0A075B6S2;A0A075B6P5;A0A087WW87;P06310;P01615;P01614	A0A087X0Q4;A2NJV5;A0A0A0MRZ7;A0A075B6S6;A0A075B6S2;A0A075B6P5;A0A087WW87;P06310;P01615;P01614	1;1;1;1;1;1;1;1;1;1	1;1;1;1;1;1;1;1;1;1	1;1;1;1;1;1;1;1;1;1	Ig kappa chain V-II region RPMI 6410;Ig kappa chain V-II region FR;Ig kappa chain V-II region Cum	IGKV2-40;IGKV A18;IGKV2D-26;IGKV2D-30;IGKV2D-29;IGKV2D-28	tr|A0A087X0Q4|A0A087X0Q4_HUMAN Isoform of A0A087WW87, Immunoglobulin kappa variable 2-40 OS=Homo sapiens OX=9606 GN=IGKV2-40 PE=1 SV=1;sp|A2NJV5|KV229_HUMAN Immunoglobulin kappa variable 2-29 OS=Homo sapiens OX=9606 GN=IGKV2-29 PE=3 SV=2;sp|A0A0A0MRZ7|KVD2	10	1	1	1	1	1	1	1	1	1	12.5	12.5	12.5	11.434	104	104;120;120;120;120;120;121;120;120;121	0.0040363	6.3296	By MS/MS	By MS/MS	12.5	12.5	419200	290990	128210	69867	48498	21369	yes	0	125480	1	1	2	>>Annotation	A0A087X0Q4	A0A087X0Q4	ENSG00000251039	28878	IGKV2-40
>>proteomic identification	Q70UQ0-4;Q70UQ0	Q70UQ0-4;Q70UQ0	2;1	2;1	2;1	Inhibitor of nuclear factor kappa-B kinase-interacting protein	IKBIP	sp|Q70UQ0-4|IKIP_HUMAN Isoform of Q70UQ0, Isoform 4 of Inhibitor of nuclear factor kappa-B kinase-interacting protein OS=Homo sapiens OX=9606 GN=IKBIP;sp|Q70UQ0|IKIP_HUMAN Inhibitor of nuclear factor kappa-B kinase-interacting protein OS=Homo sapiens OX=96	2	2	2	2	2	0	2	0	2	0	6.6	6.6	6.6	43.083	377	377;350	0	12.007	By MS/MS		6.6	0	392040	392040	0	16335	16335	0	yes	392040	0	2	0	2	>>Annotation	Q70UQ0-4	Q70UQ0	ENSG00000166130	121457	IKBIP
>>proteomic identification	A0A087WV30;C9J2V2;C9JN51;A0A087X0G7;A0A087WUW6;A0A087X1B1;Q9Y6K9;Q9Y6K9-2;C9JH59;Q9Y6K9-3	A0A087WV30;C9J2V2;C9JN51;A0A087X0G7;A0A087WUW6;A0A087X1B1;Q9Y6K9;Q9Y6K9-2;C9JH59;Q9Y6K9-3	2;2;2;2;2;2;2;2;1;1	2;2;2;2;2;2;2;2;1;1	2;2;2;2;2;2;2;2;1;1	NF-kappa-B essential modulator	IKBKG	tr|A0A087WV30|A0A087WV30_HUMAN Isoform of Q9Y6K9, NF-kappa-B essential modulator (Fragment) OS=Homo sapiens OX=9606 GN=IKBKG PE=1 SV=1;tr|C9J2V2|C9J2V2_HUMAN Isoform of Q9Y6K9, NF-kappa-B essential modulator (Fragment) OS=Homo sapiens OX=9606 GN=IKBKG PE=1	10	2	2	2	2	0	2	0	2	0	27	27	27	12.981	115	115;195;250;411;412;418;419;487;172;320	0	11.174	By MS/MS		27	0	342650	342650	0	48950	48950	0	yes	342650	0	2	0	2	>>Annotation	A0A087WV30	A0A087WV30	ENSG00000269335	8517	IKBKG
>>proteomic identification	H0Y4R1;P12268;E7ETK5	H0Y4R1;P12268;E7ETK5	6;6;3	6;6;3	6;6;3	Inosine-5-monophosphate dehydrogenase 2	IMPDH2	tr|H0Y4R1|H0Y4R1_HUMAN Isoform of P12268, Inosine-5-monophosphate dehydrogenase 2 (Fragment) OS=Homo sapiens OX=9606 GN=IMPDH2 PE=1 SV=1;sp|P12268|IMDH2_HUMAN Inosine-5-monophosphate dehydrogenase 2 OS=Homo sapiens OX=9606 GN=IMPDH2 PE=1 SV=2;tr|E7ETK5|E	3	6	6	6	6	2	6	2	6	2	14	14	14	50.957	470	470;514;279	0	44.814	By MS/MS	By matching	14	5.7	2030900	1897800	133110	88298	82511	5787.2	yes	1690900	337080	6	0	6	>>Annotation	H0Y4R1	H0Y4R1	ENSG00000178035	3615	IMPDH2
>>proteomic identification	O95373	O95373	2	2	2	Importin-7	IPO7	sp|O95373|IPO7_HUMAN Importin-7 OS=Homo sapiens OX=9606 GN=IPO7 PE=1 SV=1	1	2	2	2	2	0	2	0	2	0	2	2	2	119.52	1038	1038	0	13.165	By MS/MS		2	0	725190	725190	0	17266	17266	0	yes	725190	0	2	0	2	>>Annotation	O95373	O95373	ENSG00000205339	10527	IPO7
>>proteomic identification	Q96P70	Q96P70	1	1	1	Importin-9	IPO9	sp|Q96P70|IPO9_HUMAN Importin-9 OS=Homo sapiens OX=9606 GN=IPO9 PE=1 SV=3	1	1	1	1	1	0	1	0	1	0	1.1	1.1	1.1	115.96	1041	1041	0	6.8957	By MS/MS		1.1	0	373810	373810	0	8900.3	8900.3	0	yes	373810	0	1	0	1	>>Annotation	Q96P70	Q96P70	ENSG00000198700	55705	IPO9
>>proteomic identification	P46940;A0A0J9YXZ5;H0YLE8;H0YKA5;A0A087X225;A0A087WWP1	P46940;A0A0J9YXZ5;H0YLE8	24;23;14;2;2;2	24;23;14;2;2;2	24;23;14;2;2;2	Ras GTPase-activating-like protein IQGAP1	IQGAP1	sp|P46940|IQGA1_HUMAN Ras GTPase-activating-like protein IQGAP1 OS=Homo sapiens OX=9606 GN=IQGAP1 PE=1 SV=1;tr|A0A0J9YXZ5|A0A0J9YXZ5_HUMAN Isoform of P46940, Ras GTPase-activating-like protein IQGAP1 OS=Homo sapiens OX=9606 GN=IQGAP1 PE=1 SV=1;tr|H0YLE8|H0	6	24	24	24	22	20	22	20	22	20	22	22	22	189.25	1657	1657;1191;1085;43;48;107	0	217.58	By MS/MS	By MS/MS	19.6	17.8	15497000	10061000	5436900	186720	121210	65505	yes	10147000	5234400	18	13	31	>>Annotation	P46940	P46940	ENSG00000140575	8826	IQGAP1
>>proteomic identification	P14923;C9JTX4;C9J826;C9JK18;C9JKY1	P14923;C9JTX4;C9J826;C9JK18;C9JKY1	4;2;2;2;2	4;2;2;2;2	4;2;2;2;2	Junction plakoglobin	JUP	sp|P14923|PLAK_HUMAN Junction plakoglobin OS=Homo sapiens OX=9606 GN=JUP PE=1 SV=3;tr|C9JTX4|C9JTX4_HUMAN Isoform of P14923, Junction plakoglobin (Fragment) OS=Homo sapiens OX=9606 GN=JUP PE=1 SV=1;tr|C9J826|C9J826_HUMAN Isoform of P14923, Junction plakogl	5	4	4	4	3	3	3	3	3	3	7.7	7.7	7.7	81.744	745	745;235;276;295;297	0	26.403	By MS/MS	By MS/MS	5.2	6.7	623560	501200	122360	13556	10896	2659.9	yes	501200	0	3	2	5	>>Annotation	P14923	P14923	ENSG00000173801	3728	JUP
>>proteomic identification	Q63ZY3-3;Q63ZY3;Q63ZY3-2;K7ERU2;K7EIU4	Q63ZY3-3;Q63ZY3;Q63ZY3-2;K7ERU2	4;4;4;2;1	4;4;4;2;1	4;4;4;2;1	KN motif and ankyrin repeat domain-containing protein 2	KANK2	sp|Q63ZY3-3|KANK2_HUMAN Isoform of Q63ZY3, Isoform 3 of KN motif and ankyrin repeat domain-containing protein 2 OS=Homo sapiens OX=9606 GN=KANK2;sp|Q63ZY3|KANK2_HUMAN KN motif and ankyrin repeat domain-containing protein 2 OS=Homo sapiens OX=9606 GN=KANK2	5	4	4	4	4	0	4	0	4	0	6.2	6.2	6.2	90.043	841	841;851;859;122;221	0	24.333	By MS/MS		6.2	0	761020	761020	0	17296	17296	0	yes	761020	0	4	0	4	>>Annotation	Q63ZY3-3	Q63ZY3	ENSG00000197256	25959	KANK2
>>proteomic identification	Q15046;Q15046-2;J3KRL2;H3BPV7;H3BVA8	Q15046;Q15046-2;J3KRL2;H3BPV7;H3BVA8	2;2;1;1;1	2;2;1;1;1	2;2;1;1;1	Lysine--tRNA ligase	KARS	sp|Q15046|SYK_HUMAN Lysine--tRNA ligase OS=Homo sapiens OX=9606 GN=KARS PE=1 SV=3;sp|Q15046-2|SYK_HUMAN Isoform of Q15046, Isoform Mitochondrial of Lysine--tRNA ligase OS=Homo sapiens OX=9606 GN=KARS;tr|J3KRL2|J3KRL2_HUMAN Isoform of Q15046, Lysine--tRNA l	5	2	2	2	2	0	2	0	2	0	4.4	4.4	4.4	68.047	597	597;625;102;104;256	0	11.758	By MS/MS		4.4	0	128570	128570	0	4285.6	4285.6	0	yes	128570	0	2	0	2	>>Annotation	Q15046	Q15046	ENSG00000065427	3735	KARS
>>proteomic identification	C9J3I2;Q9P0J7	C9J3I2;Q9P0J7	1;1	1;1	1;1	E3 ubiquitin-protein ligase KCMF1	KCMF1	tr|C9J3I2|C9J3I2_HUMAN Isoform of Q9P0J7, E3 ubiquitin-protein ligase KCMF1 (Fragment) OS=Homo sapiens OX=9606 GN=KCMF1 PE=1 SV=1;sp|Q9P0J7|KCMF1_HUMAN E3 ubiquitin-protein ligase KCMF1 OS=Homo sapiens OX=9606 GN=KCMF1 PE=1 SV=2	2	1	1	1	1	0	1	0	1	0	6	6	6	16.295	149	149;381	0.0010661	6.5667	By MS/MS		6	0	336130	336130	0	67225	67225	0	yes	336130	0	1	0	1	>>Annotation	C9J3I2	C9J3I2	ENSG00000176407	56888	KCMF1
>>proteomic identification	Q96CX2	Q96CX2	1	1	1	BTB/POZ domain-containing protein KCTD12	KCTD12	sp|Q96CX2|KCD12_HUMAN BTB/POZ domain-containing protein KCTD12 OS=Homo sapiens OX=9606 GN=KCTD12 PE=1 SV=1	1	1	1	1	1	0	1	0	1	0	3.7	3.7	3.7	35.7	325	325	0.004128	6.4361	By MS/MS		3.7	0	125610	125610	0	8373.9	8373.9	0	yes	125610	0	1	0	1	>>Annotation	Q96CX2	Q96CX2	ENSG00000178695	115207	KCTD12
>>proteomic identification	Q07666-2;Q07666;Q07666-3	Q07666-2;Q07666;Q07666-3	2;2;1	2;2;1	2;2;1	KH domain-containing, RNA-binding, signal transduction-associated protein 1	KHDRBS1	sp|Q07666-2|KHDR1_HUMAN Isoform of Q07666, Isoform 2 of KH domain-containing, RNA-binding, signal transduction-associated protein 1 OS=Homo sapiens OX=9606 GN=KHDRBS1;sp|Q07666|KHDR1_HUMAN KH domain-containing, RNA-binding, signal transduction-associated p	3	2	2	2	2	1	2	1	2	1	5.7	5.7	5.7	45.86	418	418;443;404	0	14.66	By MS/MS	By MS/MS	5.7	3.3	3314000	2148900	1165100	368230	238770	129460	yes	2148900	0	2	1	3	>>Annotation	Q07666-2	Q07666	ENSG00000121774	10657	KHDRBS1
>>proteomic identification	O00139-2;O00139-1;O00139-5;O00139;O00139-4;H0Y8H2;D6R9M0	O00139-2;O00139-1;O00139-5;O00139;O00139-4	4;4;4;4;4;1;1	4;4;4;4;4;1;1	4;4;4;4;4;1;1	Kinesin-like protein KIF2A	KIF2A	sp|O00139-2|KIF2A_HUMAN Isoform of O00139, Isoform 2 of Kinesin-like protein KIF2A OS=Homo sapiens OX=9606 GN=KIF2A;sp|O00139-1|KIF2A_HUMAN Isoform of O00139, Isoform 1 of Kinesin-like protein KIF2A OS=Homo sapiens OX=9606 GN=KIF2A;sp|O00139-5|KIF2A_HUMAN	7	4	4	4	4	1	4	1	4	1	7.4	7.4	7.4	75.042	660	660;679;686;706;744;130;284	0	23.171	By MS/MS	By matching	7.4	1.4	1849800	1325100	524690	57806	41409	16397	yes	1325100	0	4	0	4	>>Annotation	O00139-2	O00139	ENSG00000068796	3796	KIF2A
>>proteomic identification	P33176;A0A0G2JMZ6;J3KNA1;O60282-2;O60282;Q12840	P33176	5;1;1;1;1;1	5;1;1;1;1;1	5;1;1;1;1;1	Kinesin-1 heavy chain	KIF5B	sp|P33176|KINH_HUMAN Kinesin-1 heavy chain OS=Homo sapiens OX=9606 GN=KIF5B PE=1 SV=1	6	5	5	5	5	0	5	0	5	0	7	7	7	109.68	963	963;860;943;725;957;1032	0	31.108	By MS/MS		7	0	1135700	1135700	0	18928	18928	0	yes	1135700	0	5	0	5	>>Annotation	P33176	P33176	ENSG00000170759	3799	KIF5B
>>proteomic identification	P52292;J3QLL0;J3KS65	P52292;J3QLL0;J3KS65	4;3;3	4;3;3	4;3;3	Importin subunit alpha-1	KPNA2	sp|P52292|IMA1_HUMAN Importin subunit alpha-1 OS=Homo sapiens OX=9606 GN=KPNA2 PE=1 SV=1;tr|J3QLL0|J3QLL0_HUMAN Isoform of P52292, Importin subunit alpha-1 (Fragment) OS=Homo sapiens OX=9606 GN=KPNA2 PE=1 SV=1;tr|J3KS65|J3KS65_HUMAN Isoform of P52292, Impo	3	4	4	4	4	3	4	3	4	3	12.3	12.3	12.3	57.861	529	529;134;143	0	49.428	By MS/MS	By MS/MS	12.3	9.5	2346700	1976700	369990	117330	98834	18500	yes	1825600	513150	5	2	7	>>Annotation	P52292	P52292	ENSG00000182481	3838	KPNA2
>>proteomic identification	Q14974;J3QRG4;J3QR48;J3KTM9;Q14974-2	Q14974;J3QRG4;J3QR48;J3KTM9;Q14974-2	2;1;1;1;1	2;1;1;1;1	2;1;1;1;1	Importin subunit beta-1	KPNB1	sp|Q14974|IMB1_HUMAN Importin subunit beta-1 OS=Homo sapiens OX=9606 GN=KPNB1 PE=1 SV=2;tr|J3QRG4|J3QRG4_HUMAN Isoform of Q14974, Importin subunit beta-1 (Fragment) OS=Homo sapiens OX=9606 GN=KPNB1 PE=1 SV=1;tr|J3QR48|J3QR48_HUMAN Isoform of Q14974, Import	5	2	2	2	2	0	2	0	2	0	2.9	2.9	2.9	97.169	876	876;60;148;690;731	0	15.061	By MS/MS		2.9	0	428600	428600	0	10715	10715	0	yes	428600	0	2	0	2	>>Annotation	Q14974	Q14974	ENSG00000108424	3837	KPNB1
>>proteomic identification	P11047	P11047	2	2	2	Laminin subunit gamma-1	LAMC1	sp|P11047|LAMC1_HUMAN Laminin subunit gamma-1 OS=Homo sapiens OX=9606 GN=LAMC1 PE=1 SV=3	1	2	2	2	2	0	2	0	2	0	1.7	1.7	1.7	177.6	1609	1609	0	12.889	By MS/MS		1.7	0	264530	264530	0	3574.7	3574.7	0	yes	264530	0	2	0	2	>>Annotation	P11047	P11047	ENSG00000135862	3915	LAMC1
>>proteomic identification	E5RH50;A0A0B4J210;Q6PKG0-3;Q6PKG0;H0YC33;H0YBW1;H0YAN4;H0YC73	E5RH50;A0A0B4J210;Q6PKG0-3;Q6PKG0;H0YC33	5;5;5;5;3;2;1;1	5;5;5;5;3;2;1;1	5;5;5;5;3;2;1;1	La-related protein 1	LARP1	tr|E5RH50|E5RH50_HUMAN Isoform of Q6PKG0, La-related protein 1 (Fragment) OS=Homo sapiens OX=9606 GN=LARP1 PE=1 SV=8;tr|A0A0B4J210|A0A0B4J210_HUMAN Isoform of Q6PKG0, La-related protein 1 (Fragment) OS=Homo sapiens OX=9606 GN=LARP1 PE=1 SV=5;sp|Q6PKG0-3|LA	8	5	5	5	5	3	5	3	5	3	8.9	8.9	8.9	69.746	610	610;815;1019;1096;183;281;150;195	0	33.155	By MS/MS	By matching	8.9	6.1	1811000	1470800	340220	54880	44570	10310	yes	1459400	344390	4	0	4	>>Annotation	E5RH50	E5RH50	ENSG00000155506	23367	LARP1
>>proteomic identification	F8W1I4;Q8TBL5;A0A087WTL9;F8VY40;Q96J85;Q71RC2-7;Q71RC2-6;Q71RC2-5;Q71RC2-3;Q71RC2;Q71RC2-4	F8W1I4;Q8TBL5;A0A087WTL9;F8VY40;Q96J85;Q71RC2-7;Q71RC2-6;Q71RC2-5;Q71RC2-3;Q71RC2;Q71RC2-4	1;1;1;1;1;1;1;1;1;1;1	1;1;1;1;1;1;1;1;1;1;1	1;1;1;1;1;1;1;1;1;1;1	La-related protein 4	LARP4	tr|F8W1I4|F8W1I4_HUMAN Isoform of Q71RC2, La-related protein 4 (Fragment) OS=Homo sapiens OX=9606 GN=LARP4 PE=1 SV=1;tr|Q8TBL5|Q8TBL5_HUMAN Isoform of Q71RC2, LARP4 protein OS=Homo sapiens OX=9606 GN=LARP4 PE=1 SV=1;tr|A0A087WTL9|A0A087WTL9_HUMAN Isoform o	11	1	1	1	1	1	1	1	1	1	10.4	10.4	10.4	14.143	125	125;188;188;191;375;445;653;653;723;724;730	0	7.6201	By MS/MS	By MS/MS	10.4	10.4	568020	314970	253050	113600	62993	50610	yes	0	247660	1	1	2	>>Annotation	F8W1I4	F8W1I4	ENSG00000161813	113251	LARP4
>>proteomic identification	Q9P2J5-2;Q9P2J5;Q9P2J5-3	Q9P2J5-2;Q9P2J5;Q9P2J5-3	3;3;2	3;3;2	3;3;2	Leucine--tRNA ligase, cytoplasmic	LARS	sp|Q9P2J5-2|SYLC_HUMAN Isoform of Q9P2J5, Isoform 2 of Leucine--tRNA ligase, cytoplasmic OS=Homo sapiens OX=9606 GN=LARS;sp|Q9P2J5|SYLC_HUMAN Leucine--tRNA ligase, cytoplasmic OS=Homo sapiens OX=9606 GN=LARS PE=1 SV=2;sp|Q9P2J5-3|SYLC_HUMAN Isoform of Q9P2	3	3	3	3	3	0	3	0	3	0	3.9	3.9	3.9	128.04	1122	1122;1176;485	0	19.682	By MS/MS		3.9	0	710490	710490	0	11841	11841	0	yes	710490	0	3	0	3	>>Annotation	Q9P2J5-2	Q9P2J5	ENSG00000133706	51520	LARS
>>proteomic identification	Q9Y4W2-2;Q9Y4W2;Q9Y4W2-3;Q9Y4W2-4	Q9Y4W2-2;Q9Y4W2;Q9Y4W2-3;Q9Y4W2-4	4;4;3;2	4;4;3;2	4;4;3;2	Ribosomal biogenesis protein LAS1L	LAS1L	sp|Q9Y4W2-2|LAS1L_HUMAN Isoform of Q9Y4W2, Isoform 2 of Ribosomal biogenesis protein LAS1L OS=Homo sapiens OX=9606 GN=LAS1L;sp|Q9Y4W2|LAS1L_HUMAN Ribosomal biogenesis protein LAS1L OS=Homo sapiens OX=9606 GN=LAS1L PE=1 SV=2;sp|Q9Y4W2-3|LAS1L_HUMAN Isoform	4	4	4	4	4	0	4	0	4	0	6.7	6.7	6.7	81.242	717	717;734;675;291	0	23.078	By MS/MS		6.7	0	680090	680090	0	17897	17897	0	yes	680090	0	4	0	4	>>Annotation	Q9Y4W2-2	Q9Y4W2	ENSG00000001497	81887	LAS1L
>>proteomic identification	P09382;F8WEI7	P09382	6;1	6;1	6;1	Galectin-1	LGALS1	sp|P09382|LEG1_HUMAN Galectin-1 OS=Homo sapiens OX=9606 GN=LGALS1 PE=1 SV=2	2	6	6	6	6	4	6	4	6	4	58.5	58.5	58.5	14.716	135	135;38	0	47.697	By MS/MS	By MS/MS	58.5	33.3	6388300	5244400	1144000	709810	582710	127110	yes	4875800	1488200	5	1	6	>>Annotation	P09382	P09382	ENSG00000100097	3956	LGALS1
>>proteomic identification	Q08380;K7EJY8;K7ESM3;K7EKQ5;K7EP36	Q08380;K7EJY8;K7ESM3;K7EKQ5;K7EP36	4;2;2;2;2	4;2;2;2;2	4;2;2;2;2	Galectin-3-binding protein	LGALS3BP	sp|Q08380|LG3BP_HUMAN Galectin-3-binding protein OS=Homo sapiens OX=9606 GN=LGALS3BP PE=1 SV=1;tr|K7EJY8|K7EJY8_HUMAN Isoform of Q08380, Galectin-3-binding protein (Fragment) OS=Homo sapiens OX=9606 GN=LGALS3BP PE=1 SV=1;tr|K7ESM3|K7ESM3_HUMAN Isoform of Q	5	4	4	4	4	1	4	1	4	1	8.2	8.2	8.2	65.33	585	585;144;209;210;259	0	28.002	By MS/MS	By matching	8.2	1.5	2852600	2003800	848850	109720	77069	32648	yes	2003800	0	4	0	4	>>Annotation	Q08380	Q08380	ENSG00000108679	3959	LGALS3BP
>>proteomic identification	A0A0M3HER1;A0A0J9YXC7;P48059;P48059-4;P48059-2;P48059-5;P48059-3	A0A0M3HER1;A0A0J9YXC7;P48059;P48059-4;P48059-2;P48059-5;P48059-3	1;1;1;1;1;1;1	1;1;1;1;1;1;1	1;1;1;1;1;1;1	LIM and senescent cell antigen-like-containing domain protein 1	LIMS1	tr|A0A0M3HER1|A0A0M3HER1_HUMAN Isoform of P48059, LIM and senescent cell antigen-like-containing domain protein 1 (Fragment) OS=Homo sapiens OX=9606 GN=LIMS1 PE=1 SV=1;tr|A0A0J9YXC7|A0A0J9YXC7_HUMAN Isoform of P0CW19, LIM and senescent cell antigen-like-co	7	1	1	1	1	0	1	0	1	0	5.7	5.7	5.7	24.307	209	209;398;325;329;337;362;387	0.0078201	6.1776	By MS/MS		5.7	0	242880	242880	0	22080	22080	0	yes	242880	0	1	0	1	>>Annotation	A0A0M3HER1	A0A0M3HER1	ENSG00000169756	3987	LIMS1
>>proteomic identification	P02545;P02545-6;P02545-3;P02545-2;P02545-5;P02545-4;Q3BDU5;Q5TCI8;A0A0C4DGC5;H0YAB0;Q03252	P02545;P02545-6;P02545-3;P02545-2;P02545-5;P02545-4;Q3BDU5;Q5TCI8	19;18;18;17;16;16;14;14;6;5;1	19;18;18;17;16;16;14;14;6;5;1	18;17;17;16;15;15;13;13;5;5;0	Prelamin-A/C;Lamin-A/C	LMNA	sp|P02545|LMNA_HUMAN Prelamin-A/C OS=Homo sapiens OX=9606 GN=LMNA PE=1 SV=1;sp|P02545-6|LMNA_HUMAN Isoform of P02545, Isoform 6 of Prelamin-A/C OS=Homo sapiens OX=9606 GN=LMNA;sp|P02545-3|LMNA_HUMAN Isoform of P02545, Isoform ADelta10 of Prelamin-A/C OS=Ho	11	19	19	18	18	13	18	13	17	12	32.8	32.8	31.5	74.139	664	664;614;634;572;565;574;487;491;260;182;620	0	141.65	By MS/MS	By MS/MS	31.2	22.4	17293000	14195000	3098800	421790	346210	75580	yes	14223000	2815200	16	8	24	>>Annotation	P02545	P02545	ENSG00000160789	4000	LMNA
>>proteomic identification	P20700;E9PBF6;A0A0D9SFE5;A0A0D9SFY5	P20700;E9PBF6;A0A0D9SFE5	7;6;4;1	6;5;4;1	6;5;4;1	Lamin-B1	LMNB1	sp|P20700|LMNB1_HUMAN Lamin-B1 OS=Homo sapiens OX=9606 GN=LMNB1 PE=1 SV=2;tr|E9PBF6|E9PBF6_HUMAN Isoform of P20700, Lamin-B1 OS=Homo sapiens OX=9606 GN=LMNB1 PE=1 SV=1;tr|A0A0D9SFE5|A0A0D9SFE5_HUMAN Isoform of P20700, Lamin B1, isoform CRA_a OS=Homo sapien	4	7	6	6	7	1	6	0	6	0	13.8	12.3	12.3	66.408	586	586;387;329;166	0	43.348	By MS/MS	By matching	13.8	1.5	1419800	1419800	0	40565	40565	0	yes	1419800	0	6	0	6	>>Annotation	P20700	P20700	ENSG00000113368	4001	LMNB1
>>proteomic identification	A0A0G2JRI7;A0A0G2JQ62;Q8NF37	A0A0G2JRI7;A0A0G2JQ62;Q8NF37	1;1;1	1;1;1	1;1;1	Lysophosphatidylcholine acyltransferase 1	LPCAT1	tr|A0A0G2JRI7|A0A0G2JRI7_HUMAN Isoform of Q8NF37, Lysophosphatidylcholine acyltransferase 1 OS=Homo sapiens OX=9606 GN=LPCAT1 PE=1 SV=1;tr|A0A0G2JQ62|A0A0G2JQ62_HUMAN Isoform of Q8NF37, Lysophosphatidylcholine acyltransferase 1 (Fragment) OS=Homo sapiens O	3	1	1	1	1	0	1	0	1	0	5.1	5.1	5.1	25.74	234	234;489;534	0.001087	6.6531	By MS/MS		5.1	0	384710	384710	0	48089	48089	0	yes	384710	0	1	0	1	>>Annotation	A0A0G2JRI7	A0A0G2JRI7	ENSG00000275079	79888	LPCAT1
>>proteomic identification	P06858	P06858	2	2	2	Lipoprotein lipase	LPL	sp|P06858|LIPL_HUMAN Lipoprotein lipase OS=Homo sapiens OX=9606 GN=LPL PE=1 SV=1	1	2	2	2	2	0	2	0	2	0	7.6	7.6	7.6	53.162	475	475	0	25.144	By MS/MS		7.6	0	574750	574750	0	28737	28737	0	yes	574750	0	2	0	2	>>Annotation	P06858	P06858	ENSG00000175445	4023	LPL
>>proteomic identification	Q07954;H0YJI8	Q07954	19;2	19;2	19;2	Prolow-density lipoprotein receptor-related protein 1;Low-density lipoprotein receptor-related protein 1 85 kDa subunit;Low-density lipoprotein receptor-related protein 1 515 kDa subunit;Low-density lipoprotein receptor-related protein 1 intracellular domain	LRP1	sp|Q07954|LRP1_HUMAN Prolow-density lipoprotein receptor-related protein 1 OS=Homo sapiens OX=9606 GN=LRP1 PE=1 SV=2	2	19	19	19	19	1	19	1	19	1	5.6	5.6	5.6	504.6	4544	4544;139	0	128.97	By MS/MS	By matching	5.6	0.3	4585500	4518500	67006	19765	19476	288.82	yes	4467500	0	20	0	20	>>Annotation	Q07954	Q07954	ENSG00000123384	4035	LRP1
>>proteomic identification	P42704;B8ZZ38;A0A0C4DG06	P42704	6;1;1	6;1;1	6;1;1	Leucine-rich PPR motif-containing protein, mitochondrial	LRPPRC	sp|P42704|LPPRC_HUMAN Leucine-rich PPR motif-containing protein, mitochondrial OS=Homo sapiens OX=9606 GN=LRPPRC PE=1 SV=3	3	6	6	6	6	0	6	0	6	0	5.2	5.2	5.2	157.9	1394	1394;504;531	0	35.888	By MS/MS		5.2	0	1206200	1206200	0	13402	13402	0	yes	1206200	0	6	0	6	>>Annotation	P42704	P42704	ENSG00000138095	10128	LRPPRC
>>proteomic identification	Q96AG4	Q96AG4	1	1	1	Leucine-rich repeat-containing protein 59	LRRC59	sp|Q96AG4|LRC59_HUMAN Leucine-rich repeat-containing protein 59 OS=Homo sapiens OX=9606 GN=LRRC59 PE=1 SV=1	1	1	1	1	1	0	1	0	1	0	3.3	3.3	3.3	34.93	307	307	0	7.7339	By MS/MS		3.3	0	409200	409200	0	29228	29228	0	yes	409200	0	1	0	1	>>Annotation	Q96AG4	Q96AG4	ENSG00000108829	55379	LRRC59
>>proteomic identification	Q96GA3	Q96GA3	1	1	1	Protein LTV1 homolog	LTV1	sp|Q96GA3|LTV1_HUMAN Protein LTV1 homolog OS=Homo sapiens OX=9606 GN=LTV1 PE=1 SV=1	1	1	1	1	1	0	1	0	1	0	2.5	2.5	2.5	54.854	475	475	0.004158	6.4585	By MS/MS		2.5	0	224340	224340	0	11808	11808	0	yes	224340	0	1	0	1	>>Annotation	Q96GA3	Q96GA3	ENSG00000135521	84946	LTV1
>>proteomic identification	J3KPP4;O95232;D6RDI2	J3KPP4;O95232;D6RDI2	2;2;1	2;2;1	2;2;1	Luc7-like protein 3	LUC7L3	tr|J3KPP4|J3KPP4_HUMAN Isoform of O95232, Cisplatin resistance-associated overexpressed protein, isoform CRA_b OS=Homo sapiens OX=9606 GN=LUC7L3 PE=1 SV=1;sp|O95232|LC7L3_HUMAN Luc7-like protein 3 OS=Homo sapiens OX=9606 GN=LUC7L3 PE=1 SV=2;tr|D6RDI2|D6RDI	3	2	2	2	2	1	2	1	2	1	6.5	6.5	6.5	58.22	489	489;432;184	0	21.253	By MS/MS	By matching	6.5	2.9	593710	561090	32627	28272	26718	1553.6	yes	561090	0	2	0	2	>>Annotation	J3KPP4	J3KPP4	ENSG00000108848	51747	LUC7L3
>>proteomic identification	Q9NX58	Q9NX58	1	1	1	Cell growth-regulating nucleolar protein	LYAR	sp|Q9NX58|LYAR_HUMAN Cell growth-regulating nucleolar protein OS=Homo sapiens OX=9606 GN=LYAR PE=1 SV=2	1	1	1	1	1	0	1	0	1	0	3.7	3.7	3.7	43.614	379	379	0	8.1754	By MS/MS		3.7	0	354900	354900	0	20877	20877	0	yes	354900	0	1	0	1	>>Annotation	Q9NX58	Q9NX58	ENSG00000145220	55646	LYAR
>>proteomic identification	Q5H907;Q5H909;Q9UNF1-2;Q9UNF1;Q9Y5V3;Q9Y5V3-2	Q5H907;Q5H909;Q9UNF1-2;Q9UNF1;Q9Y5V3;Q9Y5V3-2	1;1;1;1;1;1	1;1;1;1;1;1	1;1;1;1;1;1	Melanoma-associated antigen D2;Melanoma-associated antigen D1	MAGED2;MAGED1	tr|Q5H907|Q5H907_HUMAN Isoform of Q9UNF1, Melanoma antigen family D, 2, isoform CRA_d OS=Homo sapiens OX=9606 GN=MAGED2 PE=1 SV=1;tr|Q5H909|Q5H909_HUMAN Isoform of Q9UNF1, Melanoma-associated antigen D2 OS=Homo sapiens OX=9606 GN=MAGED2 PE=1 SV=2;sp|Q9UNF1	6	1	1	1	1	0	1	0	1	0	2.3	2.3	2.3	55.795	521	521;588;588;606;778;834	0.0086789	6.1325	By MS/MS		2.3	0	251490	251490	0	10059	10059	0	yes	251490	0	1	0	1	>>Annotation	Q5H907	Q5H907	ENSG00000102316	10916	MAGED2
>>proteomic identification	F5H6P7;P61326-2;P61326;Q96A72	F5H6P7;P61326-2;P61326;Q96A72	1;1;1;1	1;1;1;1	1;1;1;1	Protein mago nashi homolog;Protein mago nashi homolog 2	MAGOHB;MAGOH	tr|F5H6P7|F5H6P7_HUMAN Isoform of Q96A72, Protein mago nashi homolog 2 OS=Homo sapiens OX=9606 GN=MAGOHB PE=4 SV=1;sp|P61326-2|MGN_HUMAN Isoform of P61326, Isoform 2 of Protein mago nashi homolog OS=Homo sapiens OX=9606 GN=MAGOH;sp|P61326|MGN_HUMAN Protein	4	1	1	1	1	0	1	0	1	0	10.8	10.8	10.8	11.799	102	102;109;146;148	0.0086622	6.1233	By MS/MS		10.8	0	173480	173480	0	24782	24782	0	yes	173480	0	1	0	1	>>Annotation	F5H6P7	F5H6P7	ENSG00000111196	55110	MAGOHB
>>proteomic identification	P46821	P46821	1	1	1	Microtubule-associated protein 1B;MAP1B heavy chain;MAP1 light chain LC1	MAP1B	sp|P46821|MAP1B_HUMAN Microtubule-associated protein 1B OS=Homo sapiens OX=9606 GN=MAP1B PE=1 SV=2	1	1	1	1	1	0	1	0	1	0	0.7	0.7	0.7	270.63	2468	2468	0	7.3058	By MS/MS		0.7	0	113420	113420	0	1123	1123	0	yes	113420	0	1	0	1	>>Annotation	P46821	P46821	ENSG00000131711	4131	MAP1B
>>proteomic identification	E7EVA0;B5MEG9;P27816-5;P27816-4;P27816-6;P27816;H7C4C5;P27816-2;A0A0J9YVV8;A0A0J9YW37;H7C456;H0Y2V1;F8W9U4;P27816-7	E7EVA0;B5MEG9;P27816-5;P27816-4;P27816-6;P27816;H7C4C5;P27816-2	4;3;3;3;3;3;2;2;1;1;1;1;1;1	4;3;3;3;3;3;2;2;1;1;1;1;1;1	4;3;3;3;3;3;2;2;1;1;1;1;1;1	Microtubule-associated protein;Microtubule-associated protein 4	MAP4	tr|E7EVA0|E7EVA0_HUMAN Isoform of P27816, Microtubule-associated protein OS=Homo sapiens OX=9606 GN=MAP4 PE=1 SV=1;tr|B5MEG9|B5MEG9_HUMAN Isoform of P27816, Microtubule-associated protein 4 (Fragment) OS=Homo sapiens OX=9606 GN=MAP4 PE=1 SV=9;sp|P27816-5|M	14	4	4	4	4	2	4	2	4	2	2.5	2.5	2.5	245.44	2297	2297;760;809;872;1135;1152;493;979;76;140;283;463;828;99	0	25.21	By MS/MS	By MS/MS	2.5	1.2	967170	704570	262590	7799.7	5682	2117.7	yes	432210	529360	4	1	5	>>Annotation	E7EVA0	E7EVA0	ENSG00000047849	4134	MAP4
>>proteomic identification	A0A087WZ40;Q14244-5;Q14244-3;Q14244-6;Q14244;Q14244-7	A0A087WZ40;Q14244-5;Q14244-3;Q14244-6;Q14244;Q14244-7	1;1;1;1;1;1	1;1;1;1;1;1	1;1;1;1;1;1	Ensconsin	MAP7	tr|A0A087WZ40|A0A087WZ40_HUMAN Isoform of Q14244, Ensconsin OS=Homo sapiens OX=9606 GN=MAP7 PE=1 SV=1;sp|Q14244-5|MAP7_HUMAN Isoform of Q14244, Isoform 5 of Ensconsin OS=Homo sapiens OX=9606 GN=MAP7;sp|Q14244-3|MAP7_HUMAN Isoform of Q14244, Isoform 3 of En	6	1	1	1	1	1	1	1	1	1	1.8	1.8	1.8	87.817	779	779;603;655;734;749;771	0	8.1771	By MS/MS	By matching	1.8	1.8	468590	256490	212100	15620	8549.7	7070	yes	0	207580	1	0	1	>>Annotation	A0A087WZ40	A0A087WZ40	ENSG00000135525	9053	MAP7
>>proteomic identification	Q3KQU3-2;Q3KQU3-4;Q3KQU3;E9PLH3;C9JIR3;H0YF21	Q3KQU3-2;Q3KQU3-4;Q3KQU3	4;4;4;1;1;1	4;4;4;1;1;1	4;4;4;1;1;1	MAP7 domain-containing protein 1	MAP7D1	sp|Q3KQU3-2|MA7D1_HUMAN Isoform of Q3KQU3, Isoform 2 of MAP7 domain-containing protein 1 OS=Homo sapiens OX=9606 GN=MAP7D1;sp|Q3KQU3-4|MA7D1_HUMAN Isoform of Q3KQU3, Isoform 4 of MAP7 domain-containing protein 1 OS=Homo sapiens OX=9606 GN=MAP7D1;sp|Q3KQU3|	6	4	4	4	4	0	4	0	4	0	7	7	7	88.725	803	803;808;841;140;244;248	0	24.333	By MS/MS		7	0	439890	439890	0	12938	12938	0	yes	439890	0	5	0	5	>>Annotation	Q3KQU3-2	Q3KQU3	ENSG00000116871	55700	MAP7D1
>>proteomic identification	P56192;P56192-2;H0YIC2;H0YHL6;H0YI94;H0YI27;H0YIP0;H0YHV5	P56192;P56192-2	3;2;1;1;1;1;1;1	3;2;1;1;1;1;1;1	3;2;1;1;1;1;1;1	Methionine--tRNA ligase, cytoplasmic	MARS	sp|P56192|SYMC_HUMAN Methionine--tRNA ligase, cytoplasmic OS=Homo sapiens OX=9606 GN=MARS PE=1 SV=2;sp|P56192-2|SYMC_HUMAN Isoform of P56192, Isoform 2 of Methionine--tRNA ligase, cytoplasmic OS=Homo sapiens OX=9606 GN=MARS	8	3	3	3	3	0	3	0	3	0	3.3	3.3	3.3	101.11	900	900;546;58;81;119;124;219;233	0	20.345	By MS/MS		3.3	0	602020	602020	0	14683	14683	0	yes	602020	0	3	0	3	>>Annotation	P56192	P56192	ENSG00000166986	4141	MARS
>>proteomic identification	P31153-2;P31153	P31153-2;P31153	1;1	1;1	1;1	S-adenosylmethionine synthase isoform type-2	MAT2A	sp|P31153-2|METK2_HUMAN Isoform of P31153, Isoform 2 of S-adenosylmethionine synthase isoform type-2 OS=Homo sapiens OX=9606 GN=MAT2A;sp|P31153|METK2_HUMAN S-adenosylmethionine synthase isoform type-2 OS=Homo sapiens OX=9606 GN=MAT2A PE=1 SV=1	2	1	1	1	1	0	1	0	1	0	5	5	5	32.964	299	299;395	0.0010684	6.5688	By MS/MS		5	0	430330	430330	0	30738	30738	0	yes	430330	0	1	0	1	>>Annotation	P31153-2	P31153	ENSG00000168906	4144	MAT2A
>>proteomic identification	D6R991;D6REM6;A0A0R4J2E8;A8MXP9;P43243;H0Y8T4;D6R8Z5;D6RB45;A0A1B0GX04;D6R9F3;D6RAM9;D6RAY2;D6RBS2;D6RCM3;D6REK4;D6RBI2;D6RE02;D6RIA2;Q68E03;B3KM87;P43243-2	D6R991;D6REM6;A0A0R4J2E8;A8MXP9;P43243	9;9;9;9;9;3;2;1;1;1;1;1;1;1;1;1;1;1;1;1;1	9;9;9;9;9;3;2;1;1;1;1;1;1;1;1;1;1;1;1;1;1	9;9;9;9;9;3;2;1;1;1;1;1;1;1;1;1;1;1;1;1;1	Matrin-3	MATR3	tr|D6R991|D6R991_HUMAN Isoform of P43243, Matrin-3 (Fragment) OS=Homo sapiens OX=9606 GN=MATR3 PE=1 SV=1;tr|D6REM6|D6REM6_HUMAN Isoform of P43243, Matrin-3 OS=Homo sapiens OX=9606 GN=MATR3 PE=1 SV=1;tr|A0A0R4J2E8|A0A0R4J2E8_HUMAN Isoform of P43243, Matrin-	21	9	9	9	9	0	9	0	9	0	21.7	21.7	21.7	48.159	433	433;794;847;895;847;334;107;47;77;78;81;86;87;99;100;109;124;172;283;509;559	0	56.71	By MS/MS		21.7	0	4420700	4420700	0	210510	210510	0	yes	4420700	0	9	0	9	>>Annotation	D6R991	D6R991	ENSG00000015479	9782	MATR3
>>proteomic identification	Q96N66-3;Q96N66-2;Q96N66	Q96N66-3;Q96N66-2;Q96N66	1;1;1	1;1;1	1;1;1	Lysophospholipid acyltransferase 7	MBOAT7	sp|Q96N66-3|MBOA7_HUMAN Isoform of Q96N66, Isoform 3 of Lysophospholipid acyltransferase 7 OS=Homo sapiens OX=9606 GN=MBOAT7;sp|Q96N66-2|MBOA7_HUMAN Isoform of Q96N66, Isoform 2 of Lysophospholipid acyltransferase 7 OS=Homo sapiens OX=9606 GN=MBOAT7;sp|Q96	3	1	1	1	1	0	1	0	1	0	3.5	3.5	3.5	38.47	344	344;399;472	0.0086455	6.1201	By MS/MS		3.5	0	260710	260710	0	20055	20055	0	yes	260710	0	1	0	1	>>Annotation	Q96N66-3	Q96N66	ENSG00000125505	79143	MBOAT7
>>proteomic identification	P25205;P25205-2;J3KQ69;Q7Z6P5	P25205;P25205-2;J3KQ69	4;4;3;1	4;4;3;1	4;4;3;1	DNA replication licensing factor MCM3	MCM3	sp|P25205|MCM3_HUMAN DNA replication licensing factor MCM3 OS=Homo sapiens OX=9606 GN=MCM3 PE=1 SV=3;sp|P25205-2|MCM3_HUMAN Isoform of P25205, Isoform 2 of DNA replication licensing factor MCM3 OS=Homo sapiens OX=9606 GN=MCM3;tr|J3KQ69|J3KQ69_HUMAN Isoform	4	4	4	4	4	0	4	0	4	0	6.4	6.4	6.4	90.98	808	808;853;818;328	0	28.86	By MS/MS		6.4	0	500790	500790	0	9819.5	9819.5	0	yes	500790	0	4	0	4	>>Annotation	P25205	P25205	ENSG00000112118	4172	MCM3
>>proteomic identification	P33991;E5RG31;E5RFJ8	P33991	15;7;1	15;7;1	15;7;1	DNA replication licensing factor MCM4	MCM4	sp|P33991|MCM4_HUMAN DNA replication licensing factor MCM4 OS=Homo sapiens OX=9606 GN=MCM4 PE=1 SV=5	3	15	15	15	15	0	15	0	15	0	19.9	19.9	19.9	96.557	863	863;278;211	0	105.34	By MS/MS		19.9	0	10684000	10684000	0	237420	237420	0	yes	10519000	0	17	0	17	>>Annotation	P33991	P33991	ENSG00000104738	4173	MCM4
>>proteomic identification	B1AHB1;P33992;B1AHB2	B1AHB1;P33992	5;5;1	5;5;1	5;5;1	DNA helicase;DNA replication licensing factor MCM5	MCM5	tr|B1AHB1|B1AHB1_HUMAN Isoform of P33992, DNA helicase OS=Homo sapiens OX=9606 GN=MCM5 PE=1 SV=1;sp|P33992|MCM5_HUMAN DNA replication licensing factor MCM5 OS=Homo sapiens OX=9606 GN=MCM5 PE=1 SV=5	3	5	5	5	5	0	5	0	5	0	9.4	9.4	9.4	77.592	691	691;734;150	0	29.28	By MS/MS		9.4	0	1851600	1851600	0	48726	48726	0	yes	1851600	0	5	0	5	>>Annotation	B1AHB1	B1AHB1	ENSG00000100297	4174	MCM5
>>proteomic identification	Q14566	Q14566	15	15	15	DNA replication licensing factor MCM6	MCM6	sp|Q14566|MCM6_HUMAN DNA replication licensing factor MCM6 OS=Homo sapiens OX=9606 GN=MCM6 PE=1 SV=1	1	15	15	15	15	0	15	0	15	0	21.7	21.7	21.7	92.888	821	821	0	162.16	By MS/MS		21.7	0	11261000	11261000	0	234610	234610	0	yes	11261000	0	17	0	17	>>Annotation	Q14566	Q14566	ENSG00000076003	4175	MCM6
>>proteomic identification	P33993;P33993-3;P33993-2;C9J8M6	P33993;P33993-3	15;11;7;2	15;11;7;2	15;11;7;2	DNA replication licensing factor MCM7	MCM7	sp|P33993|MCM7_HUMAN DNA replication licensing factor MCM7 OS=Homo sapiens OX=9606 GN=MCM7 PE=1 SV=4;sp|P33993-3|MCM7_HUMAN Isoform of P33993, Isoform 3 of DNA replication licensing factor MCM7 OS=Homo sapiens OX=9606 GN=MCM7	4	15	15	15	15	0	15	0	15	0	24.3	24.3	24.3	81.307	719	719;543;389;183	0	105.58	By MS/MS		24.3	0	7863500	7863500	0	206930	206930	0	yes	7863500	0	16	0	16	>>Annotation	P33993	P33993	ENSG00000166508	4176	MCM7
>>proteomic identification	Q9BTE3-2;Q9BTE3;Q9BTE3-3	Q9BTE3-2;Q9BTE3;Q9BTE3-3	8;8;5	8;8;5	8;8;5	Mini-chromosome maintenance complex-binding protein	MCMBP	sp|Q9BTE3-2|MCMBP_HUMAN Isoform of Q9BTE3, Isoform 2 of Mini-chromosome maintenance complex-binding protein OS=Homo sapiens OX=9606 GN=MCMBP;sp|Q9BTE3|MCMBP_HUMAN Mini-chromosome maintenance complex-binding protein OS=Homo sapiens OX=9606 GN=MCMBP PE=1 SV=	3	8	8	8	8	0	8	0	8	0	14.1	14.1	14.1	72.748	640	640;642;467	0	50.926	By MS/MS		14.1	0	2344800	2344800	0	73275	73275	0	yes	2276200	0	9	0	9	>>Annotation	Q9BTE3-2	Q9BTE3	ENSG00000197771	79892	MCMBP
>>proteomic identification	Q14680-7;Q14680;Q14680-8;Q14680-6;Q14680-5;Q14680-2;Q14680-4;Q14680-3;A0A0D9SGI4;A0A0D9SFF9;A0A0D9SFL8;A0A0D9SFB9	Q14680-7;Q14680;Q14680-8;Q14680-6;Q14680-5;Q14680-2;Q14680-4;Q14680-3	44;44;39;39;37;36;32;28;12;9;9;9	44;44;39;39;37;36;32;28;12;9;9;9	44;44;39;39;37;36;32;28;12;9;9;9	Maternal embryonic leucine zipper kinase	MELK	sp|Q14680-7|MELK_HUMAN Isoform of Q14680, Isoform 7 of Maternal embryonic leucine zipper kinase OS=Homo sapiens OX=9606 GN=MELK;sp|Q14680|MELK_HUMAN Maternal embryonic leucine zipper kinase OS=Homo sapiens OX=9606 GN=MELK PE=1 SV=3;sp|Q14680-8|MELK_HUMAN I	12	44	44	44	44	8	44	8	44	8	58.7	58.7	58.7	70.15	610	610;651;603;619;580;580;520;457;215;129;157;165	0	323.31	By MS/MS	By MS/MS	58.7	17.5	1548100000	1544200000	3874800	44231000	44120000	110710	yes	1388000000	4140700	167	4	171	>>Annotation	Q14680-7	Q14680	ENSG00000165304	9833	MELK
>>proteomic identification	P46013;P46013-2	P46013;P46013-2	2;1	2;1	2;1	Antigen KI-67	MKI67	sp|P46013|KI67_HUMAN Proliferation marker protein Ki-67 OS=Homo sapiens OX=9606 GN=MKI67 PE=1 SV=2;sp|P46013-2|KI67_HUMAN Isoform of P46013, Isoform Short of Proliferation marker protein Ki-67 OS=Homo sapiens OX=9606 GN=MKI67	2	2	2	2	2	0	2	0	2	0	0.8	0.8	0.8	358.69	3256	3256;2896	0	10.94	By MS/MS		0.8	0	417030	417030	0	2329.8	2329.8	0	yes	417030	0	2	0	2	>>Annotation	P46013	P46013	ENSG00000148773	4288	MKI67
>>proteomic identification	Q5JR04;Q9HCE1-2;Q9HCE1	Q5JR04;Q9HCE1-2;Q9HCE1	1;1;1	1;1;1	1;1;1	Putative helicase MOV-10	MOV10	tr|Q5JR04|Q5JR04_HUMAN Isoform of Q9HCE1, Mov10, Moloney leukemia virus 10, homolog (Mouse), isoform CRA_a OS=Homo sapiens OX=9606 GN=MOV10 PE=1 SV=1;sp|Q9HCE1-2|MOV10_HUMAN Isoform of Q9HCE1, Isoform 2 of Putative helicase MOV-10 OS=Homo sapiens OX=9606 G	3	1	1	1	1	0	1	0	1	0	1.4	1.4	1.4	107.21	947	947;900;1003	0	7.7719	By MS/MS		1.4	0	275670	275670	0	5301.4	5301.4	0	yes	275670	0	1	0	1	>>Annotation	Q5JR04	Q5JR04	ENSG00000155363	4343	MOV10
>>proteomic identification	Q6IN84	Q6IN84	1	1	1	rRNA methyltransferase 1, mitochondrial	MRM1	sp|Q6IN84|MRM1_HUMAN rRNA methyltransferase 1, mitochondrial OS=Homo sapiens OX=9606 GN=MRM1 PE=1 SV=1	1	1	1	1	1	0	1	0	1	0	3.1	3.1	3.1	38.638	353	353	0.0040527	6.3497	By MS/MS		3.1	0	127680	127680	0	7510.3	7510.3	0	yes	127680	0	1	0	1	>>Annotation	Q6IN84	Q6IN84	ENSG00000274853	79922	MRM1
>>proteomic identification	H0Y8N7;Q9BYD6	H0Y8N7;Q9BYD6	1;1	1;1	1;1	39S ribosomal protein L1, mitochondrial	MRPL1	tr|H0Y8N7|H0Y8N7_HUMAN Isoform of Q9BYD6, 39S ribosomal protein L1, mitochondrial (Fragment) OS=Homo sapiens OX=9606 GN=MRPL1 PE=1 SV=1;sp|Q9BYD6|RM01_HUMAN 39S ribosomal protein L1, mitochondrial OS=Homo sapiens OX=9606 GN=MRPL1 PE=1 SV=2	2	1	1	1	1	0	1	0	1	0	5.2	5.2	5.2	26.614	231	231;325	0.0010811	6.6346	By MS/MS		5.2	0	381360	381360	0	38136	38136	0	yes	381360	0	1	0	1	>>Annotation	H0Y8N7	H0Y8N7	ENSG00000169288	65008	MRPL1
>>proteomic identification	Q9Y3B7;Q9Y3B7-2;Q9Y3B7-3;E9PQB6;H0YCD5	Q9Y3B7;Q9Y3B7-2;Q9Y3B7-3	5;4;3;2;1	5;4;3;2;1	5;4;3;2;1	39S ribosomal protein L11, mitochondrial	MRPL11	sp|Q9Y3B7|RM11_HUMAN 39S ribosomal protein L11, mitochondrial OS=Homo sapiens OX=9606 GN=MRPL11 PE=1 SV=1;sp|Q9Y3B7-2|RM11_HUMAN Isoform of Q9Y3B7, Isoform 2 of 39S ribosomal protein L11, mitochondrial OS=Homo sapiens OX=9606 GN=MRPL11;sp|Q9Y3B7-3|RM11_HUM	5	5	5	5	5	1	5	1	5	1	31.2	31.2	31.2	20.683	192	192;166;181;75;63	0	36.511	By MS/MS	By matching	31.2	6.2	3602700	3541800	60879	277130	272440	4683	yes	3541800	0	5	0	5	>>Annotation	Q9Y3B7	Q9Y3B7	ENSG00000174547	65003	MRPL11
>>proteomic identification	H0YAX3;E5RJI7;Q9BYD1	H0YAX3;E5RJI7;Q9BYD1	1;1;1	1;1;1	1;1;1	39S ribosomal protein L13, mitochondrial	MRPL13	tr|H0YAX3|H0YAX3_HUMAN Isoform of Q9BYD1, 39S ribosomal protein L13, mitochondrial (Fragment) OS=Homo sapiens OX=9606 GN=MRPL13 PE=1 SV=1;tr|E5RJI7|E5RJI7_HUMAN Isoform of Q9BYD1, 39S ribosomal protein L13, mitochondrial (Fragment) OS=Homo sapiens OX=9606	3	1	1	1	1	0	1	0	1	0	31.9	31.9	31.9	5.7685	47	47;147;178	0	7.247	By MS/MS		31.9	0	249020	249020	0	62256	62256	0	yes	249020	0	1	0	1	>>Annotation	H0YAX3	H0YAX3	ENSG00000172172	28998	MRPL13
>>proteomic identification	Q9BYC8	Q9BYC8	1	1	1	39S ribosomal protein L32, mitochondrial	MRPL32	sp|Q9BYC8|RM32_HUMAN 39S ribosomal protein L32, mitochondrial OS=Homo sapiens OX=9606 GN=MRPL32 PE=1 SV=1	1	1	1	1	1	0	1	0	1	0	12.2	12.2	12.2	21.405	188	188	0	7.6365	By MS/MS		12.2	0	237980	237980	0	33997	33997	0	yes	237980	0	1	0	1	>>Annotation	Q9BYC8	Q9BYC8	ENSG00000106591	64983	MRPL32
>>proteomic identification	H0Y4J2;A6NHR2;S4R369;Q9BZE1	H0Y4J2;A6NHR2;S4R369;Q9BZE1	1;1;1;1	1;1;1;1	1;1;1;1	39S ribosomal protein L37, mitochondrial	MRPL37	tr|H0Y4J2|H0Y4J2_HUMAN Isoform of Q9BZE1, 39S ribosomal protein L37, mitochondrial (Fragment) OS=Homo sapiens OX=9606 GN=MRPL37 PE=1 SV=1;tr|A6NHR2|A6NHR2_HUMAN Isoform of Q9BZE1, 39S ribosomal protein L37, mitochondrial OS=Homo sapiens OX=9606 GN=MRPL37 P	4	1	1	1	1	0	1	0	1	0	6.1	6.1	6.1	29.485	264	264;292;483;423	0	8.7804	By MS/MS		6.1	0	247340	247340	0	15459	15459	0	yes	247340	0	1	0	1	>>Annotation	H0Y4J2	H0Y4J2	ENSG00000116221	51253	MRPL37
>>proteomic identification	K7EKI4;K7ELF1;K7ELQ0;K7ES61;X6RAY8;Q9BYD3-2;Q9BYD3	K7EKI4;K7ELF1;K7ELQ0;K7ES61;X6RAY8;Q9BYD3-2;Q9BYD3	1;1;1;1;1;1;1	1;1;1;1;1;1;1	1;1;1;1;1;1;1	39S ribosomal protein L4, mitochondrial	MRPL4	tr|K7EKI4|K7EKI4_HUMAN Isoform of Q9BYD3, 39S ribosomal protein L4, mitochondrial OS=Homo sapiens OX=9606 GN=MRPL4 PE=1 SV=1;tr|K7ELF1|K7ELF1_HUMAN Isoform of Q9BYD3, 39S ribosomal protein L4, mitochondrial (Fragment) OS=Homo sapiens OX=9606 GN=MRPL4 PE=1	7	1	1	1	1	0	1	0	1	0	15	15	15	14.056	127	127;163;220;300;357;263;311	0	7.7243	By MS/MS		15	0	396330	396330	0	56619	56619	0	yes	396330	0	1	0	1	>>Annotation	K7EKI4	K7EKI4	ENSG00000105364	51073	MRPL4
>>proteomic identification	H0YBU8;H0Y6Y8;B1AL05;Q8N983-4;Q8N983-3;Q8N983-2;Q8N983;Q8N983-6;Q8N983-7	H0YBU8;H0Y6Y8;B1AL05;Q8N983-4;Q8N983-3;Q8N983-2;Q8N983;Q8N983-6;Q8N983-7	1;1;1;1;1;1;1;1;1	1;1;1;1;1;1;1;1;1	1;1;1;1;1;1;1;1;1	39S ribosomal protein L43, mitochondrial	MRPL43	tr|H0YBU8|H0YBU8_HUMAN Isoform of Q8N983, 39S ribosomal protein L43, mitochondrial (Fragment) OS=Homo sapiens OX=9606 GN=MRPL43 PE=1 SV=1;tr|H0Y6Y8|H0Y6Y8_HUMAN Isoform of Q8N983, 39S ribosomal protein L43, mitochondrial (Fragment) OS=Homo sapiens OX=9606	9	1	1	1	1	0	1	0	1	0	7.4	7.4	7.4	16.567	148	148;169;184;159;164;202;215;235;261	0	7.1237	By MS/MS		7.4	0	406000	406000	0	40600	40600	0	yes	406000	0	1	0	1	>>Annotation	H0YBU8	H0YBU8	ENSG00000055950	84545	MRPL43
>>proteomic identification	Q13405;E9PI78;H0YDP7;E9PNF1	Q13405;E9PI78;H0YDP7;E9PNF1	2;1;1;1	2;1;1;1	2;1;1;1	39S ribosomal protein L49, mitochondrial	MRPL49	sp|Q13405|RM49_HUMAN 39S ribosomal protein L49, mitochondrial OS=Homo sapiens OX=9606 GN=MRPL49 PE=1 SV=1;tr|E9PI78|E9PI78_HUMAN Isoform of Q13405, 39S ribosomal protein L49, mitochondrial OS=Homo sapiens OX=9606 GN=MRPL49 PE=1 SV=1;tr|H0YDP7|H0YDP7_HUMAN	4	2	2	2	2	1	2	1	2	1	16.3	16.3	16.3	19.198	166	166;99;127;140	0	12.611	By MS/MS	By matching	16.3	7.8	456120	383410	72708	41465	34855	6609.8	yes	383410	0	2	0	2	>>Annotation	Q13405	Q13405	ENSG00000149792	740	MRPL49
>>proteomic identification	Q6P161	Q6P161	1	1	1	39S ribosomal protein L54, mitochondrial	MRPL54	sp|Q6P161|RM54_HUMAN 39S ribosomal protein L54, mitochondrial OS=Homo sapiens OX=9606 GN=MRPL54 PE=1 SV=1	1	1	1	1	1	0	1	0	1	0	7.2	7.2	7.2	15.819	138	138	0.0040282	6.3201	By MS/MS		7.2	0	360220	360220	0	60036	60036	0	yes	360220	0	1	0	1	>>Annotation	Q6P161	Q6P161	ENSG00000183617	116541	MRPL54
>>proteomic identification	O60783	O60783	2	2	2	28S ribosomal protein S14, mitochondrial	MRPS14	sp|O60783|RT14_HUMAN 28S ribosomal protein S14, mitochondrial OS=Homo sapiens OX=9606 GN=MRPS14 PE=1 SV=1	1	2	2	2	2	0	2	0	2	0	21.9	21.9	21.9	15.139	128	128	0	12.199	By MS/MS		21.9	0	290480	290480	0	48413	48413	0	yes	290480	0	2	0	2	>>Annotation	O60783	O60783	ENSG00000120333	63931	MRPS14
>>proteomic identification	A6ND22;Q9Y3D3-2;Q9Y3D3	A6ND22;Q9Y3D3-2;Q9Y3D3	1;1;1	1;1;1	1;1;1	28S ribosomal protein S16, mitochondrial	MRPS16	tr|A6ND22|A6ND22_HUMAN Isoform of Q9Y3D3, 28S ribosomal protein S16, mitochondrial OS=Homo sapiens OX=9606 GN=MRPS16 PE=1 SV=1;sp|Q9Y3D3-2|RT16_HUMAN Isoform of Q9Y3D3, Isoform 2 of 28S ribosomal protein S16, mitochondrial OS=Homo sapiens OX=9606 GN=MRPS16	3	1	1	1	1	0	1	0	1	0	18.2	18.2	18.2	11.15	99	99;123;137	0	7.9722	By MS/MS		18.2	0	459120	459120	0	65589	65589	0	yes	459120	0	2	0	2	>>Annotation	A6ND22	A6ND22	ENSG00000182180	51021	MRPS16
>>proteomic identification	A0A0G2JIC6;Q9Y676	A0A0G2JIC6;Q9Y676	1;1	1;1	1;1	28S ribosomal protein S18b, mitochondrial	MRPS18B	tr|A0A0G2JIC6|A0A0G2JIC6_HUMAN Isoform of Q9Y676, 28S ribosomal protein S18b, mitochondrial OS=Homo sapiens OX=9606 GN=MRPS18B PE=1 SV=1;sp|Q9Y676|RT18B_HUMAN 28S ribosomal protein S18b, mitochondrial OS=Homo sapiens OX=9606 GN=MRPS18B PE=1 SV=1	2	1	1	1	1	0	1	0	1	0	4.7	4.7	4.7	24.354	215	215;258	0	7.9606	By MS/MS		4.7	0	203180	203180	0	22576	22576	0	yes	203180	0	1	0	1	>>Annotation	A0A0G2JIC6	A0A0G2JIC6	ENSG00000203624	28973	MRPS18B
>>proteomic identification	Q5T8A0;Q9Y399	Q5T8A0;Q9Y399	3;3	3;3	3;3	28S ribosomal protein S2, mitochondrial	MRPS2	tr|Q5T8A0|Q5T8A0_HUMAN Isoform of Q9Y399, 28S ribosomal protein S2, mitochondrial (Fragment) OS=Homo sapiens OX=9606 GN=MRPS2 PE=1 SV=1;sp|Q9Y399|RT02_HUMAN 28S ribosomal protein S2, mitochondrial OS=Homo sapiens OX=9606 GN=MRPS2 PE=1 SV=1	2	3	3	3	3	0	3	0	3	0	10.7	10.7	10.7	30.479	270	270;296	0	20.026	By MS/MS		10.7	0	815910	815910	0	54394	54394	0	yes	815910	0	3	0	3	>>Annotation	Q5T8A0	Q5T8A0	ENSG00000122140	51116	MRPS2
>>proteomic identification	P82921	P82921	1	1	1	28S ribosomal protein S21, mitochondrial	MRPS21	sp|P82921|RT21_HUMAN 28S ribosomal protein S21, mitochondrial OS=Homo sapiens OX=9606 GN=MRPS21 PE=1 SV=3	1	1	1	1	1	0	1	0	1	0	16.1	16.1	16.1	10.688	87	87	0.0010604	6.5236	By MS/MS		16.1	0	155770	155770	0	38943	38943	0	yes	155770	0	1	0	1	>>Annotation	P82921	P82921	ENSG00000266472	54460	MRPS21
>>proteomic identification	G5E9W7;G5E9V5;P82650;H7C5F2;H7C5H3;P82650-2;C9J5D8;H7C5L9	G5E9W7;G5E9V5;P82650;H7C5F2;H7C5H3;P82650-2	6;6;6;4;4;4;1;1	6;6;6;4;4;4;1;1	6;6;6;4;4;4;1;1	28S ribosomal protein S22, mitochondrial	MRPS22	tr|G5E9W7|G5E9W7_HUMAN Isoform of P82650, 28S ribosomal protein S22, mitochondrial OS=Homo sapiens OX=9606 GN=MRPS22 PE=1 SV=1;tr|G5E9V5|G5E9V5_HUMAN Isoform of P82650, 28S ribosomal protein S22, mitochondrial OS=Homo sapiens OX=9606 GN=MRPS22 PE=1 SV=1;sp	8	6	6	6	6	1	6	1	6	1	21.3	21.3	21.3	36.805	319	319;359;360;165;200;168;51;121	0	39.756	By MS/MS	By matching	21.3	3.8	2315700	2286600	29082	110270	108890	1384.8	yes	2286600	0	6	0	6	>>Annotation	G5E9W7	G5E9W7	ENSG00000175110	56945	MRPS22
>>proteomic identification	J3QLR8;Q9Y3D9	J3QLR8;Q9Y3D9	2;2	2;2	2;2	28S ribosomal protein S23, mitochondrial	MRPS23	tr|J3QLR8|J3QLR8_HUMAN Isoform of Q9Y3D9, 28S ribosomal protein S23, mitochondrial OS=Homo sapiens OX=9606 GN=MRPS23 PE=1 SV=1;sp|Q9Y3D9|RT23_HUMAN 28S ribosomal protein S23, mitochondrial OS=Homo sapiens OX=9606 GN=MRPS23 PE=1 SV=2	2	2	2	2	2	2	2	2	2	2	16.4	16.4	16.4	17.517	152	152;190	0	12.427	By MS/MS	By matching	16.4	16.4	705080	594230	110860	78343	66025	12317	yes	597950	104770	2	0	2	>>Annotation	J3QLR8	J3QLR8	ENSG00000181610	51649	MRPS23
>>proteomic identification	P82663;E7EPW2;P82663-3;P82663-2	P82663;E7EPW2;P82663-3;P82663-2	2;1;1;1	2;1;1;1	2;1;1;1	28S ribosomal protein S25, mitochondrial	MRPS25	sp|P82663|RT25_HUMAN 28S ribosomal protein S25, mitochondrial OS=Homo sapiens OX=9606 GN=MRPS25 PE=1 SV=1;tr|E7EPW2|E7EPW2_HUMAN Isoform of P82663, 28S ribosomal protein S25, mitochondrial OS=Homo sapiens OX=9606 GN=MRPS25 PE=1 SV=1;sp|P82663-3|RT25_HUMAN	4	2	2	2	2	0	2	0	2	0	21.4	21.4	21.4	20.116	173	173;110;129;145	0	10.843	By MS/MS		21.4	0	371240	371240	0	41249	41249	0	yes	371240	0	2	0	2	>>Annotation	P82663	P82663	ENSG00000131368	64432	MRPS25
>>proteomic identification	Q92552;Q92552-2;D6RH20;G5EA06;E5RJ73	Q92552;Q92552-2;D6RH20;G5EA06	3;3;2;2;1	3;3;2;2;1	3;3;2;2;1	28S ribosomal protein S27, mitochondrial	MRPS27	sp|Q92552|RT27_HUMAN 28S ribosomal protein S27, mitochondrial OS=Homo sapiens OX=9606 GN=MRPS27 PE=1 SV=3;sp|Q92552-2|RT27_HUMAN Isoform of Q92552, Isoform 2 of 28S ribosomal protein S27, mitochondrial OS=Homo sapiens OX=9606 GN=MRPS27;tr|D6RH20|D6RH20_HUM	5	3	3	3	3	0	3	0	3	0	12.3	12.3	12.3	47.611	414	414;428;299;358;94	0	18.139	By MS/MS		12.3	0	1223200	1223200	0	48928	48928	0	yes	1223200	0	3	0	3	>>Annotation	Q92552	Q92552	ENSG00000113048	23107	MRPS27
>>proteomic identification	Q9Y2Q9;E5RFT8;E5RGC7;E5RK86;E5RFH3;H0YAT2;H7C5V3	Q9Y2Q9;E5RFT8;E5RGC7;E5RK86;E5RFH3;H0YAT2;H7C5V3	2;1;1;1;1;1;1	2;1;1;1;1;1;1	2;1;1;1;1;1;1	28S ribosomal protein S28, mitochondrial	MRPS28	sp|Q9Y2Q9|RT28_HUMAN 28S ribosomal protein S28, mitochondrial OS=Homo sapiens OX=9606 GN=MRPS28 PE=1 SV=1;tr|E5RFT8|E5RFT8_HUMAN Isoform of Q9Y2Q9, 28S ribosomal protein S28, mitochondrial OS=Homo sapiens OX=9606 GN=MRPS28 PE=1 SV=1;tr|E5RGC7|E5RGC7_HUMAN	7	2	2	2	2	0	2	0	2	0	10.2	10.2	10.2	20.843	187	187;86;103;108;125;143;162	0	11.673	By MS/MS		10.2	0	529470	529470	0	52947	52947	0	yes	529470	0	2	0	2	>>Annotation	Q9Y2Q9	Q9Y2Q9	ENSG00000147586	28957	MRPS28
>>proteomic identification	Q92665	Q92665	2	2	2	28S ribosomal protein S31, mitochondrial	MRPS31	sp|Q92665|RT31_HUMAN 28S ribosomal protein S31, mitochondrial OS=Homo sapiens OX=9606 GN=MRPS31 PE=1 SV=3	1	2	2	2	2	0	2	0	2	0	7.3	7.3	7.3	45.318	395	395	0	11.556	By MS/MS		7.3	0	471530	471530	0	21433	21433	0	yes	471530	0	2	0	2	>>Annotation	Q92665	Q92665	ENSG00000102738	10240	MRPS31
>>proteomic identification	C9JJ19;P82930	C9JJ19;P82930	4;4	4;4	4;4	28S ribosomal protein S34, mitochondrial	MRPS34	tr|C9JJ19|C9JJ19_HUMAN Isoform of P82930, 28S ribosomal protein S34, mitochondrial OS=Homo sapiens OX=9606 GN=MRPS34 PE=1 SV=2;sp|P82930|RT34_HUMAN 28S ribosomal protein S34, mitochondrial OS=Homo sapiens OX=9606 GN=MRPS34 PE=1 SV=2	2	4	4	4	4	0	4	0	4	0	19.6	19.6	19.6	26.332	225	225;218	0	24.427	By MS/MS		19.6	0	1169400	1169400	0	89951	89951	0	yes	1169400	0	4	0	4	>>Annotation	C9JJ19	C9JJ19	ENSG00000074071	65993	MRPS34
>>proteomic identification	P82673	P82673	1	1	1	28S ribosomal protein S35, mitochondrial	MRPS35	sp|P82673|RT35_HUMAN 28S ribosomal protein S35, mitochondrial OS=Homo sapiens OX=9606 GN=MRPS35 PE=1 SV=1	1	1	1	1	1	0	1	0	1	0	4	4	4	36.844	323	323	0.0010965	6.6979	By MS/MS		4	0	194720	194720	0	12981	12981	0	yes	194720	0	1	0	1	>>Annotation	P82673	P82673	ENSG00000061794	60488	MRPS35
>>proteomic identification	J3QQS1;J3QLS3;Q9Y2R9;J3KSI8;J3QKW2	J3QQS1;J3QLS3;Q9Y2R9;J3KSI8;J3QKW2	3;3;3;2;2	3;3;3;2;2	3;3;3;2;2	28S ribosomal protein S7, mitochondrial	MRPS7	tr|J3QQS1|J3QQS1_HUMAN Isoform of Q9Y2R9, 28S ribosomal protein S7, mitochondrial (Fragment) OS=Homo sapiens OX=9606 GN=MRPS7 PE=1 SV=1;tr|J3QLS3|J3QLS3_HUMAN Isoform of Q9Y2R9, 28S ribosomal protein S7, mitochondrial OS=Homo sapiens OX=9606 GN=MRPS7 PE=1	5	3	3	3	3	1	3	1	3	1	19.8	19.8	19.8	19.903	172	172;271;242;156;183	0	17.962	By MS/MS	By matching	19.8	6.4	1504200	1474600	29612	167130	163840	3290.2	yes	1474600	0	3	0	3	>>Annotation	J3QQS1	J3QQS1	ENSG00000125445	51081	MRPS7
>>proteomic identification	P82933	P82933	3	3	3	28S ribosomal protein S9, mitochondrial	MRPS9	sp|P82933|RT09_HUMAN 28S ribosomal protein S9, mitochondrial OS=Homo sapiens OX=9606 GN=MRPS9 PE=1 SV=2	1	3	3	3	3	0	3	0	3	0	10.4	10.4	10.4	45.834	396	396	0	22.108	By MS/MS		10.4	0	1119400	1119400	0	44776	44776	0	yes	1119400	0	5	0	5	>>Annotation	P82933	P82933	ENSG00000135972	64965	MRPS9
>>proteomic identification	A0A2R8Y7S8;A0A2R8YFH0;E9PHA6;A0A2R8Y6P0;A0A2R8YG02;P43246-2;P43246;C9J809	A0A2R8Y7S8;A0A2R8YFH0;E9PHA6;A0A2R8Y6P0;A0A2R8YG02;P43246-2;P43246	3;3;3;3;3;3;3;1	3;3;3;3;3;3;3;1	3;3;3;3;3;3;3;1	DNA mismatch repair protein Msh2	MSH2	tr|A0A2R8Y7S8|A0A2R8Y7S8_HUMAN Isoform of P43246, DNA mismatch repair protein Msh2 OS=Homo sapiens OX=9606 GN=MSH2 PE=1 SV=1;tr|A0A2R8YFH0|A0A2R8YFH0_HUMAN Isoform of P43246, DNA mismatch repair protein OS=Homo sapiens OX=9606 GN=MSH2 PE=1 SV=1;tr|E9PHA6|E	8	3	3	3	3	0	3	0	3	0	5.6	5.6	5.6	63.193	558	558;918;921;924;938;868;934;140	0	17.723	By MS/MS		5.6	0	529560	529560	0	17082	17082	0	yes	529560	0	3	0	3	>>Annotation	A0A2R8Y7S8	A0A2R8Y7S8	ENSG00000095002	4436	MSH2
>>proteomic identification	O94776	O94776	1	1	1	Metastasis-associated protein MTA2	MTA2	sp|O94776|MTA2_HUMAN Metastasis-associated protein MTA2 OS=Homo sapiens OX=9606 GN=MTA2 PE=1 SV=1	1	1	1	1	1	0	1	0	1	0	2.4	2.4	2.4	75.022	668	668	0.0040733	6.3863	By MS/MS		2.4	0	239730	239730	0	5327.4	5327.4	0	yes	239730	0	1	0	1	>>Annotation	O94776	O94776	ENSG00000149480	9219	MTA2
>>proteomic identification	E9PIE4;Q9Y6C9	E9PIE4;Q9Y6C9	2;2	2;2	2;2	Mitochondrial carrier homolog 2	MTCH2	tr|E9PIE4|E9PIE4_HUMAN Isoform of Q9Y6C9, Mitochondrial carrier homolog 2 (Fragment) OS=Homo sapiens OX=9606 GN=MTCH2 PE=1 SV=8;sp|Q9Y6C9|MTCH2_HUMAN Mitochondrial carrier homolog 2 OS=Homo sapiens OX=9606 GN=MTCH2 PE=1 SV=1	2	2	2	2	2	0	2	0	2	0	8.4	8.4	8.4	28.549	262	262;303	0	12.124	By MS/MS		8.4	0	270290	270290	0	24572	24572	0	yes	270290	0	2	0	2	>>Annotation	E9PIE4	E9PIE4	ENSG00000109919	23788	MTCH2
>>proteomic identification	H0YB56;E5RJU9;Q86UE4	H0YB56;E5RJU9;Q86UE4	1;1;1	1;1;1	1;1;1	Protein LYRIC	MTDH	tr|H0YB56|H0YB56_HUMAN Isoform of Q86UE4, Protein LYRIC (Fragment) OS=Homo sapiens OX=9606 GN=MTDH PE=1 SV=1;tr|E5RJU9|E5RJU9_HUMAN Isoform of Q86UE4, Protein LYRIC OS=Homo sapiens OX=9606 GN=MTDH PE=1 SV=1;sp|Q86UE4|LYRIC_HUMAN Protein LYRIC OS=Homo sapie	3	1	1	1	1	0	1	0	1	0	4.9	4.9	4.9	24.406	224	224;526;582	0	6.8957	By MS/MS		4.9	0	443760	443760	0	49306	49306	0	yes	443760	0	1	0	1	>>Annotation	H0YB56	H0YB56	ENSG00000147649	92140	MTDH
>>proteomic identification	F5H2F4;P11586	F5H2F4;P11586	7;7	7;7	7;7	C-1-tetrahydrofolate synthase, cytoplasmic;Methylenetetrahydrofolate dehydrogenase;Methenyltetrahydrofolate cyclohydrolase;Formyltetrahydrofolate synthetase;C-1-tetrahydrofolate synthase, cytoplasmic, N-terminally processed	MTHFD1	tr|F5H2F4|F5H2F4_HUMAN Isoform of P11586, C-1-tetrahydrofolate synthase, cytoplasmic OS=Homo sapiens OX=9606 GN=MTHFD1 PE=1 SV=1;sp|P11586|C1TC_HUMAN C-1-tetrahydrofolate synthase, cytoplasmic OS=Homo sapiens OX=9606 GN=MTHFD1 PE=1 SV=3	2	7	7	7	7	0	7	0	7	0	8.1	8.1	8.1	110.61	1020	1020;935	0	44.563	By MS/MS		8.1	0	1307100	1307100	0	23341	23341	0	yes	1307100	0	7	0	7	>>Annotation	F5H2F4	F5H2F4	ENSG00000100714	4522	MTHFD1
>>proteomic identification	P42345;B1AKP8	P42345;B1AKP8	2;1	2;1	2;1	Serine/threonine-protein kinase mTOR	MTOR	sp|P42345|MTOR_HUMAN Serine/threonine-protein kinase mTOR OS=Homo sapiens OX=9606 GN=MTOR PE=1 SV=1;tr|B1AKP8|B1AKP8_HUMAN Isoform of P42345, Serine/threonine-protein kinase mTOR OS=Homo sapiens OX=9606 GN=MTOR PE=1 SV=1	2	2	2	2	2	0	2	0	2	0	1.2	1.2	1.2	288.89	2549	2549;754	0	11.227	By MS/MS		1.2	0	332480	332480	0	2538	2538	0	yes	332480	0	2	0	2	>>Annotation	P42345	P42345	ENSG00000198793	2475	MTOR
>>proteomic identification	P42285	P42285	1	1	1	Superkiller viralicidic activity 2-like 2	SKIV2L2	sp|P42285|MTREX_HUMAN Exosome RNA helicase MTR4 OS=Homo sapiens OX=9606 GN=MTREX PE=1 SV=3	1	1	1	1	1	1	1	1	1	1	1	1	1	117.8	1042	1042	0.003996	6.2984	By MS/MS	By matching	1	1	271340	223070	48269	4678.3	3846.1	832.22	yes	0	47240	1	0	1	>>Annotation	P42285	P42285	ENSG00000039123	23517	MTREX
>>proteomic identification	Q14764;H3BP76;H3BUK7;H3BNF6;H3BRL2;H3BQK6	Q14764	4;1;1;1;1;1	4;1;1;1;1;1	4;1;1;1;1;1	Major vault protein	MVP	sp|Q14764|MVP_HUMAN Major vault protein OS=Homo sapiens OX=9606 GN=MVP PE=1 SV=4	6	4	4	4	3	2	3	2	3	2	5.5	5.5	5.5	99.326	893	893;94;107;144;148;220	0	24.13	By MS/MS	By MS/MS	4.6	2.8	548940	361200	187730	12766	8400	4365.9	yes	361200	0	3	1	4	>>Annotation	Q14764	Q14764	ENSG00000013364	9961	MVP
>>proteomic identification	Q9BQG0;Q9BQG0-2;I3L1L3;I3L311;I3L2H8	Q9BQG0;Q9BQG0-2;I3L1L3	14;14;13;2;2	14;14;13;2;2	14;14;13;2;2	Myb-binding protein 1A	MYBBP1A	sp|Q9BQG0|MBB1A_HUMAN Myb-binding protein 1A OS=Homo sapiens OX=9606 GN=MYBBP1A PE=1 SV=2;sp|Q9BQG0-2|MBB1A_HUMAN Isoform of Q9BQG0, Isoform 2 of Myb-binding protein 1A OS=Homo sapiens OX=9606 GN=MYBBP1A;tr|I3L1L3|I3L1L3_HUMAN Isoform of Q9BQG0, Myb-bindin	5	14	14	14	14	0	14	0	14	0	11.5	11.5	11.5	148.85	1328	1328;1332;1252;69;204	0	100.61	By MS/MS		11.5	0	4950400	4950400	0	71745	71745	0	yes	4726100	0	17	0	17	>>Annotation	Q9BQG0	Q9BQG0	ENSG00000132382	10514	MYBBP1A
>>proteomic identification	O75592-2;O75592	O75592-2;O75592	1;1	1;1	1;1	E3 ubiquitin-protein ligase MYCBP2	MYCBP2	sp|O75592-2|MYCB2_HUMAN Isoform of O75592, Isoform 2 of E3 ubiquitin-protein ligase MYCBP2 OS=Homo sapiens OX=9606 GN=MYCBP2;sp|O75592|MYCB2_HUMAN E3 ubiquitin-protein ligase MYCBP2 OS=Homo sapiens OX=9606 GN=MYCBP2 PE=1 SV=4	2	1	1	1	1	0	1	0	1	0	0.3	0.3	0.3	513.25	4675	4675;4678	0.0087041	6.1341	By MS/MS		0.3	0	111940	111940	0	513.5	513.5	0	yes	111940	0	1	0	1	>>Annotation	O75592-2	O75592	ENSG00000005810	23077	MYCBP2
>>proteomic identification	A0A0A0MQX1;Q9HD67;E9PEW5;Q9HD67-3;D6RGD1;Q9HD67-2	A0A0A0MQX1;Q9HD67;E9PEW5;Q9HD67-3	10;10;6;6;4;1	10;10;6;6;4;1	10;10;6;6;4;1	Unconventional myosin-X	MYO10	tr|A0A0A0MQX1|A0A0A0MQX1_HUMAN Isoform of Q9HD67, Unconventional myosin-X OS=Homo sapiens OX=9606 GN=MYO10 PE=1 SV=1;sp|Q9HD67|MYO10_HUMAN Unconventional myosin-X OS=Homo sapiens OX=9606 GN=MYO10 PE=1 SV=3;tr|E9PEW5|E9PEW5_HUMAN Isoform of Q9HD67, Unconven	6	10	10	10	10	1	10	1	10	1	5.7	5.7	5.7	238.51	2069	2069;2058;1397;1415;830;97	0	64.582	By MS/MS	By matching	5.7	0.6	3275400	3207600	67817	32754	32076	678.17	yes	3207600	0	10	0	10	>>Annotation	A0A0A0MQX1	A0A0A0MQX1	ENSG00000145555	4651	MYO10
>>proteomic identification	Q9NZM1-2;Q9NZM1-6;Q9NZM1-3;Q9NZM1;H0YD14;Q9NZM1-8;Q9NZM1-7;Q9NZM1-5	Q9NZM1-2;Q9NZM1-6;Q9NZM1-3;Q9NZM1;H0YD14;Q9NZM1-8;Q9NZM1-7;Q9NZM1-5	2;2;2;2;1;1;1;1	2;2;2;2;1;1;1;1	2;2;2;2;1;1;1;1	Myoferlin	MYOF	sp|Q9NZM1-2|MYOF_HUMAN Isoform of Q9NZM1, Isoform 2 of Myoferlin OS=Homo sapiens OX=9606 GN=MYOF;sp|Q9NZM1-6|MYOF_HUMAN Isoform of Q9NZM1, Isoform 6 of Myoferlin OS=Homo sapiens OX=9606 GN=MYOF;sp|Q9NZM1-3|MYOF_HUMAN Isoform of Q9NZM1, Isoform 3 of Myoferl	8	2	2	2	2	0	2	0	2	0	1.3	1.3	1.3	229.89	2019	2019;2048;2050;2061;1177;419;445;1577	0	11.02	By MS/MS		1.3	0	111380	111380	0	928.13	928.13	0	yes	111380	0	2	0	2	>>Annotation	Q9NZM1-2	Q9NZM1	ENSG00000138119	26509	MYOF
>>proteomic identification	H0YHC3;F8W020;F8W118;F8VXI6;F8VUX1;F8VY35;F8VV59;B7Z9C2;F8W0J6;F5H4R6;H0YIV4;P55209-3;P55209-2;P55209;F8VRJ2;H0YH88;F8W543;A8MXH2;F8VVB5	H0YHC3;F8W020;F8W118;F8VXI6;F8VUX1;F8VY35;F8VV59;B7Z9C2;F8W0J6;F5H4R6;H0YIV4;P55209-3;P55209-2;P55209;F8VRJ2;H0YH88;F8W543	3;3;3;3;3;3;3;3;3;3;3;3;3;3;2;2;2;1;1	3;3;3;3;3;3;3;3;3;3;3;3;3;3;2;2;2;1;1	2;2;2;2;2;2;2;2;2;2;2;2;2;2;1;1;1;0;0	Nucleosome assembly protein 1-like 1	NAP1L1	tr|H0YHC3|H0YHC3_HUMAN Isoform of P55209, Nucleosome assembly protein 1-like 1 (Fragment) OS=Homo sapiens OX=9606 GN=NAP1L1 PE=1 SV=1;tr|F8W020|F8W020_HUMAN Isoform of P55209, Nucleosome assembly protein 1-like 1 (Fragment) OS=Homo sapiens OX=9606 GN=NAP1L	19	3	3	2	3	1	3	1	2	1	22.7	22.7	17.7	23.417	198	198;207;209;215;237;264;327;349;379;383;385;323;368;391;114;177;328;156;161	0	22.705	By MS/MS	By MS/MS	22.7	9.1	3666700	3548300	118360	366670	354830	11836	yes	3548300	0	4	1	5	>>Annotation	H0YHC3	H0YHC3	ENSG00000187109	4673	NAP1L1
>>proteomic identification	E9PNW0;E9PJJ2;E9PS34;E9PNJ7;E9PKT8;C9J6D1;C9JZI7;Q99733;Q99733-2;E9PKI2;C9J1B1;E9PP22	E9PNW0;E9PJJ2;E9PS34;E9PNJ7;E9PKT8;C9J6D1;C9JZI7;Q99733;Q99733-2;E9PKI2;C9J1B1;E9PP22	2;2;2;2;2;2;2;2;2;1;1;1	1;1;1;1;1;1;1;1;1;1;1;1	1;1;1;1;1;1;1;1;1;1;1;1	Nucleosome assembly protein 1-like 4	NAP1L4	tr|E9PNW0|E9PNW0_HUMAN Isoform of Q99733, Nucleosome assembly protein 1-like 4 (Fragment) OS=Homo sapiens OX=9606 GN=NAP1L4 PE=1 SV=1;tr|E9PJJ2|E9PJJ2_HUMAN Isoform of Q99733, Nucleosome assembly protein 1-like 4 (Fragment) OS=Homo sapiens OX=9606 GN=NAP1L	12	2	1	1	2	0	1	0	1	0	26.2	16.8	16.8	12.25	107	107;128;133;140;169;178;278;375;386;78;101;154	0.0011161	6.822	By MS/MS		26.2	0	85261	85261	0	10658	10658	0	yes	85261	0	1	0	1	>>Annotation	E9PNW0	E9PNW0	ENSG00000205531	4676	NAP1L4
>>proteomic identification	Q9H0A0-2;Q9H0A0;A0A087WV29;E9PMU0	Q9H0A0-2;Q9H0A0;A0A087WV29	6;6;5;1	6;6;5;1	6;6;5;1	N-acetyltransferase 10	NAT10	sp|Q9H0A0-2|NAT10_HUMAN Isoform of Q9H0A0, Isoform 2 of RNA cytidine acetyltransferase OS=Homo sapiens OX=9606 GN=NAT10;sp|Q9H0A0|NAT10_HUMAN RNA cytidine acetyltransferase OS=Homo sapiens OX=9606 GN=NAT10 PE=1 SV=2;tr|A0A087WV29|A0A087WV29_HUMAN Isoform o	4	6	6	6	6	0	6	0	6	0	6.3	6.3	6.3	107.3	953	953;1025;834;288	0	36.704	By MS/MS		6.3	0	1033600	1033600	0	21533	21533	0	yes	1033600	0	7	0	7	>>Annotation	Q9H0A0-2	Q9H0A0	ENSG00000135372	55226	NAT10
>>proteomic identification	Q15021;E7EN77	Q15021;E7EN77	4;2	4;2	4;2	Condensin complex subunit 1	NCAPD2	sp|Q15021|CND1_HUMAN Condensin complex subunit 1 OS=Homo sapiens OX=9606 GN=NCAPD2 PE=1 SV=3;tr|E7EN77|E7EN77_HUMAN Isoform of Q15021, Condensin complex subunit 1 (Fragment) OS=Homo sapiens OX=9606 GN=NCAPD2 PE=1 SV=2	2	4	4	4	4	0	4	0	4	0	4.3	4.3	4.3	157.18	1401	1401;919	0	26.042	By MS/MS		4.3	0	956720	956720	0	12756	12756	0	yes	956720	0	4	0	4	>>Annotation	Q15021	Q15021	ENSG00000010292	9918	NCAPD2
>>proteomic identification	H0Y9Z8;Q9BPX3	H0Y9Z8;Q9BPX3	1;1	1;1	1;1	Condensin complex subunit 3	NCAPG	tr|H0Y9Z8|H0Y9Z8_HUMAN Isoform of Q9BPX3, Condensin complex subunit 3 (Fragment) OS=Homo sapiens OX=9606 GN=NCAPG PE=1 SV=1;sp|Q9BPX3|CND3_HUMAN Condensin complex subunit 3 OS=Homo sapiens OX=9606 GN=NCAPG PE=1 SV=1	2	1	1	1	1	0	1	0	1	0	5.2	5.2	5.2	30.274	269	269;1015	0	7.0489	By MS/MS		5.2	0	147720	147720	0	10552	10552	0	yes	147720	0	1	0	1	>>Annotation	H0Y9Z8	H0Y9Z8	ENSG00000109805	64151	NCAPG
>>proteomic identification	Q09161	Q09161	3	3	3	Nuclear cap-binding protein subunit 1	NCBP1	sp|Q09161|NCBP1_HUMAN Nuclear cap-binding protein subunit 1 OS=Homo sapiens OX=9606 GN=NCBP1 PE=1 SV=1	1	3	3	3	3	1	3	1	3	1	4.1	4.1	4.1	91.838	790	790	0	18.776	By MS/MS	By matching	4.1	1.4	1109300	1013500	95773	32625	29808	2816.9	yes	1013500	0	3	0	3	>>Annotation	Q09161	Q09161	ENSG00000136937	4686	NCBP1
>>proteomic identification	P19338;H7BY16;C9JYW2;C9JLB1;C9J1H7;C9JWL1	P19338;H7BY16	19;11;2;2;2;2	19;11;2;2;2;2	19;11;2;2;2;2	Nucleolin	NCL	sp|P19338|NUCL_HUMAN Nucleolin OS=Homo sapiens OX=9606 GN=NCL PE=1 SV=3;tr|H7BY16|H7BY16_HUMAN Isoform of P19338, Nucleolin (Fragment) OS=Homo sapiens OX=9606 GN=NCL PE=1 SV=8	6	19	19	19	19	13	19	13	19	13	23.1	23.1	23.1	76.613	710	710;296;141;151;166;170	0	172.82	By MS/MS	By MS/MS	23.1	17.2	90056000	84808000	5248200	2573000	2423100	149950	yes	83432000	6373700	25	8	33	>>Annotation	P19338	P19338	ENSG00000115053	4691	NCL
>>proteomic identification	O14561;I3L505;H3BNK3	O14561;I3L505;H3BNK3	2;1;1	2;1;1	2;1;1	Acyl carrier protein, mitochondrial;Acyl carrier protein	NDUFAB1	sp|O14561|ACPM_HUMAN Acyl carrier protein, mitochondrial OS=Homo sapiens OX=9606 GN=NDUFAB1 PE=1 SV=3;tr|I3L505|I3L505_HUMAN Isoform of O14561, Acyl carrier protein (Fragment) OS=Homo sapiens OX=9606 GN=NDUFAB1 PE=1 SV=1;tr|H3BNK3|H3BNK3_HUMAN Isoform of O	3	2	2	2	2	0	2	0	2	0	15.4	15.4	15.4	17.417	156	156;70;111	0	11.61	By MS/MS		15.4	0	521910	521910	0	74558	74558	0	yes	521910	0	2	0	2	>>Annotation	O14561	O14561	ENSG00000004779	4706	NDUFAB1
>>proteomic identification	F2Z3P9;C9JXQ9;O95168-2;O95168	F2Z3P9;C9JXQ9;O95168-2;O95168	1;1;1;1	1;1;1;1	1;1;1;1	NADH dehydrogenase [ubiquinone] 1 beta subcomplex subunit 4	NDUFB4	tr|F2Z3P9|F2Z3P9_HUMAN Isoform of O95168, NADH dehydrogenase [ubiquinone] 1 beta subcomplex subunit 4 OS=Homo sapiens OX=9606 GN=NDUFB4 PE=1 SV=1;tr|C9JXQ9|C9JXQ9_HUMAN Isoform of O95168, NADH dehydrogenase [ubiquinone] 1 beta subcomplex subunit 4 OS=Homo	4	1	1	1	1	0	1	0	1	0	26.1	26.1	26.1	8.0551	69	69;80;120;129	0.0040858	6.4031	By MS/MS		26.1	0	178020	178020	0	59341	59341	0	yes	178020	0	1	0	1	>>Annotation	F2Z3P9	F2Z3P9	ENSG00000065518	4710	NDUFB4
>>proteomic identification	B4DJ81;P28331-3;P28331-4;P28331-5;P28331;P28331-2	B4DJ81;P28331-3;P28331-4;P28331-5;P28331;P28331-2	1;1;1;1;1;1	1;1;1;1;1;1	1;1;1;1;1;1	NADH-ubiquinone oxidoreductase 75 kDa subunit, mitochondrial	NDUFS1	tr|B4DJ81|B4DJ81_HUMAN Isoform of P28331, cDNA FLJ60586, highly similar to NADH-ubiquinone oxidoreductase 75 kDa subunit, mitochondrial (EC 1.6.5.3) OS=Homo sapiens OX=9606 GN=NDUFS1 PE=1 SV=1;sp|P28331-3|NDUS1_HUMAN Isoform of P28331, Isoform 3 of NADH-ub	6	1	1	1	1	0	1	0	1	0	2.6	2.6	2.6	66.921	611	611;616;670;691;727;741	0.0041973	6.4665	By MS/MS		2.6	0	164980	164980	0	4713.8	4713.8	0	yes	164980	0	1	0	1	>>Annotation	B4DJ81	B4DJ81	ENSG00000023228	4719	NDUFS1
>>proteomic identification	O75306-2;O75306	O75306-2;O75306	1;1	1;1	1;1	NADH dehydrogenase [ubiquinone] iron-sulfur protein 2, mitochondrial	NDUFS2	sp|O75306-2|NDUS2_HUMAN Isoform of O75306, Isoform 2 of NADH dehydrogenase [ubiquinone] iron-sulfur protein 2, mitochondrial OS=Homo sapiens OX=9606 GN=NDUFS2;sp|O75306|NDUS2_HUMAN NADH dehydrogenase [ubiquinone] iron-sulfur protein 2, mitochondrial OS=Hom	2	1	1	1	1	0	1	0	1	0	2.6	2.6	2.6	51.851	457	457;463	0	7.5071	By MS/MS		2.6	0	279860	279860	0	11195	11195	0	yes	279860	0	1	0	1	>>Annotation	O75306-2	O75306	ENSG00000158864	4720	NDUFS2
>>proteomic identification	O75489;E9PS48;O75489-2	O75489;E9PS48;O75489-2	2;1;1	2;1;1	2;1;1	NADH dehydrogenase [ubiquinone] iron-sulfur protein 3, mitochondrial	NDUFS3	sp|O75489|NDUS3_HUMAN NADH dehydrogenase [ubiquinone] iron-sulfur protein 3, mitochondrial OS=Homo sapiens OX=9606 GN=NDUFS3 PE=1 SV=1;tr|E9PS48|E9PS48_HUMAN Isoform of O75489, NADH dehydrogenase [ubiquinone] iron-sulfur protein 3, mitochondrial OS=Homo sa	3	2	2	2	2	0	2	0	2	0	9.8	9.8	9.8	30.241	264	264;161;132	0	15.078	By MS/MS		9.8	0	555770	555770	0	32692	32692	0	yes	555770	0	2	0	2	>>Annotation	O75489	O75489	ENSG00000213619	4722	NDUFS3
>>proteomic identification	Q9BYG3;H7BZL0;C9J808;C9J6C5	Q9BYG3;H7BZL0;C9J808	3;2;2;1	3;2;2;1	3;2;2;1	MKI67 FHA domain-interacting nucleolar phosphoprotein	NIFK	sp|Q9BYG3|MK67I_HUMAN MKI67 FHA domain-interacting nucleolar phosphoprotein OS=Homo sapiens OX=9606 GN=NIFK PE=1 SV=1;tr|H7BZL0|H7BZL0_HUMAN Isoform of Q9BYG3, MKI67 FHA domain-interacting nucleolar phosphoprotein (Fragment) OS=Homo sapiens OX=9606 GN=NIFK	4	3	3	3	3	0	3	0	3	0	14.3	14.3	14.3	34.222	293	293;102;164;166	0	18.76	By MS/MS		14.3	0	621900	621900	0	41460	41460	0	yes	621900	0	2	0	2	>>Annotation	Q9BYG3	Q9BYG3	ENSG00000155438	84365	NIFK
>>proteomic identification	O15226;O15226-2	O15226;O15226-2	1;1	1;1	1;1	NF-kappa-B-repressing factor	NKRF	sp|O15226|NKRF_HUMAN NF-kappa-B-repressing factor OS=Homo sapiens OX=9606 GN=NKRF PE=1 SV=2;sp|O15226-2|NKRF_HUMAN Isoform of O15226, Isoform 2 of NF-kappa-B-repressing factor OS=Homo sapiens OX=9606 GN=NKRF	2	1	1	1	1	0	1	0	1	0	1.4	1.4	1.4	77.672	690	690;705	0.0039683	6.2517	By MS/MS		1.4	0	180310	180310	0	4507.6	4507.6	0	yes	180310	0	1	0	1	>>Annotation	O15226	O15226	ENSG00000186416	55922	NKRF
>>proteomic identification	E7ERL0;J3KPD9;Q32Q12;P22392;P15531;P15531-2;P22392-2;C9K028;F6XY72;E5RHP0;O60361	E7ERL0;J3KPD9;Q32Q12;P22392;P15531;P15531-2;P22392-2;C9K028;F6XY72;E5RHP0;O60361	4;4;4;4;4;4;4;2;2;2;2	4;4;4;4;4;4;4;2;2;2;2	4;4;4;4;4;4;4;2;2;2;2	Nucleoside diphosphate kinase;Nucleoside diphosphate kinase B;Nucleoside diphosphate kinase A;Putative nucleoside diphosphate kinase	NME1;NME2;NME1-NME2;NME2P1	tr|E7ERL0|E7ERL0_HUMAN Isoform of P15531, Nucleoside diphosphate kinase A OS=Homo sapiens OX=9606 GN=NME1 PE=1 SV=1;tr|J3KPD9|J3KPD9_HUMAN Isoform of P22392, NME1-NME2 readthrough OS=Homo sapiens OX=9606 GN=NME1-NME2 PE=1 SV=1;tr|Q32Q12|Q32Q12_HUMAN Isofor	11	4	4	4	4	3	4	3	4	3	33.1	33.1	33.1	15.261	139	139;197;292;152;152;177;267;60;82;82;137	0	23.46	By MS/MS	By MS/MS	33.1	27.3	856790	618750	238030	122400	88393	34005	yes	701820	149900	4	1	5	>>Annotation	E7ERL0	E7ERL0	ENSG00000239672	4830	NME1
>>proteomic identification	Q9ULX3;H3BUR4	Q9ULX3;H3BUR4	2;1	2;1	2;1	RNA-binding protein NOB1	NOB1	sp|Q9ULX3|NOB1_HUMAN RNA-binding protein NOB1 OS=Homo sapiens OX=9606 GN=NOB1 PE=1 SV=1;tr|H3BUR4|H3BUR4_HUMAN Isoform of Q9ULX3, RNA-binding protein NOB1 OS=Homo sapiens OX=9606 GN=NOB1 PE=1 SV=1	2	2	2	2	2	0	2	0	2	0	6.1	6.1	6.1	46.674	412	412;66	0	12.783	By MS/MS		6.1	0	366970	366970	0	15955	15955	0	yes	366970	0	2	0	2	>>Annotation	Q9ULX3	Q9ULX3	ENSG00000141101	28987	NOB1
>>proteomic identification	Q9Y3T9	Q9Y3T9	1	1	1	Nucleolar complex protein 2 homolog	NOC2L	sp|Q9Y3T9|NOC2L_HUMAN Nucleolar complex protein 2 homolog OS=Homo sapiens OX=9606 GN=NOC2L PE=1 SV=4	1	1	1	1	1	0	1	0	1	0	1.5	1.5	1.5	84.918	749	749	0	7.1408	By MS/MS		1.5	0	192770	192770	0	6884.7	6884.7	0	yes	192770	0	1	0	1	>>Annotation	Q9Y3T9	Q9Y3T9	ENSG00000188976	26155	NOC2L
>>proteomic identification	A0A0A0MRW6;Q9H6R4-2;Q9H6R4-4;Q9H6R4;Q9H6R4-3	A0A0A0MRW6;Q9H6R4-2;Q9H6R4-4;Q9H6R4;Q9H6R4-3	2;2;2;2;1	2;2;2;2;1	2;2;2;2;1	Nucleolar protein 6	NOL6	tr|A0A0A0MRW6|A0A0A0MRW6_HUMAN Isoform of Q9H6R4, Nucleolar protein 6 OS=Homo sapiens OX=9606 GN=NOL6 PE=1 SV=1;sp|Q9H6R4-2|NOL6_HUMAN Isoform of Q9H6R4, Isoform 2 of Nucleolar protein 6 OS=Homo sapiens OX=9606 GN=NOL6;sp|Q9H6R4-4|NOL6_HUMAN Isoform of Q9H	5	2	2	2	2	1	2	1	2	1	3.1	3.1	3.1	112.16	1008	1008;1007;1143;1146;699	0	13.446	By MS/MS	By matching	3.1	1.5	538950	477900	61045	12249	10861	1387.4	yes	477900	0	2	0	2	>>Annotation	A0A0A0MRW6	A0A0A0MRW6	ENSG00000165271	65083	NOL6
>>proteomic identification	Q5SY16	Q5SY16	2	2	2	Polynucleotide 5-hydroxyl-kinase NOL9	NOL9	sp|Q5SY16|NOL9_HUMAN Polynucleotide 5-hydroxyl-kinase NOL9 OS=Homo sapiens OX=9606 GN=NOL9 PE=1 SV=1	1	2	2	2	2	0	2	0	2	0	3.8	3.8	3.8	79.322	702	702	0	11.704	By MS/MS		3.8	0	443290	443290	0	17050	17050	0	yes	443290	0	2	0	2	>>Annotation	Q5SY16	Q5SY16	ENSG00000162408	79707	NOL9
>>proteomic identification	Q9Y3C1;D6RC60;D6RIC3;A0A0C4DGU5;A0A087X2G6;Q9Y3C1-3;Q9Y3C1-2;A0A087WU10	Q9Y3C1;D6RC60;D6RIC3;A0A0C4DGU5;A0A087X2G6;Q9Y3C1-3;Q9Y3C1-2	3;2;2;2;2;2;2;1	3;2;2;2;2;2;2;1	3;2;2;2;2;2;2;1	Nucleolar protein 16	NOP16	sp|Q9Y3C1|NOP16_HUMAN Nucleolar protein 16 OS=Homo sapiens OX=9606 GN=NOP16 PE=1 SV=2;tr|D6RC60|D6RC60_HUMAN Isoform of Q9Y3C1, Nucleolar protein 16 OS=Homo sapiens OX=9606 GN=NOP16 PE=1 SV=1;tr|D6RIC3|D6RIC3_HUMAN Isoform of Q9Y3C1, Nucleolar protein 16 O	8	3	3	3	3	2	3	2	3	2	16.3	16.3	16.3	21.188	178	178;95;150;231;237;232;236;70	0	18.538	By MS/MS	By matching	16.3	12.4	1662300	1266200	396090	166230	126620	39609	yes	860460	565230	4	0	4	>>Annotation	Q9Y3C1	Q9Y3C1	ENSG00000048162	51491	NOP16
>>proteomic identification	P46087-2;P46087;P46087-4;P46087-3;F5GYR3;F5H5X6;F5H359;F5H8G6;F5GWB7;F5H709	P46087-2;P46087;P46087-4;P46087-3	10;10;10;9;3;2;1;1;1;1	10;10;10;9;3;2;1;1;1;1	10;10;10;9;3;2;1;1;1;1	Probable 28S rRNA (cytosine(4447)-C(5))-methyltransferase	NOP2	sp|P46087-2|NOP2_HUMAN Isoform of P46087, Isoform 2 of Probable 28S rRNA (cytosine(4447)-C(5))-methyltransferase OS=Homo sapiens OX=9606 GN=NOP2;sp|P46087|NOP2_HUMAN Probable 28S rRNA (cytosine(4447)-C(5))-methyltransferase OS=Homo sapiens OX=9606 GN=NOP2	10	10	10	10	10	0	10	0	10	0	16.1	16.1	16.1	88.972	808	808;812;845;628;275;250;81;98;159;176	0	70.244	By MS/MS		16.1	0	4233900	4233900	0	132310	132310	0	yes	4233900	0	10	0	10	>>Annotation	P46087-2	P46087	ENSG00000111641	4839	NOP2
>>proteomic identification	Q9NZM5	Q9NZM5	1	1	1	Glioma tumor suppressor candidate region gene 2 protein	GLTSCR2	sp|Q9NZM5|NOP53_HUMAN Ribosome biogenesis protein NOP53 OS=Homo sapiens OX=9606 GN=NOP53 PE=1 SV=2	1	1	1	1	1	0	1	0	1	0	2.7	2.7	2.7	54.389	478	478	0	6.8807	By MS/MS		2.7	0	242090	242090	0	16139	16139	0	yes	242090	0	1	0	1	>>Annotation	Q9NZM5	Q9NZM5	ENSG00000105373	29997	NOP53
>>proteomic identification	O00567;H0YDU4;Q5JXT2;H0Y653	O00567;H0YDU4;Q5JXT2	5;3;3;2	5;3;3;2	5;3;3;2	Nucleolar protein 56	NOP56	sp|O00567|NOP56_HUMAN Nucleolar protein 56 OS=Homo sapiens OX=9606 GN=NOP56 PE=1 SV=4;tr|H0YDU4|H0YDU4_HUMAN Isoform of O00567, Nucleolar protein 56 (Fragment) OS=Homo sapiens OX=9606 GN=NOP56 PE=1 SV=1;tr|Q5JXT2|Q5JXT2_HUMAN Isoform of O00567, Nucleolar p	4	5	5	5	5	1	5	1	5	1	9.4	9.4	9.4	66.049	594	594;252;281;219	0	33.782	By MS/MS	By matching	9.4	2.5	2043500	1938400	105130	65921	62529	3391.2	yes	1829900	0	6	0	6	>>Annotation	O00567	O00567	ENSG00000101361	10528	NOP56
>>proteomic identification	Q9Y2X3	Q9Y2X3	3	3	3	Nucleolar protein 58	NOP58	sp|Q9Y2X3|NOP58_HUMAN Nucleolar protein 58 OS=Homo sapiens OX=9606 GN=NOP58 PE=1 SV=1	1	3	3	3	3	0	3	0	3	0	8.5	8.5	8.5	59.578	529	529	0	17.896	By MS/MS		8.5	0	501040	501040	0	20877	20877	0	yes	501040	0	3	0	3	>>Annotation	Q9Y2X3	Q9Y2X3	ENSG00000055044	51602	NOP58
>>proteomic identification	P06748-2;P06748;P06748-3;E5RGW4;E5RI98	P06748-2;P06748;P06748-3	7;7;6;1;1	7;7;6;1;1	7;7;6;1;1	Nucleophosmin	NPM1	sp|P06748-2|NPM_HUMAN Isoform of P06748, Isoform 2 of Nucleophosmin OS=Homo sapiens OX=9606 GN=NPM1;sp|P06748|NPM_HUMAN Nucleophosmin OS=Homo sapiens OX=9606 GN=NPM1 PE=1 SV=2;sp|P06748-3|NPM_HUMAN Isoform of P06748, Isoform 3 of Nucleophosmin OS=Homo sapi	5	7	7	7	6	6	6	6	6	6	29.4	29.4	29.4	29.464	265	265;294;259;59;111	0	82.198	By MS/MS	By MS/MS	26	26.8	23338000	19342000	3995600	1944800	1611800	332970	yes	19713000	3110400	5	4	9	>>Annotation	P06748-2	P06748	ENSG00000181163	4869	NPM1
>>proteomic identification	F5H7V1;G3V1R5;B1AKJ5;O43847;O43847-2	F5H7V1;G3V1R5;B1AKJ5;O43847;O43847-2	1;1;1;1;1	1;1;1;1;1	1;1;1;1;1	Nardilysin	NRD1	tr|F5H7V1|F5H7V1_HUMAN Isoform of O43847, Nardilysin OS=Homo sapiens OX=9606 GN=NRDC PE=1 SV=2;tr|G3V1R5|G3V1R5_HUMAN Isoform of O43847, Nardilysin (N-arginine dibasic convertase), isoform CRA_e OS=Homo sapiens OX=9606 GN=NRDC PE=1 SV=1;tr|B1AKJ5|B1AKJ5_HU	5	1	1	1	1	0	1	0	1	0	1.4	1.4	1.4	108.71	949	949;1087;1219;1150;1218	0.0087294	6.1491	By MS/MS		1.4	0	107380	107380	0	2753.4	2753.4	0	yes	107380	0	1	0	1	>>Annotation	F5H7V1	F5H7V1	ENSG00000078618	4898	NRDC
>>proteomic identification	A0A0A0MQZ6;O95478	A0A0A0MQZ6;O95478	1;1	1;1	1;1	Ribosome biogenesis protein NSA2 homolog	NSA2	tr|A0A0A0MQZ6|A0A0A0MQZ6_HUMAN Isoform of O95478, Ribosome biogenesis protein NSA2 homolog OS=Homo sapiens OX=9606 GN=NSA2 PE=1 SV=1;sp|O95478|NSA2_HUMAN Ribosome biogenesis protein NSA2 homolog OS=Homo sapiens OX=9606 GN=NSA2 PE=1 SV=1	2	1	1	1	1	0	1	0	1	0	6.9	6.9	6.9	22.653	189	189;260	0.0039761	6.2572	By MS/MS		6.9	0	233890	233890	0	33413	33413	0	yes	233890	0	1	0	1	>>Annotation	A0A0A0MQZ6	A0A0A0MQZ6	ENSG00000164346	10412	NSA2
>>proteomic identification	Q08J23;Q08J23-2;Q08J23-3;A0A140T9Y7	Q08J23;Q08J23-2;Q08J23-3	10;9;8;2	10;9;8;2	10;9;8;2	tRNA (cytosine(34)-C(5))-methyltransferase	NSUN2	sp|Q08J23|NSUN2_HUMAN tRNA (cytosine(34)-C(5))-methyltransferase OS=Homo sapiens OX=9606 GN=NSUN2 PE=1 SV=2;sp|Q08J23-2|NSUN2_HUMAN Isoform of Q08J23, Isoform 2 of tRNA (cytosine(34)-C(5))-methyltransferase OS=Homo sapiens OX=9606 GN=NSUN2;sp|Q08J23-3|NSUN	4	10	10	10	10	0	10	0	10	0	16.3	16.3	16.3	86.47	767	767;732;531;202	0	76.964	By MS/MS		16.3	0	4233700	4233700	0	96221	96221	0	yes	4233700	0	9	0	9	>>Annotation	Q08J23	Q08J23	ENSG00000037474	54888	NSUN2
>>proteomic identification	Q9Y266	Q9Y266	1	1	1	Nuclear migration protein nudC	NUDC	sp|Q9Y266|NUDC_HUMAN Nuclear migration protein nudC OS=Homo sapiens OX=9606 GN=NUDC PE=1 SV=1	1	1	1	1	1	1	1	1	1	1	2.7	2.7	2.7	38.242	331	331	0.0040609	6.3591	By MS/MS	By matching	2.7	2.7	332150	194440	137710	15817	9259.1	6557.6	yes	0	134770	1	0	1	>>Annotation	Q9Y266	Q9Y266	ENSG00000090273	10726	NUDC
>>proteomic identification	Q14980-4;Q14980-3;Q14980-2;Q14980;A0A087WY61;F5H6Y5;F5H4J1;H0YFY6;Q14980-5	Q14980-4;Q14980-3;Q14980-2;Q14980;A0A087WY61	7;7;7;7;6;2;2;2;1	7;7;7;7;6;2;2;2;1	7;7;7;7;6;2;2;2;1	Nuclear mitotic apparatus protein 1	NUMA1	sp|Q14980-4|NUMA1_HUMAN Isoform of Q14980, Isoform 4 of Nuclear mitotic apparatus protein 1 OS=Homo sapiens OX=9606 GN=NUMA1;sp|Q14980-3|NUMA1_HUMAN Isoform of Q14980, Isoform 3 of Nuclear mitotic apparatus protein 1 OS=Homo sapiens OX=9606 GN=NUMA1;sp|Q14	9	7	7	7	7	0	7	0	7	0	6	6	6	200.09	1763	1763;1776;2101;2115;2099;691;851;964;979	0	60.743	By MS/MS		6	0	1341800	1341800	0	13977	13977	0	yes	1341800	0	7	0	7	>>Annotation	Q14980-4	Q14980	ENSG00000137497	4926	NUMA1
>>proteomic identification	G3V1T4;P57740	G3V1T4;P57740	2;2	2;2	2;2	Nuclear pore complex protein Nup107	NUP107	tr|G3V1T4|G3V1T4_HUMAN Isoform of P57740, Nuclear pore complex protein Nup107 OS=Homo sapiens OX=9606 GN=NUP107 PE=1 SV=1;sp|P57740|NU107_HUMAN Nuclear pore complex protein Nup107 OS=Homo sapiens OX=9606 GN=NUP107 PE=1 SV=1	2	2	2	2	2	0	2	0	2	0	28.2	28.2	28.2	11.348	103	103;925	0	11.496	By MS/MS		28.2	0	226020	226020	0	45204	45204	0	yes	226020	0	3	0	3	>>Annotation	G3V1T4	G3V1T4	ENSG00000111581	57122	NUP107
>>proteomic identification	E9PF10;O75694-2;O75694	E9PF10;O75694-2;O75694	8;8;8	8;8;8	8;8;8	Nuclear pore complex protein Nup155	NUP155	tr|E9PF10|E9PF10_HUMAN Isoform of O75694, Nuclear pore complex protein Nup155 OS=Homo sapiens OX=9606 GN=NUP155 PE=1 SV=1;sp|O75694-2|NU155_HUMAN Isoform of O75694, Isoform 2 of Nuclear pore complex protein Nup155 OS=Homo sapiens OX=9606 GN=NUP155;sp|O7569	3	8	8	8	8	0	8	0	8	0	7.7	7.7	7.7	148.09	1327	1327;1332;1391	0	49.491	By MS/MS		7.7	0	1476000	1476000	0	27333	27333	0	yes	1476000	0	8	0	8	>>Annotation	E9PF10	E9PF10	ENSG00000113569	9631	NUP155
>>proteomic identification	Q12769;G3V198;E9PR16	Q12769;G3V198	3;2;1	3;2;1	3;2;1	Nuclear pore complex protein Nup160	NUP160	sp|Q12769|NU160_HUMAN Nuclear pore complex protein Nup160 OS=Homo sapiens OX=9606 GN=NUP160 PE=1 SV=3;tr|G3V198|G3V198_HUMAN Isoform of Q12769, Nuclear pore complex protein Nup160 (Fragment) OS=Homo sapiens OX=9606 GN=NUP160 PE=1 SV=2	3	3	3	3	3	0	3	0	3	0	2.1	2.1	2.1	162.12	1436	1436;1314;1123	0	18.363	By MS/MS		2.1	0	589980	589980	0	9833	9833	0	yes	589980	0	3	0	3	>>Annotation	Q12769	Q12769	ENSG00000030066	23279	NUP160
>>proteomic identification	Q8NFH3	Q8NFH3	1	1	1	Nucleoporin Nup43	NUP43	sp|Q8NFH3|NUP43_HUMAN Nucleoporin Nup43 OS=Homo sapiens OX=9606 GN=NUP43 PE=1 SV=1	1	1	1	1	1	0	1	0	1	0	4.5	4.5	4.5	42.15	380	380	0	6.8912	By MS/MS		4.5	0	199580	199580	0	16632	16632	0	yes	199580	0	1	0	1	>>Annotation	Q8NFH3	Q8NFH3	ENSG00000120253	348995	NUP43
>>proteomic identification	H3BVG0;Q8N1F7;H3BV15;H3BNN5;H3BV11;H3BRD9;H3BRI8;H3BM93;Q8N1F7-2	H3BVG0;Q8N1F7;H3BV15;H3BNN5;H3BV11;H3BRD9;H3BRI8;H3BM93;Q8N1F7-2	2;2;1;1;1;1;1;1;1	2;2;1;1;1;1;1;1;1	2;2;1;1;1;1;1;1;1	Nuclear pore complex protein Nup93	NUP93	tr|H3BVG0|H3BVG0_HUMAN Isoform of Q8N1F7, Nuclear pore complex protein Nup93 OS=Homo sapiens OX=9606 GN=NUP93 PE=1 SV=1;sp|Q8N1F7|NUP93_HUMAN Nuclear pore complex protein Nup93 OS=Homo sapiens OX=9606 GN=NUP93 PE=1 SV=2;tr|H3BV15|H3BV15_HUMAN Isoform of Q8	9	2	2	2	2	0	2	0	2	0	2.7	2.7	2.7	99.554	880	880;819;84;132;136;140;151;178;696	0	11.463	By MS/MS		2.7	0	411830	411830	0	8236.6	8236.6	0	yes	411830	0	3	0	3	>>Annotation	H3BVG0	H3BVG0	ENSG00000102900	9688	NUP93
>>proteomic identification	Q15646-2;Q15646-3;Q15646	Q15646-2;Q15646-3;Q15646	1;1;1	1;1;1	1;1;1	2-5-oligoadenylate synthase-like protein	OASL	sp|Q15646-2|OASL_HUMAN Isoform of Q15646, Isoform p30 of 2-5-oligoadenylate synthase-like protein OS=Homo sapiens OX=9606 GN=OASL;sp|Q15646-3|OASL_HUMAN Isoform of Q15646, Isoform 3 of 2-5-oligoadenylate synthase-like protein OS=Homo sapiens OX=9606 GN	3	1	1	1	1	0	1	0	1	0	5.9	5.9	5.9	29.083	255	255;384;514	0.0010776	6.6161	By MS/MS		5.9	0	156240	156240	0	10416	10416	0	yes	156240	0	2	0	2	>>Annotation	Q15646-2	Q15646	ENSG00000135114	8638	OASL
>>proteomic identification	O15294-3;O15294;C9JZL3;O15294-2	O15294-3;O15294;C9JZL3;O15294-2	2;2;1;1	2;2;1;1	2;2;1;1	UDP-N-acetylglucosamine--peptide N-acetylglucosaminyltransferase 110 kDa subunit	OGT	sp|O15294-3|OGT1_HUMAN Isoform of O15294, Isoform 1 of UDP-N-acetylglucosamine--peptide N-acetylglucosaminyltransferase 110 kDa subunit OS=Homo sapiens OX=9606 GN=OGT;sp|O15294|OGT1_HUMAN UDP-N-acetylglucosamine--peptide N-acetylglucosaminyltransferase 110	4	2	2	2	2	0	2	0	2	0	2.6	2.6	2.6	115.7	1036	1036;1046;156;920	0	11.429	By MS/MS		2.6	0	148810	148810	0	3037	3037	0	yes	148810	0	1	0	1	>>Annotation	O15294-3	O15294	ENSG00000147162	8473	OGT
>>proteomic identification	F5GYN4;J3KR44;F5GYJ8;Q96FW1	F5GYN4;J3KR44;F5GYJ8;Q96FW1	1;1;1;1	1;1;1;1	1;1;1;1	Ubiquitin thioesterase OTUB1	OTUB1	tr|F5GYN4|F5GYN4_HUMAN Isoform of Q96FW1, Ubiquitin thioesterase OTUB1 OS=Homo sapiens OX=9606 GN=OTUB1 PE=1 SV=1;tr|J3KR44|J3KR44_HUMAN Isoform of Q96FW1, Ubiquitin thioesterase OS=Homo sapiens OX=9606 GN=OTUB1 PE=1 SV=2;tr|F5GYJ8|F5GYJ8_HUMAN Isoform of	4	1	1	1	1	0	1	0	1	0	6.2	6.2	6.2	28.05	241	241;272;286;271	0.0010695	6.5785	By MS/MS		6.2	0	112450	112450	0	8649.9	8649.9	0	yes	112450	0	1	0	1	>>Annotation	F5GYN4	F5GYN4	ENSG00000167770	55611	OTUB1
>>proteomic identification	P07237;H7BZ94;H0Y3Z3;I3L0S0;I3L398;I3L3P5;I3NI03;I3L3U6;I3L312	P07237;H7BZ94;H0Y3Z3	7;6;5;2;2;1;1;1;1	7;6;5;2;2;1;1;1;1	7;6;5;2;2;1;1;1;1	Protein disulfide-isomerase	P4HB	sp|P07237|PDIA1_HUMAN Protein disulfide-isomerase OS=Homo sapiens OX=9606 GN=P4HB PE=1 SV=3;tr|H7BZ94|H7BZ94_HUMAN Isoform of P07237, Protein disulfide-isomerase OS=Homo sapiens OX=9606 GN=P4HB PE=1 SV=2;tr|H0Y3Z3|H0Y3Z3_HUMAN Isoform of P07237, Protein di	9	7	7	7	7	1	7	1	7	1	15.6	15.6	15.6	57.116	508	508;464;274;148;200;156;166;188;208	0	61.014	By MS/MS	By matching	15.6	2	2540900	2510400	30452	72597	71726	870.06	yes	2510400	0	7	0	7	>>Annotation	P07237	P07237	ENSG00000185624	5034	P4HB
>>proteomic identification	D6RF62;E9PBS1;P22234;P22234-2	D6RF62;E9PBS1;P22234;P22234-2	3;3;3;3	3;3;3;3	3;3;3;3	Multifunctional protein ADE2;Phosphoribosylaminoimidazole-succinocarboxamide synthase;Phosphoribosylaminoimidazole carboxylase	PAICS	tr|D6RF62|D6RF62_HUMAN Isoform of P22234, Multifunctional protein ADE2 OS=Homo sapiens OX=9606 GN=PAICS PE=1 SV=1;tr|E9PBS1|E9PBS1_HUMAN Isoform of P22234, Multifunctional protein ADE2 (Fragment) OS=Homo sapiens OX=9606 GN=PAICS PE=1 SV=1;sp|P22234|PUR6_HU	4	3	3	3	3	0	3	0	3	0	12.3	12.3	12.3	37.111	333	333;413;425;432	0	16.834	By MS/MS		12.3	0	509180	509180	0	33945	33945	0	yes	509180	0	3	0	3	>>Annotation	D6RF62	D6RF62	ENSG00000128050	10606	PAICS
>>proteomic identification	P09874	P09874	2	2	2	Poly [ADP-ribose] polymerase 1	PARP1	sp|P09874|PARP1_HUMAN Poly [ADP-ribose] polymerase 1 OS=Homo sapiens OX=9606 GN=PARP1 PE=1 SV=4	1	2	2	2	2	0	2	0	2	0	2.4	2.4	2.4	113.08	1014	1014	0	11.35	By MS/MS		2.4	0	335480	335480	0	6578	6578	0	yes	335480	0	2	0	2	>>Annotation	P09874	P09874	ENSG00000143799	142	PARP1
>>proteomic identification	Q15365;F8VTZ0	Q15365	6;1	6;1	4;0	Poly(rC)-binding protein 1	PCBP1	sp|Q15365|PCBP1_HUMAN Poly(rC)-binding protein 1 OS=Homo sapiens OX=9606 GN=PCBP1 PE=1 SV=2	2	6	6	4	6	3	6	3	4	1	23.9	23.9	15.2	37.497	356	356;64	0	52.859	By MS/MS	By MS/MS	23.9	12.6	5278700	5029600	249130	310510	295860	14655	yes	4535900	345350	7	1	8	>>Annotation	Q15365	Q15365	ENSG00000169564	5093	PCBP1
>>proteomic identification	Q15366-6;Q15366-3;Q15366;Q15366-2;F8W0G4;F8VXH9;H3BRU6;F8VZX2;J3QT27;E9PFP8;Q15366-7;Q15366-8;Q15366-4;Q15366-5;P57721-2;P57721-3;P57721-5;P57721-4;P57721;F8W1G6;H3BND9;H3BSS4	Q15366-6;Q15366-3;Q15366;Q15366-2;F8W0G4;F8VXH9;H3BRU6;F8VZX2;J3QT27;E9PFP8;Q15366-7;Q15366-8;Q15366-4;Q15366-5;P57721-2;P57721-3;P57721-5;P57721-4;P57721;F8W1G6	4;4;4;4;3;3;3;3;3;3;3;3;3;3;3;3;3;3;3;2;1;1	2;2;2;2;1;1;1;1;1;1;1;1;1;1;1;1;1;1;1;1;1;1	2;2;2;2;1;1;1;1;1;1;1;1;1;1;1;1;1;1;1;1;1;1	Poly(rC)-binding protein 2;Poly(rC)-binding protein 3	PCBP2;PCBP3	sp|Q15366-6|PCBP2_HUMAN Isoform of Q15366, Isoform 6 of Poly(rC)-binding protein 2 OS=Homo sapiens OX=9606 GN=PCBP2;sp|Q15366-3|PCBP2_HUMAN Isoform of Q15366, Isoform 3 of Poly(rC)-binding protein 2 OS=Homo sapiens OX=9606 GN=PCBP2;sp|Q15366|PCBP2_HUMAN Po	22	4	2	2	4	2	2	0	2	0	16.3	7.8	7.8	38.15	361	361;362;365;366;158;160;301;321;322;361;318;322;331;335;345;346;351;370;371;202;112;184	0	14.589	By MS/MS	By matching	16.3	8.6	1446900	1446900	0	85110	85110	0	yes	1446900	0	2	0	2	>>Annotation	Q15366-6	Q15366	ENSG00000197111	5094	PCBP2
>>proteomic identification	P12004	P12004	3	3	3	Proliferating cell nuclear antigen	PCNA	sp|P12004|PCNA_HUMAN Proliferating cell nuclear antigen OS=Homo sapiens OX=9606 GN=PCNA PE=1 SV=1	1	3	3	3	3	0	3	0	3	0	17.2	17.2	17.2	28.768	261	261	0	21.847	By MS/MS		17.2	0	1699500	1699500	0	106220	106220	0	yes	1699500	0	4	0	4	>>Annotation	P12004	P12004	ENSG00000132646	5111	PCNA
>>proteomic identification	Q14432	Q14432	3	3	3	cGMP-inhibited 3,5-cyclic phosphodiesterase A	PDE3A	sp|Q14432|PDE3A_HUMAN cGMP-inhibited 3,5-cyclic phosphodiesterase A OS=Homo sapiens OX=9606 GN=PDE3A PE=1 SV=3	1	3	3	3	3	0	3	0	3	0	3.2	3.2	3.2	124.98	1141	1141	0	18.981	By MS/MS		3.2	0	712630	712630	0	14846	14846	0	yes	712630	0	3	0	3	>>Annotation	Q14432	Q14432	ENSG00000172572	5139	PDE3A
>>proteomic identification	Q5JPU0;Q5JPT9;Q5JPU1;P08559-3;P08559;P08559-2;P08559-4;Q5JPU2	Q5JPU0;Q5JPT9;Q5JPU1;P08559-3;P08559;P08559-2;P08559-4;Q5JPU2	2;2;2;2;2;2;2;1	2;2;2;2;2;2;2;1	2;2;2;2;2;2;2;1	Pyruvate dehydrogenase E1 component subunit alpha, somatic form, mitochondrial	PDHA1	tr|Q5JPU0|Q5JPU0_HUMAN Isoform of P08559, Pyruvate dehydrogenase E1 component subunit alpha, somatic form, mitochondrial OS=Homo sapiens OX=9606 GN=PDHA1 PE=1 SV=1;tr|Q5JPT9|Q5JPT9_HUMAN Isoform of P08559, Pyruvate dehydrogenase E1 component subunit alpha,	8	2	2	2	2	0	2	0	2	0	12.2	12.2	12.2	19.845	180	180;203;205;359;390;397;428;121	0	11.867	By MS/MS		12.2	0	425360	425360	0	47263	47263	0	yes	425360	0	2	0	2	>>Annotation	Q5JPU0	Q5JPU0	ENSG00000131828	5160	PDHA1
>>proteomic identification	P11177-3;P11177-2;P11177	P11177-3;P11177-2;P11177	1;1;1	1;1;1	1;1;1	Pyruvate dehydrogenase E1 component subunit beta, mitochondrial	PDHB	sp|P11177-3|ODPB_HUMAN Isoform of P11177, Isoform 3 of Pyruvate dehydrogenase E1 component subunit beta, mitochondrial OS=Homo sapiens OX=9606 GN=PDHB;sp|P11177-2|ODPB_HUMAN Isoform of P11177, Isoform 2 of Pyruvate dehydrogenase E1 component subunit beta,	3	1	1	1	1	0	1	0	1	0	4.7	4.7	4.7	37.514	341	341;341;359	0	7.5271	By MS/MS		4.7	0	268590	268590	0	13430	13430	0	yes	268590	0	1	0	1	>>Annotation	P11177-3	P11177	ENSG00000168291	5162	PDHB
>>proteomic identification	H7BZJ3	H7BZJ3	1	1	1		PDIA3	tr|H7BZJ3|H7BZJ3_HUMAN Isoform of P30101, Protein disulfide-isomerase A3 (Fragment) OS=Homo sapiens OX=9606 GN=PDIA3 PE=1 SV=1	1	1	1	1	1	1	1	1	1	1	11.4	11.4	11.4	13.519	123	123	0.0010893	6.6585	By MS/MS	By MS/MS	11.4	11.4	426760	297490	129270	47418	33054	14363	yes	0	126520	1	1	2	>>Annotation	H7BZJ3	H7BZJ3	ENSG00000167004	2923	PDIA3
>>proteomic identification	Q15084-3;Q15084;Q15084-4;Q15084-5;Q15084-2	Q15084-3;Q15084;Q15084-4;Q15084-5;Q15084-2	2;2;2;2;2	2;2;2;2;2	2;2;2;2;2	Protein disulfide-isomerase A6	PDIA6	sp|Q15084-3|PDIA6_HUMAN Isoform of Q15084, Isoform 3 of Protein disulfide-isomerase A6 OS=Homo sapiens OX=9606 GN=PDIA6;sp|Q15084|PDIA6_HUMAN Protein disulfide-isomerase A6 OS=Homo sapiens OX=9606 GN=PDIA6 PE=1 SV=1;sp|Q15084-4|PDIA6_HUMAN Isoform of Q1508	5	2	2	2	2	0	2	0	2	0	6.4	6.4	6.4	47.837	437	437;440;445;488;492	0	10.907	By MS/MS		6.4	0	433210	433210	0	25483	25483	0	yes	433210	0	1	0	1	>>Annotation	Q15084-3	Q15084	ENSG00000143870	10130	PDIA6
>>proteomic identification	H0Y8Y3;Q96HC4-7;Q96HC4-4;Q96HC4;Q96HC4-6;A0A0A0MSP3;H0YBI4;Q96HC4-3;Q96HC4-2	H0Y8Y3;Q96HC4-7;Q96HC4-4;Q96HC4;Q96HC4-6;A0A0A0MSP3	4;4;4;4;4;3;1;1;1	4;4;4;4;4;3;1;1;1	4;4;4;4;4;3;1;1;1	PDZ and LIM domain protein 5	PDLIM5	tr|H0Y8Y3|H0Y8Y3_HUMAN Isoform of Q96HC4, PDZ and LIM domain protein 5 (Fragment) OS=Homo sapiens OX=9606 GN=PDLIM5 PE=1 SV=1;sp|Q96HC4-7|PDLI5_HUMAN Isoform of Q96HC4, Isoform 7 of PDZ and LIM domain protein 5 OS=Homo sapiens OX=9606 GN=PDLIM5;sp|Q96HC4-4	9	4	4	4	4	0	4	0	4	0	18.6	18.6	18.6	24.871	231	231;483;487;596;625;271;196;214;234	0	23.029	By MS/MS		18.6	0	640540	640540	0	40034	40034	0	yes	640540	0	4	0	4	>>Annotation	H0Y8Y3	H0Y8Y3	ENSG00000163110	10611	PDLIM5
>>proteomic identification	Q9NR12-2;Q9NR12	Q9NR12-2;Q9NR12	2;2	2;2	2;2	PDZ and LIM domain protein 7	PDLIM7	sp|Q9NR12-2|PDLI7_HUMAN Isoform of Q9NR12, Isoform 2 of PDZ and LIM domain protein 7 OS=Homo sapiens OX=9606 GN=PDLIM7;sp|Q9NR12|PDLI7_HUMAN PDZ and LIM domain protein 7 OS=Homo sapiens OX=9606 GN=PDLIM7 PE=1 SV=1	2	2	2	2	2	0	2	0	2	0	5.7	5.7	5.7	46.51	423	423;457	0	12.561	By MS/MS		5.7	0	620520	620520	0	25855	25855	0	yes	620520	0	2	0	2	>>Annotation	Q9NR12-2	Q9NR12	ENSG00000196923	9260	PDLIM7
>>proteomic identification	A0A087WZG9;B4DSP0;A0A087WXK2;A0A087WUL4;A0A087WX23;Q86TG7-2;Q86TG7	A0A087WZG9;B4DSP0;A0A087WXK2;A0A087WUL4;A0A087WX23;Q86TG7-2;Q86TG7	1;1;1;1;1;1;1	1;1;1;1;1;1;1	1;1;1;1;1;1;1	Retrotransposon-derived protein PEG10	PEG10	tr|A0A087WZG9|A0A087WZG9_HUMAN Isoform of Q86TG7, Retrotransposon-derived protein PEG10 OS=Homo sapiens OX=9606 GN=PEG10 PE=1 SV=1;tr|B4DSP0|B4DSP0_HUMAN Isoform of Q86TG7, HCG1642748, isoform CRA_b OS=Homo sapiens OX=9606 GN=PEG10 PE=1 SV=1;tr|A0A087WXK2|	7	1	1	1	1	0	1	0	1	0	4.7	4.7	4.7	40.471	359	359;401;707;741;783;325;708	0	7.1697	By MS/MS		4.7	0	166680	166680	0	11112	11112	0	yes	166680	0	1	0	1	>>Annotation	A0A087WZG9	A0A087WZG9	ENSG00000242265	23089	PEG10
>>proteomic identification	B5MCF9;O00541-2;O00541;B3KXD6	B5MCF9;O00541-2;O00541;B3KXD6	2;2;2;1	2;2;2;1	2;2;2;1	Pescadillo homolog	PES1	tr|B5MCF9|B5MCF9_HUMAN Isoform of O00541, Pescadillo homolog OS=Homo sapiens OX=9606 GN=PES1 PE=1 SV=1;sp|O00541-2|PESC_HUMAN Isoform of O00541, Isoform 2 of Pescadillo homolog OS=Homo sapiens OX=9606 GN=PES1;sp|O00541|PESC_HUMAN Pescadillo homolog OS=Homo	4	2	2	2	2	0	2	0	2	0	3.3	3.3	3.3	66.077	571	571;583;588;449	0	13.044	By MS/MS		3.3	0	326060	326060	0	10869	10869	0	yes	326060	0	2	0	2	>>Annotation	B5MCF9	B5MCF9	ENSG00000100029	23481	PES1
>>proteomic identification	F8VZI0;A0A2R8Y891;P08237-2;P08237;P08237-3	F8VZI0;A0A2R8Y891;P08237-2;P08237;P08237-3	1;1;1;1;1	1;1;1;1;1	1;1;1;1;1	ATP-dependent 6-phosphofructokinase, muscle type	PFKM	tr|F8VZI0|F8VZI0_HUMAN Isoform of P08237, ATP-dependent 6-phosphofructokinase, muscle type OS=Homo sapiens OX=9606 GN=PFKM PE=1 SV=9;tr|A0A2R8Y891|A0A2R8Y891_HUMAN Isoform of P08237, ATP-dependent 6-phosphofructokinase OS=Homo sapiens OX=9606 GN=PFKM PE=1	5	1	1	1	1	0	1	0	1	0	1.5	1.5	1.5	79.642	727	727;883;749;780;851	0.0086372	6.1161	By MS/MS		1.5	0	306430	306430	0	10566	10566	0	yes	306430	0	1	0	1	>>Annotation	F8VZI0	F8VZI0	ENSG00000152556	5213	PFKM
>>proteomic identification	Q01813;Q01813-2;H0Y757;V9GYV7;V9GY25;H0Y3Y3;B1APP8;Q5VSR5;B1APP6;P17858	Q01813;Q01813-2	5;4;1;1;1;1;1;1;1;1	5;4;1;1;1;1;1;1;1;1	5;4;1;1;1;1;1;1;1;1	ATP-dependent 6-phosphofructokinase, platelet type	PFKP	sp|Q01813|PFKAP_HUMAN ATP-dependent 6-phosphofructokinase, platelet type OS=Homo sapiens OX=9606 GN=PFKP PE=1 SV=2;sp|Q01813-2|PFKAP_HUMAN Isoform of Q01813, Isoform 2 of ATP-dependent 6-phosphofructokinase, platelet type OS=Homo sapiens OX=9606 GN=PFKP	10	5	5	5	5	0	5	0	5	0	8	8	8	85.595	784	784;776;103;113;118;166;202;210;240;780	0	30.523	By MS/MS		8	0	1815400	1815400	0	56731	56731	0	yes	1618200	0	6	0	6	>>Annotation	Q01813	Q01813	ENSG00000067057	5214	PFKP
>>proteomic identification	Q96HS1;Q96HS1-2;F5GXG4	Q96HS1;Q96HS1-2	10;9;2	10;9;2	10;9;2	Serine/threonine-protein phosphatase PGAM5, mitochondrial	PGAM5	sp|Q96HS1|PGAM5_HUMAN Serine/threonine-protein phosphatase PGAM5, mitochondrial OS=Homo sapiens OX=9606 GN=PGAM5 PE=1 SV=2;sp|Q96HS1-2|PGAM5_HUMAN Isoform of Q96HS1, Isoform 2 of Serine/threonine-protein phosphatase PGAM5, mitochondrial OS=Homo sapiens OX=	3	10	10	10	9	5	9	5	9	5	31.8	31.8	31.8	32.004	289	289;255;140	0	59.88	By MS/MS	By MS/MS	28.4	18	5811900	4641300	1170500	290590	232070	58526	yes	4919600	867320	8	3	11	>>Annotation	Q96HS1	Q96HS1	ENSG00000247077	192111	PGAM5
>>proteomic identification	D6RBK0;C9JZ20;E7ESE2;E9PCW0;C9JW96;P35232-2;P35232	D6RBK0;C9JZ20;E7ESE2;E9PCW0;C9JW96;P35232-2;P35232	1;1;1;1;1;1;1	1;1;1;1;1;1;1	1;1;1;1;1;1;1	Prohibitin	PHB	tr|D6RBK0|D6RBK0_HUMAN Isoform of P35232, Prohibitin (Fragment) OS=Homo sapiens OX=9606 GN=PHB PE=1 SV=1;tr|C9JZ20|C9JZ20_HUMAN Isoform of P35232, Prohibitin (Fragment) OS=Homo sapiens OX=9606 GN=PHB PE=1 SV=1;tr|E7ESE2|E7ESE2_HUMAN Isoform of P35232, Proh	7	1	1	1	1	1	1	1	1	1	9.7	9.7	9.7	13.666	124	124;201;202;216;246;155;272	0.0010718	6.5945	By MS/MS	By matching	9.7	9.7	364270	276590	87680	40475	30733	9742.2	yes	0	85811	1	0	1	>>Annotation	D6RBK0	D6RBK0	ENSG00000167085	5245	PHB
>>proteomic identification	Q5JRC6;A0A0D9SGE8;Q8IWS0-4;Q8IWS0-2;Q8IWS0-5;Q8IWS0-3;Q8IWS0	Q5JRC6;A0A0D9SGE8;Q8IWS0-4;Q8IWS0-2;Q8IWS0-5;Q8IWS0-3;Q8IWS0	3;3;3;3;3;3;3	3;3;3;3;3;3;3	3;3;3;3;3;3;3	PHD finger protein 6	PHF6	tr|Q5JRC6|Q5JRC6_HUMAN Isoform of Q8IWS0, PHD finger protein 6, isoform CRA_d OS=Homo sapiens OX=9606 GN=PHF6 PE=1 SV=1;tr|A0A0D9SGE8|A0A0D9SGE8_HUMAN Isoform of Q8IWS0, PHD finger protein 6 OS=Homo sapiens OX=9606 GN=PHF6 PE=1 SV=1;sp|Q8IWS0-4|PHF6_HUMAN	7	3	3	3	3	0	3	0	3	0	11.4	11.4	11.4	36.43	324	324;366;310;312;331;364;365	0	19.768	By MS/MS		11.4	0	1277800	1277800	0	70989	70989	0	yes	1277800	0	3	0	3	>>Annotation	Q5JRC6	Q5JRC6	ENSG00000156531	84295	PHF6
>>proteomic identification	A0A286YF22;A0A2C9F2M7;O43175;A0A286YFA2;A0A286YFL2;A0A286YFM8;A0A286YF78;A0A286YER3;A0A286YFC8;A0A286YFB2;A0A286YFF3;A0A286YF34;A0A286YFE1;A0A286YFK5	A0A286YF22;A0A2C9F2M7;O43175;A0A286YFA2;A0A286YFL2;A0A286YFM8	8;8;8;6;5;4;3;2;2;2;1;1;1;1	8;8;8;6;5;4;3;2;2;2;1;1;1;1	8;8;8;6;5;4;3;2;2;2;1;1;1;1	D-3-phosphoglycerate dehydrogenase	PHGDH	tr|A0A286YF22|A0A286YF22_HUMAN Isoform of O43175, D-3-phosphoglycerate dehydrogenase OS=Homo sapiens OX=9606 GN=PHGDH PE=1 SV=1;tr|A0A2C9F2M7|A0A2C9F2M7_HUMAN Isoform of O43175, D-3-phosphoglycerate dehydrogenase OS=Homo sapiens OX=9606 GN=PHGDH PE=1 SV=1;	14	8	8	8	8	2	8	2	8	2	19.2	19.2	19.2	55.938	526	526;532;533;445;429;239;276;97;123;165;63;72;89;145	0	47.236	By MS/MS	By matching	19.2	5.1	2662500	2570900	91672	110940	107120	3819.7	yes	2535800	124810	8	0	8	>>Annotation	A0A286YF22	A0A286YF22	ENSG00000092621	26227	PHGDH
>>proteomic identification	P14618;P14618-2;H3BTN5;P14618-3;H3BQ34;B4DNK4;H3BUW1;H3BTJ2;H3BT25;H3BR70;H3BU13;H3BN34;H3BQZ3;P30613-2;P30613	P14618;P14618-2;H3BTN5;P14618-3;H3BQ34;B4DNK4;H3BUW1;H3BTJ2	19;17;16;16;14;13;10;10;9;5;2;1;1;1;1	19;17;16;16;14;13;10;10;9;5;2;1;1;1;1	19;17;16;16;14;13;10;10;9;5;2;1;1;1;1	Pyruvate kinase PKM;Pyruvate kinase	PKM	sp|P14618|KPYM_HUMAN Pyruvate kinase PKM OS=Homo sapiens OX=9606 GN=PKM PE=1 SV=4;sp|P14618-2|KPYM_HUMAN Isoform of P14618, Isoform M1 of Pyruvate kinase PKM OS=Homo sapiens OX=9606 GN=PKM;tr|H3BTN5|H3BTN5_HUMAN Isoform of P14618, Pyruvate kinase (Fragment	15	19	19	19	19	6	19	6	19	6	36.7	36.7	36.7	57.936	531	531;531;485;516;281;457;162;168;151;366;82;51;69;543;574	0	160.28	By MS/MS	By MS/MS	36.7	17.9	37781000	36922000	859480	1144900	1118800	26045	yes	36086000	1321800	20	2	22	>>Annotation	P14618	P14618	ENSG00000067225	5315	PKM
>>proteomic identification	Q13835-2;Q13835	Q13835-2;Q13835	1;1	1;1	1;1	Plakophilin-1	PKP1	sp|Q13835-2|PKP1_HUMAN Isoform of Q13835, Isoform 1 of Plakophilin-1 OS=Homo sapiens OX=9606 GN=PKP1;sp|Q13835|PKP1_HUMAN Plakophilin-1 OS=Homo sapiens OX=9606 GN=PKP1 PE=1 SV=2	2	1	1	1	1	0	1	0	1	0	2.1	2.1	2.1	80.496	726	726;747	0.0010905	6.6627	By MS/MS		2.1	0	51983	51983	0	1155.2	1155.2	0	yes	51983	0	1	0	1	>>Annotation	Q13835-2	Q13835	ENSG00000081277	5317	PKP1
>>proteomic identification	E5RIM3;Q9Y263	E5RIM3;Q9Y263	1;1	1;1	1;1	Phospholipase A-2-activating protein	PLAA	tr|E5RIM3|E5RIM3_HUMAN Isoform of Q9Y263, Phospholipase A-2-activating protein OS=Homo sapiens OX=9606 GN=PLAA PE=1 SV=1;sp|Q9Y263|PLAP_HUMAN Phospholipase A-2-activating protein OS=Homo sapiens OX=9606 GN=PLAA PE=1 SV=2	2	1	1	1	1	0	1	0	1	0	2.5	2.5	2.5	66.734	609	609;795	0	6.8475	By MS/MS		2.5	0	162650	162650	0	4647	4647	0	yes	162650	0	1	0	1	>>Annotation	E5RIM3	E5RIM3	ENSG00000137055	9373	PLAA
>>proteomic identification	Q8NHP8;Q8NHP8-2	Q8NHP8;Q8NHP8-2	3;2	3;2	3;2	Putative phospholipase B-like 2;Putative phospholipase B-like 2 32 kDa form;Putative phospholipase B-like 2 45 kDa form	PLBD2	sp|Q8NHP8|PLBL2_HUMAN Putative phospholipase B-like 2 OS=Homo sapiens OX=9606 GN=PLBD2 PE=1 SV=2;sp|Q8NHP8-2|PLBL2_HUMAN Isoform of Q8NHP8, Isoform 2 of Putative phospholipase B-like 2 OS=Homo sapiens OX=9606 GN=PLBD2	2	3	3	3	3	0	3	0	3	0	6.8	6.8	6.8	65.471	589	589;557	0	17.681	By MS/MS		6.8	0	604190	604190	0	24167	24167	0	yes	604190	0	3	0	3	>>Annotation	Q8NHP8	Q8NHP8	ENSG00000151176	196463	PLBD2
>>proteomic identification	Q15149-4	Q15149-4	129	129	2	Plectin	PLEC	sp|Q15149-4|PLEC_HUMAN Isoform of Q15149, Isoform 4 of Plectin OS=Homo sapiens OX=9606 GN=PLEC	1	129	129	2	114	100	114	100	1	2	33.2	33.2	0.5	516.19	4547	4547	0	323.31	By MS/MS	By MS/MS	28.5	27.2	124650000	68246000	56404000	442020	242010	200010	yes	70422000	52499000	113	76	189	>>Annotation	Q15149-4	Q15149	ENSG00000178209	5339	PLEC
>>proteomic identification	Q15149;Q15149-7;Q15149-8;Q15149-9;Q15149-5;Q15149-6;Q15149-2;E9PMV1;H0YDN1;E9PKG0;E9PQ28;E9PIA2	Q15149;Q15149-7;Q15149-8;Q15149-9;Q15149-5;Q15149-6;Q15149-2	128;127;127;127;127;127;127;14;6;3;1;1	1;0;0;0;0;0;0;0;0;0;0;0	1;0;0;0;0;0;0;0;0;0;0;0	Plectin	PLEC	sp|Q15149|PLEC_HUMAN Plectin OS=Homo sapiens OX=9606 GN=PLEC PE=1 SV=3;sp|Q15149-7|PLEC_HUMAN Isoform of Q15149, Isoform 7 of Plectin OS=Homo sapiens OX=9606 GN=PLEC;sp|Q15149-8|PLEC_HUMAN Isoform of Q15149, Isoform 8 of Plectin OS=Homo sapiens OX=9606 GN=	12	128	1	1	114	98	1	0	1	0	32.2	0.4	0.4	531.78	4684	4684;4515;4525;4533;4547;4551;4574;703;199;190;83;174	0.0011013	6.723	By MS/MS	By matching	27.7	25.9	188010	188010	0	648.31	648.31	0	yes	188010	0	1	0	1	>>Annotation	Q15149	Q15149	ENSG00000178209	5339	PLEC
>>proteomic identification	H0YGJ6;A0JP02;B4DJX4;Q9HAU0-5;Q9HAU0-8;Q9HAU0;Q9HAU0-2;Q9HAU0-4;Q9HAU0-6	H0YGJ6;A0JP02;B4DJX4;Q9HAU0-5;Q9HAU0-8;Q9HAU0;Q9HAU0-2;Q9HAU0-4;Q9HAU0-6	1;1;1;1;1;1;1;1;1	1;1;1;1;1;1;1;1;1	1;1;1;1;1;1;1;1;1	Pleckstrin homology domain-containing family A member 5	PLEKHA5	tr|H0YGJ6|H0YGJ6_HUMAN Isoform of Q9HAU0, Pleckstrin homology domain-containing family A member 5 (Fragment) OS=Homo sapiens OX=9606 GN=PLEKHA5 PE=1 SV=1;tr|A0JP02|A0JP02_HUMAN Isoform of Q9HAU0, PLEKHA5 protein OS=Homo sapiens OX=9606 GN=PLEKHA5 PE=1 SV=1	9	1	1	1	1	0	1	0	1	0	5.5	5.5	5.5	45.24	397	397;874;977;1060;1098;1116;1174;1179;1282	0.0078049	6.172	By MS/MS		5.5	0	149130	149130	0	7456.4	7456.4	0	yes	149130	0	1	0	1	>>Annotation	H0YGJ6	H0YGJ6	ENSG00000052126	54477	PLEKHA5
>>proteomic identification	X6R3U4;Q7Z736-4;Q7Z736-3;Q7Z736-2;Q7Z736	X6R3U4;Q7Z736-4;Q7Z736-3;Q7Z736-2;Q7Z736	1;1;1;1;1	1;1;1;1;1	1;1;1;1;1	Pleckstrin homology domain-containing family H member 3	PLEKHH3	tr|X6R3U4|X6R3U4_HUMAN Isoform of Q7Z736, Pleckstrin homology domain-containing family H member 3 OS=Homo sapiens OX=9606 GN=PLEKHH3 PE=1 SV=1;sp|Q7Z736-4|PKHH3_HUMAN Isoform of Q7Z736, Isoform 4 of Pleckstrin homology domain-containing family H member 3 O	5	1	1	1	1	0	1	0	1	0	1.5	1.5	1.5	84.857	790	790;616;705;733;793	0.0087464	6.162	By MS/MS		1.5	0	176390	176390	0	4767.2	4767.2	0	yes	176390	0	1	0	1	>>Annotation	X6R3U4	X6R3U4	ENSG00000068137	79990	PLEKHH3
>>proteomic identification	P53350;I3L309;I3L2H5	P53350;I3L309;I3L2H5	2;1;1	2;1;1	2;1;1	Serine/threonine-protein kinase PLK1	PLK1	sp|P53350|PLK1_HUMAN Serine/threonine-protein kinase PLK1 OS=Homo sapiens OX=9606 GN=PLK1 PE=1 SV=1;tr|I3L309|I3L309_HUMAN Isoform of P53350, Serine/threonine-protein kinase PLK1 (Fragment) OS=Homo sapiens OX=9606 GN=PLK1 PE=1 SV=1;tr|I3L2H5|I3L2H5_HUMAN I	3	2	2	2	2	0	2	0	2	0	4.5	4.5	4.5	68.254	603	603;58;105	0	13.53	By MS/MS		4.5	0	95059	95059	0	2640.5	2640.5	0	yes	95059	0	1	0	1	>>Annotation	P53350	P53350	ENSG00000166851	5347	PLK1
>>proteomic identification	Q02809;Q02809-2	Q02809;Q02809-2	3;3	3;3	3;3	Procollagen-lysine,2-oxoglutarate 5-dioxygenase 1	PLOD1	sp|Q02809|PLOD1_HUMAN Procollagen-lysine,2-oxoglutarate 5-dioxygenase 1 OS=Homo sapiens OX=9606 GN=PLOD1 PE=1 SV=2;sp|Q02809-2|PLOD1_HUMAN Isoform of Q02809, Isoform 2 of Procollagen-lysine,2-oxoglutarate 5-dioxygenase 1 OS=Homo sapiens OX=9606 GN=PLOD1	2	3	3	3	3	0	3	0	3	0	5.1	5.1	5.1	83.549	727	727;774	0	18.672	By MS/MS		5.1	0	1253100	1253100	0	28480	28480	0	yes	1253100	0	3	0	3	>>Annotation	Q02809	Q02809	ENSG00000083444	5351	PLOD1
>>proteomic identification	E7ETU9;O00469;O00469-2;O00469-3	E7ETU9;O00469;O00469-2;O00469-3	3;3;3;2	3;3;3;2	3;3;3;2	Procollagen-lysine,2-oxoglutarate 5-dioxygenase 2	PLOD2	tr|E7ETU9|E7ETU9_HUMAN Isoform of O00469, Procollagen-lysine,2-oxoglutarate 5-dioxygenase 2 OS=Homo sapiens OX=9606 GN=PLOD2 PE=1 SV=1;sp|O00469|PLOD2_HUMAN Procollagen-lysine,2-oxoglutarate 5-dioxygenase 2 OS=Homo sapiens OX=9606 GN=PLOD2 PE=1 SV=2;sp|O00	4	3	3	3	3	0	3	0	3	0	5.3	5.3	5.3	81.169	703	703;737;758;418	0	19.362	By MS/MS		5.3	0	585290	585290	0	16258	16258	0	yes	585290	0	3	0	3	>>Annotation	E7ETU9	E7ETU9	ENSG00000152952	5352	PLOD2
>>proteomic identification	Q8N490-2	Q8N490-2	1	1	1			sp|Q8N490-2|PNKD_HUMAN Isoform of Q8N490, Isoform 2 of Probable hydrolase PNKD OS=Homo sapiens OX=9606 GN=PNKD	1	1	1	1	1	0	1	0	1	0	7.7	7.7	7.7	15.396	142	142	0	13.016	By MS/MS		7.7	0	422120	422120	0	60302	60302	0	yes	422120	0	1	0	1	>>Annotation	Q8N490-2	Q8N490	ENSG00000127838	25953	PNKD
>>proteomic identification	F8WBJ6;Q9NRX1	F8WBJ6;Q9NRX1	1;1	1;1	1;1	RNA-binding protein PNO1	PNO1	tr|F8WBJ6|F8WBJ6_HUMAN Isoform of Q9NRX1, RNA-binding protein PNO1 OS=Homo sapiens OX=9606 GN=PNO1 PE=1 SV=1;sp|Q9NRX1|PNO1_HUMAN RNA-binding protein PNO1 OS=Homo sapiens OX=9606 GN=PNO1 PE=1 SV=1	2	1	1	1	1	0	1	0	1	0	11.8	11.8	11.8	15.175	136	136;252	0	12.073	By MS/MS		11.8	0	137510	137510	0	17188	17188	0	yes	137510	0	1	0	1	>>Annotation	F8WBJ6	F8WBJ6	ENSG00000115946	56902	PNO1
>>proteomic identification	B4DEM9;Q9Y2S7	B4DEM9;Q9Y2S7	2;2	2;2	2;2	Polymerase delta-interacting protein 2	POLDIP2	tr|B4DEM9|B4DEM9_HUMAN Isoform of Q9Y2S7, cDNA FLJ52257, highly similar to Polymerase delta-interacting protein 2 OS=Homo sapiens OX=9606 GN=POLDIP2 PE=1 SV=1;sp|Q9Y2S7|PDIP2_HUMAN Polymerase delta-interacting protein 2 OS=Homo sapiens OX=9606 GN=POLDIP2 P	2	2	2	2	2	0	2	0	2	0	6.9	6.9	6.9	39.871	350	350;368	0	11.138	By MS/MS		6.9	0	261840	261840	0	11902	11902	0	yes	261840	0	2	0	2	>>Annotation	B4DEM9	B4DEM9	ENSG00000004142	26073	POLDIP2
>>proteomic identification	D6RDJ3;A0A2R8YEY5;E7EQB9;A0A2R8YEZ4;A0A2R8Y5D3;O15160-2;O15160	D6RDJ3;A0A2R8YEY5;E7EQB9;A0A2R8YEZ4;A0A2R8Y5D3;O15160-2;O15160	1;1;1;1;1;1;1	1;1;1;1;1;1;1	1;1;1;1;1;1;1	DNA-directed RNA polymerases I and III subunit RPAC1	POLR1C	tr|D6RDJ3|D6RDJ3_HUMAN Isoform of O15160, DNA-directed RNA polymerases I and III subunit RPAC1 (Fragment) OS=Homo sapiens OX=9606 GN=POLR1C PE=1 SV=1;tr|A0A2R8YEY5|A0A2R8YEY5_HUMAN Isoform of O15160, DNA-directed RNA polymerases I and III subunit RPAC1 OS=	7	1	1	1	1	0	1	0	1	0	12.9	12.9	12.9	14.205	124	124;291;296;307;343;342;346	0.0041152	6.4329	By MS/MS		12.9	0	134990	134990	0	19285	19285	0	yes	134990	0	1	0	1	>>Annotation	D6RDJ3	D6RDJ3	ENSG00000171453	9533	POLR1C
>>proteomic identification	H3BRR2;P19387	H3BRR2;P19387	1;1	1;1	1;1	DNA-directed RNA polymerase II subunit RPB3	POLR2C	tr|H3BRR2|H3BRR2_HUMAN Isoform of P19387, DNA-directed RNA polymerase II subunit RPB3 OS=Homo sapiens OX=9606 GN=POLR2C PE=1 SV=1;sp|P19387|RPB3_HUMAN DNA-directed RNA polymerase II subunit RPB3 OS=Homo sapiens OX=9606 GN=POLR2C PE=1 SV=2	2	1	1	1	1	0	1	0	1	0	21.7	21.7	21.7	5.1729	46	46;275	0.0010741	6.6131	By MS/MS		21.7	0	222970	222970	0	55741	55741	0	yes	222970	0	1	0	1	>>Annotation	H3BRR2	H3BRR2	ENSG00000102978	5432	POLR2C
>>proteomic identification	O00411;K7ESD1;K7EMH3	O00411;K7ESD1;K7EMH3	2;1;1	2;1;1	2;1;1	DNA-directed RNA polymerase, mitochondrial	POLRMT	sp|O00411|RPOM_HUMAN DNA-directed RNA polymerase, mitochondrial OS=Homo sapiens OX=9606 GN=POLRMT PE=1 SV=2;tr|K7ESD1|K7ESD1_HUMAN Isoform of O00411, DNA-directed RNA polymerase, mitochondrial (Fragment) OS=Homo sapiens OX=9606 GN=POLRMT PE=1 SV=2;tr|K7EMH	3	2	2	2	2	0	2	0	2	0	2.9	2.9	2.9	138.62	1230	1230;127;347	0	18.818	By MS/MS		2.9	0	453640	453640	0	7688.8	7688.8	0	yes	453640	0	2	0	2	>>Annotation	O00411	O00411	ENSG00000099821	5442	POLRMT
>>proteomic identification	Q99575;E5RK39	Q99575;E5RK39	2;1	2;1	2;1	Ribonucleases P/MRP protein subunit POP1	POP1	sp|Q99575|POP1_HUMAN Ribonucleases P/MRP protein subunit POP1 OS=Homo sapiens OX=9606 GN=POP1 PE=1 SV=2;tr|E5RK39|E5RK39_HUMAN Isoform of Q99575, Ribonucleases P/MRP protein subunit POP1 (Fragment) OS=Homo sapiens OX=9606 GN=POP1 PE=1 SV=1	2	2	2	2	2	0	2	0	2	0	2.6	2.6	2.6	114.71	1024	1024;183	0	12.547	By MS/MS		2.6	0	256640	256640	0	4842.2	4842.2	0	yes	256640	0	2	0	2	>>Annotation	Q99575	Q99575	ENSG00000104356	10940	POP1
>>proteomic identification	H7C446;A8MV53;A0A0A6YYI3;A0A0B4J1V8;Q9NQ55-2;Q9NQ55;Q9NQ55-3	H7C446;A8MV53;A0A0A6YYI3;A0A0B4J1V8;Q9NQ55-2;Q9NQ55;Q9NQ55-3	1;1;1;1;1;1;1	1;1;1;1;1;1;1	1;1;1;1;1;1;1	Suppressor of SWI4 1 homolog	PPAN;PPAN-P2RY11	tr|H7C446|H7C446_HUMAN Isoform of Q9NQ55, Suppressor of SWI4 1 homolog (Fragment) OS=Homo sapiens OX=9606 GN=PPAN PE=1 SV=1;tr|A8MV53|A8MV53_HUMAN Isoform of Q9NQ55, HCG2033702, isoform CRA_a OS=Homo sapiens OX=9606 GN=PPAN PE=4 SV=1;tr|A0A0A6YYI3|A0A0A6YY	7	1	1	1	1	0	1	0	1	0	6.7	6.7	6.7	23.108	208	208;420;520;794;460;473;520	0	13.64	By MS/MS		6.7	0	200110	200110	0	20011	20011	0	yes	200110	0	1	0	1	>>Annotation	H7C446	H7C446	ENSG00000130810	56342	PPAN
>>proteomic identification	P62937;P62937-2;F8WE65;C9J5S7;P0DN26;A0A0H2UH34;A0A0B4J2A2;A0A075B767;A0A075B759;Q9Y536;F5H284;P0DN37	P62937;P62937-2	7;5;3;3;2;2;2;2;2;2;2;1	7;5;3;3;2;2;2;2;2;2;2;1	7;5;3;3;2;2;2;2;2;2;2;1	Peptidyl-prolyl cis-trans isomerase A;Peptidyl-prolyl cis-trans isomerase A, N-terminally processed	PPIA	sp|P62937|PPIA_HUMAN Peptidyl-prolyl cis-trans isomerase A OS=Homo sapiens OX=9606 GN=PPIA PE=1 SV=2;sp|P62937-2|PPIA_HUMAN Isoform of P62937, Isoform 2 of Peptidyl-prolyl cis-trans isomerase A OS=Homo sapiens OX=9606 GN=PPIA	12	7	7	7	7	6	7	6	7	6	38.2	38.2	38.2	18.012	165	165;105;120;121;164;164;164;164;164;164;164;164	0	39.819	By MS/MS	By MS/MS	38.2	29.7	3194100	2373300	820820	319410	237330	82082	yes	2355900	820720	7	2	9	>>Annotation	P62937	P62937	ENSG00000196262	5478	PPIA
>>proteomic identification	P23284	P23284	1	1	1	Peptidyl-prolyl cis-trans isomerase B	PPIB	sp|P23284|PPIB_HUMAN Peptidyl-prolyl cis-trans isomerase B OS=Homo sapiens OX=9606 GN=PPIB PE=1 SV=2	1	1	1	1	1	1	1	1	1	1	6	6	6	23.742	216	216	0.0041026	6.4246	By MS/MS	By matching	6	6	274020	230830	43195	22835	19236	3599.6	yes	0	42274	1	0	1	>>Annotation	P23284	P23284	ENSG00000166794	5479	PPIB
>>proteomic identification	O15355	O15355	8	8	8	Protein phosphatase 1G	PPM1G	sp|O15355|PPM1G_HUMAN Protein phosphatase 1G OS=Homo sapiens OX=9606 GN=PPM1G PE=1 SV=1	1	8	8	8	8	0	8	0	8	0	20.5	20.5	20.5	59.271	546	546	0	61.141	By MS/MS		20.5	0	4577100	4577100	0	183090	183090	0	yes	4577100	0	8	0	8	>>Annotation	O15355	O15355	ENSG00000115241	5496	PPM1G
>>proteomic identification	P62136;P62136-2;P62136-3;E9PMD7;F5H1L6;F5H037	P62136;P62136-2;P62136-3;E9PMD7	5;5;4;3;1;1	5;5;4;3;1;1	2;2;1;2;1;1	Serine/threonine-protein phosphatase PP1-alpha catalytic subunit;Serine/threonine-protein phosphatase	PPP1CA	sp|P62136|PP1A_HUMAN Serine/threonine-protein phosphatase PP1-alpha catalytic subunit OS=Homo sapiens OX=9606 GN=PPP1CA PE=1 SV=1;sp|P62136-2|PP1A_HUMAN Isoform of P62136, Isoform 2 of Serine/threonine-protein phosphatase PP1-alpha catalytic subunit OS=Hom	6	5	5	2	4	2	4	2	2	1	16.4	16.4	5.8	37.512	330	330;341;286;253;169;179	0	30.346	By MS/MS	By MS/MS	10.9	8.5	1058400	615960	442400	58798	34220	24578	yes	615960	0	4	1	5	>>Annotation	P62136	P62136	ENSG00000172531	5499	PPP1CA
>>proteomic identification	F8VR82;F8VYE8;P36873;P36873-2;F8W0W8;P62140;H0Y3Y6;A0A087WYY5;E7ETD8	F8VR82;F8VYE8;P36873;P36873-2;F8W0W8;P62140	5;5;5;5;4;3;2;2;2	2;2;2;2;1;0;0;2;0	2;2;2;2;1;0;0;2;0	Serine/threonine-protein phosphatase;Serine/threonine-protein phosphatase PP1-gamma catalytic subunit;Serine/threonine-protein phosphatase PP1-beta catalytic subunit	PPP1CC;PPP1CB	tr|F8VR82|F8VR82_HUMAN Isoform of P36873, Serine/threonine-protein phosphatase OS=Homo sapiens OX=9606 GN=PPP1CC PE=1 SV=1;tr|F8VYE8|F8VYE8_HUMAN Isoform of P36873, Serine/threonine-protein phosphatase OS=Homo sapiens OX=9606 GN=PPP1CC PE=1 SV=1;sp|P36873|	9	5	2	2	4	3	2	2	2	2	21.9	8.9	8.9	30.987	270	270;304;323;337;332;327;82;140;169	0	11.921	By MS/MS	By matching	15.2	15.6	371870	237800	134070	21875	13988	7886.7	yes	228640	140380	3	0	3	>>Annotation	F8VR82	F8VR82	ENSG00000186298	5501	PPP1CC
>>proteomic identification	P63151;P63151-2;E5RFR9;Q9Y2T4-3;Q9Y2T4-4;Q9Y2T4-2;Q9Y2T4	P63151;P63151-2;E5RFR9;Q9Y2T4-3;Q9Y2T4-4;Q9Y2T4-2;Q9Y2T4	2;2;1;1;1;1;1	2;2;1;1;1;1;1	2;2;1;1;1;1;1	Serine/threonine-protein phosphatase 2A 55 kDa regulatory subunit B alpha isoform;Serine/threonine-protein phosphatase 2A 55 kDa regulatory subunit B gamma isoform	PPP2R2A;PPP2R2C	sp|P63151|2ABA_HUMAN Serine/threonine-protein phosphatase 2A 55 kDa regulatory subunit B alpha isoform OS=Homo sapiens OX=9606 GN=PPP2R2A PE=1 SV=1;sp|P63151-2|2ABA_HUMAN Isoform of P63151, Isoform 2 of Serine/threonine-protein phosphatase 2A 55 kDa regula	7	2	2	2	2	0	2	0	2	0	5.1	5.1	5.1	51.691	447	447;457;197;430;440;447;447	0	12.513	By MS/MS		5.1	0	999940	999940	0	41664	41664	0	yes	999940	0	2	0	2	>>Annotation	P63151	P63151	ENSG00000221914	5520	PPP2R2A
>>proteomic identification	E9PPC8;E9PK68;E7ETC2;Q5F2F8;Q08209-5;Q08209-3;Q08209-2;P16298-2;P16298-3;Q08209;P16298;P16298-4	E9PPC8;E9PK68;E7ETC2;Q5F2F8;Q08209-5;Q08209-3;Q08209-2;P16298-2;P16298-3;Q08209;P16298;P16298-4	1;1;1;1;1;1;1;1;1;1;1;1	1;1;1;1;1;1;1;1;1;1;1;1	1;1;1;1;1;1;1;1;1;1;1;1	Serine/threonine-protein phosphatase;Serine/threonine-protein phosphatase 2B catalytic subunit alpha isoform;Serine/threonine-protein phosphatase 2B catalytic subunit beta isoform	PPP3CA;PPP3CB	tr|E9PPC8|E9PPC8_HUMAN Isoform of Q08209, Serine/threonine-protein phosphatase (Fragment) OS=Homo sapiens OX=9606 GN=PPP3CA PE=1 SV=1;tr|E9PK68|E9PK68_HUMAN Isoform of Q08209, Serine/threonine-protein phosphatase (Fragment) OS=Homo sapiens OX=9606 GN=PPP3C	12	1	1	1	1	0	1	0	1	0	9.1	9.1	9.1	15.365	132	132;147;423;496;454;469;511;514;515;521;524;525	0.004171	6.4585	By MS/MS		9.1	0	146210	146210	0	18276	18276	0	yes	146210	0	1	0	1	>>Annotation	E9PPC8	E9PPC8	ENSG00000138814	5530	PPP3CA
>>proteomic identification	Q9NY27-2;Q9NY27-3;Q9NY27	Q9NY27-2;Q9NY27-3;Q9NY27	1;1;1	1;1;1	1;1;1	Serine/threonine-protein phosphatase 4 regulatory subunit 2	PPP4R2	sp|Q9NY27-2|PP4R2_HUMAN Isoform of Q9NY27, Isoform 2 of Serine/threonine-protein phosphatase 4 regulatory subunit 2 OS=Homo sapiens OX=9606 GN=PPP4R2;sp|Q9NY27-3|PP4R2_HUMAN Isoform of Q9NY27, Isoform 3 of Serine/threonine-protein phosphatase 4 regulatory	3	1	1	1	1	0	1	0	1	0	3.3	3.3	3.3	40.175	360	360;361;417	0.0086873	6.1339	By MS/MS		3.3	0	197480	197480	0	10971	10971	0	yes	197480	0	1	0	1	>>Annotation	Q9NY27-2	Q9NY27	ENSG00000163605	151987	PPP4R2
>>proteomic identification	O00743-2;O00743;O00743-3;Q5T1S7	O00743-2;O00743;O00743-3	4;4;3;1	4;4;3;1	4;4;3;1	Serine/threonine-protein phosphatase 6 catalytic subunit;Serine/threonine-protein phosphatase 6 catalytic subunit, N-terminally processed	PPP6C	sp|O00743-2|PPP6_HUMAN Isoform of O00743, Isoform 2 of Serine/threonine-protein phosphatase 6 catalytic subunit OS=Homo sapiens OX=9606 GN=PPP6C;sp|O00743|PPP6_HUMAN Serine/threonine-protein phosphatase 6 catalytic subunit OS=Homo sapiens OX=9606 GN=PPP6C	4	4	4	4	4	0	4	0	4	0	17.3	17.3	17.3	32.532	283	283;305;342;125	0	24.722	By MS/MS		17.3	0	785240	785240	0	52350	52350	0	yes	785240	0	4	0	4	>>Annotation	O00743-2	O00743	ENSG00000119414	5537	PPP6C
>>proteomic identification	H7BXH2;E9PKF6;Q5H9R7-3;Q5H9R7-4;Q5H9R7-6;Q5H9R7-2;Q5H9R7;Q5H9R7-5;H0YEN2;E9PQP7;H0YDW1;E9PK08	H7BXH2;E9PKF6;Q5H9R7-3;Q5H9R7-4;Q5H9R7-6;Q5H9R7-2;Q5H9R7;Q5H9R7-5;H0YEN2;E9PQP7	4;4;4;4;4;4;4;4;3;3;1;1	4;4;4;4;4;4;4;4;3;3;1;1	4;4;4;4;4;4;4;4;3;3;1;1	Serine/threonine-protein phosphatase 6 regulatory subunit 3	PPP6R3	tr|H7BXH2|H7BXH2_HUMAN Isoform of Q5H9R7, Serine/threonine-protein phosphatase 6 regulatory subunit 3 OS=Homo sapiens OX=9606 GN=PPP6R3 PE=1 SV=1;tr|E9PKF6|E9PKF6_HUMAN Isoform of Q5H9R7, Serine/threonine-protein phosphatase 6 regulatory subunit 3 OS=Homo	12	4	4	4	4	0	4	0	4	0	5.7	5.7	5.7	92.407	827	827;838;791;793;844;867;873;879;580;641;112;140	0	24.893	By MS/MS		5.7	0	1452300	1452300	0	33775	33775	0	yes	1452300	0	5	0	5	>>Annotation	H7BXH2	H7BXH2	ENSG00000110075	55291	PPP6R3
>>proteomic identification	Q06830;A0A0A0MSI0;A0A0A0MRQ5	Q06830;A0A0A0MSI0	11;10;4	11;10;4	9;8;2	Peroxiredoxin-1	PRDX1	sp|Q06830|PRDX1_HUMAN Peroxiredoxin-1 OS=Homo sapiens OX=9606 GN=PRDX1 PE=1 SV=1;tr|A0A0A0MSI0|A0A0A0MSI0_HUMAN Isoform of Q06830, Peroxiredoxin-1 (Fragment) OS=Homo sapiens OX=9606 GN=PRDX1 PE=1 SV=1	3	11	11	9	11	7	11	7	9	5	52.8	52.8	43.2	22.11	199	199;171;97	0	72.019	By MS/MS	By MS/MS	52.8	31.2	35734000	27735000	7999800	2382300	1849000	533320	yes	24923000	10641000	12	3	15	>>Annotation	Q06830	Q06830	ENSG00000117450	5052	PRDX1
>>proteomic identification	P32119;A6NIW5;P32119-2	P32119;A6NIW5;P32119-2	2;1;1	1;1;1	1;1;1	Peroxiredoxin-2	PRDX2	sp|P32119|PRDX2_HUMAN Peroxiredoxin-2 OS=Homo sapiens OX=9606 GN=PRDX2 PE=1 SV=5;tr|A6NIW5|A6NIW5_HUMAN Isoform of P32119, Peroxiredoxin 2, isoform CRA_a OS=Homo sapiens OX=9606 GN=PRDX2 PE=1 SV=2;sp|P32119-2|PRDX2_HUMAN Isoform of P32119, Isoform 2 of Per	3	2	1	1	2	2	1	1	1	1	10.6	5.1	5.1	21.892	198	198;136;142	0.0041237	6.4336	By MS/MS	By MS/MS	10.6	10.6	871580	547230	324350	67045	42095	24950	yes	0	317440	1	1	2	>>Annotation	P32119	P32119	ENSG00000167815	7001	PRDX2
>>proteomic identification	Q13162;H7C3T4;A6NG45;A6NJJ0	Q13162;H7C3T4	6;4;2;1	5;3;2;1	5;3;2;1	Peroxiredoxin-4	PRDX4	sp|Q13162|PRDX4_HUMAN Peroxiredoxin-4 OS=Homo sapiens OX=9606 GN=PRDX4 PE=1 SV=1;tr|H7C3T4|H7C3T4_HUMAN Isoform of Q13162, Peroxiredoxin-4 (Fragment) OS=Homo sapiens OX=9606 GN=PRDX4 PE=1 SV=1	4	6	5	5	6	1	5	0	5	0	29.2	26.2	26.2	30.54	271	271;161;186;185	0	34.326	By MS/MS	By matching	29.2	3	2917500	2917500	0	182340	182340	0	yes	2917500	0	6	0	6	>>Annotation	Q13162	Q13162	ENSG00000123131	10549	PRDX4
>>proteomic identification	P30044-4;P30044-2;P30044-3;P30044	P30044-4;P30044-2;P30044-3;P30044	1;1;1;1	1;1;1;1	1;1;1;1	Peroxiredoxin-5, mitochondrial	PRDX5	sp|P30044-4|PRDX5_HUMAN Isoform of P30044, Isoform 4 of Peroxiredoxin-5, mitochondrial OS=Homo sapiens OX=9606 GN=PRDX5;sp|P30044-2|PRDX5_HUMAN Isoform of P30044, Isoform Cytoplasmic+peroxisomal of Peroxiredoxin-5, mitochondrial OS=Homo sapiens OX=9606 GN=	4	1	1	1	1	1	1	1	1	1	8.8	8.8	8.8	12.897	125	125;162;170;214	0.0078431	6.1844	By MS/MS	By matching	8.8	8.8	309910	248000	61914	38739	31000	7739.2	yes	0	60594	1	0	1	>>Annotation	P30044-4	P30044	ENSG00000126432	25824	PRDX5
>>proteomic identification	P30041	P30041	3	3	3	Peroxiredoxin-6	PRDX6	sp|P30041|PRDX6_HUMAN Peroxiredoxin-6 OS=Homo sapiens OX=9606 GN=PRDX6 PE=1 SV=3	1	3	3	3	3	2	3	2	3	2	14.7	14.7	14.7	25.035	224	224	0	17.204	By MS/MS	By matching	14.7	8.9	610470	498620	111850	40698	33241	7456.5	yes	496420	111670	3	0	3	>>Annotation	P30041	P30041	ENSG00000117592	9588	PRDX6
>>proteomic identification	K7EPB2;P10644-2;P10644;K7EM13;K7EIE5;K7EID3;K7EJ40;K7EK41	K7EPB2;P10644-2;P10644;K7EM13;K7EIE5;K7EID3;K7EJ40;K7EK41	2;2;2;1;1;1;1;1	2;2;2;1;1;1;1;1	2;2;2;1;1;1;1;1	cAMP-dependent protein kinase type I-alpha regulatory subunit;cAMP-dependent protein kinase type I-alpha regulatory subunit, N-terminally processed	PRKAR1A	tr|K7EPB2|K7EPB2_HUMAN Isoform of P10644, cAMP-dependent protein kinase type I-alpha regulatory subunit (Fragment) OS=Homo sapiens OX=9606 GN=PRKAR1A PE=1 SV=1;sp|P10644-2|KAP0_HUMAN Isoform of P10644, Isoform 2 of cAMP-dependent protein kinase type I-alph	8	2	2	2	2	0	2	0	2	0	9.8	9.8	9.8	33.606	297	297;337;381;153;157;167;182;204	0	12.754	By MS/MS		9.8	0	363290	363290	0	25949	25949	0	yes	363290	0	2	0	2	>>Annotation	K7EPB2	K7EPB2	ENSG00000108946	5573	PRKAR1A
>>proteomic identification	C9J830;P13861-2;P13861	C9J830;P13861-2;P13861	1;1;1	1;1;1	1;1;1	cAMP-dependent protein kinase type II-alpha regulatory subunit	PRKAR2A	tr|C9J830|C9J830_HUMAN Isoform of P13861, cAMP-dependent protein kinase type II-alpha regulatory subunit (Fragment) OS=Homo sapiens OX=9606 GN=PRKAR2A PE=1 SV=1;sp|P13861-2|KAP2_HUMAN Isoform of P13861, Isoform 2 of cAMP-dependent protein kinase type II-al	3	1	1	1	1	0	1	0	1	0	10.5	10.5	10.5	12.702	114	114;382;404	0.0011111	6.7675	By MS/MS		10.5	0	102140	102140	0	20429	20429	0	yes	102140	0	1	0	1	>>Annotation	C9J830	C9J830	ENSG00000114302	5576	PRKAR2A
>>proteomic identification	P41743	P41743	1	1	1	Protein kinase C iota type	PRKCI	sp|P41743|KPCI_HUMAN Protein kinase C iota type OS=Homo sapiens OX=9606 GN=PRKCI PE=1 SV=2	1	1	1	1	1	0	1	0	1	0	2.3	2.3	2.3	68.262	596	596	0.0041885	6.4636	By MS/MS		2.3	0	452900	452900	0	18871	18871	0	yes	452900	0	1	0	1	>>Annotation	P41743	P41743	ENSG00000163558	5584	PRKCI
>>proteomic identification	P78527-2;P78527;F5GX40;H0YG84	P78527-2;P78527	35;35;1;1	35;35;1;1	35;35;1;1	DNA-dependent protein kinase catalytic subunit	PRKDC	sp|P78527-2|PRKDC_HUMAN Isoform of P78527, Isoform 2 of DNA-dependent protein kinase catalytic subunit OS=Homo sapiens OX=9606 GN=PRKDC;sp|P78527|PRKDC_HUMAN DNA-dependent protein kinase catalytic subunit OS=Homo sapiens OX=9606 GN=PRKDC PE=1 SV=3	4	35	35	35	35	0	35	0	35	0	10.4	10.4	10.4	465.5	4097	4097;4128;70;90	0	242.51	By MS/MS		10.4	0	11593000	11593000	0	53424	53424	0	yes	11593000	0	37	0	37	>>Annotation	P78527-2	P78527	ENSG00000253729	5591	PRKDC
>>proteomic identification	F8WEG8;G5E9Q4;C9JMM3;O75569-3;O75569-2;O75569	F8WEG8;G5E9Q4;C9JMM3;O75569-3;O75569-2;O75569	1;1;1;1;1;1	1;1;1;1;1;1	1;1;1;1;1;1	Interferon-inducible double-stranded RNA-dependent protein kinase activator A	PRKRA	tr|F8WEG8|F8WEG8_HUMAN Isoform of O75569, Interferon-inducible double-stranded RNA-dependent protein kinase activator A OS=Homo sapiens OX=9606 GN=PRKRA PE=1 SV=1;tr|G5E9Q4|G5E9Q4_HUMAN Isoform of O75569, Interferon-inducible double-stranded RNA-dependent	6	1	1	1	1	0	1	0	1	0	15.8	15.8	15.8	10.414	95	95;105;108;288;302;313	0.0010799	6.6312	By MS/MS		15.8	0	113860	113860	0	18977	18977	0	yes	113860	0	1	0	1	>>Annotation	F8WEG8	F8WEG8	ENSG00000180228	8575	PRKRA
>>proteomic identification	E9PKG1;Q99873-2;Q99873-3;Q99873;E9PNR9;E9PQ98;E9PIX6;H0YDE4;Q99873-5	E9PKG1;Q99873-2;Q99873-3;Q99873;E9PNR9;E9PQ98;E9PIX6;H0YDE4;Q99873-5	2;2;2;2;1;1;1;1;1	2;2;2;2;1;1;1;1;1	2;2;2;2;1;1;1;1;1	Protein arginine N-methyltransferase 1	PRMT1	tr|E9PKG1|E9PKG1_HUMAN Isoform of Q99873, Protein arginine N-methyltransferase 1 OS=Homo sapiens OX=9606 GN=PRMT1 PE=1 SV=1;sp|Q99873-2|ANM1_HUMAN Isoform of Q99873, Isoform 2 of Protein arginine N-methyltransferase 1 OS=Homo sapiens OX=9606 GN=PRMT1;sp|Q9	9	2	2	2	2	0	2	0	2	0	7.4	7.4	7.4	37.709	325	325;347;353;371;160;205;207;238;285	0	12.32	By MS/MS		7.4	0	343270	343270	0	17164	17164	0	yes	343270	0	2	0	2	>>Annotation	E9PKG1	E9PKG1	ENSG00000126457	3276	PRMT1
>>proteomic identification	O14744-3;O14744-5;O14744-2;O14744;G3V5L5;G3V580;G3V2X6;C9JSX3;H0YJX6;O14744-4;H0YJD3;H7BZ44;G3V2L6	O14744-3;O14744-5;O14744-2;O14744;G3V5L5;G3V580;G3V2X6;C9JSX3;H0YJX6;O14744-4	4;4;4;4;3;3;2;2;2;2;1;1;1	4;4;4;4;3;3;2;2;2;2;1;1;1	4;4;4;4;3;3;2;2;2;2;1;1;1	Protein arginine N-methyltransferase 5;Protein arginine N-methyltransferase 5, N-terminally processed	PRMT5	sp|O14744-3|ANM5_HUMAN Isoform of O14744, Isoform 3 of Protein arginine N-methyltransferase 5 OS=Homo sapiens OX=9606 GN=PRMT5;sp|O14744-5|ANM5_HUMAN Isoform of O14744, Isoform 5 of Protein arginine N-methyltransferase 5 OS=Homo sapiens OX=9606 GN=PRMT5;sp	13	4	4	4	4	0	4	0	4	0	9.2	9.2	9.2	66.31	576	576;593;620;637;169;180;185;186;279;466;177;179;183	0	33.452	By MS/MS		9.2	0	2028800	2028800	0	65447	65447	0	yes	2028800	0	5	0	5	>>Annotation	O14744-3	O14744	ENSG00000100462	10419	PRMT5
>>proteomic identification	Q9UMS4;F5H2I0;H0YGZ5;F5GY56	Q9UMS4;F5H2I0;H0YGZ5;F5GY56	2;1;1;1	2;1;1;1	2;1;1;1	Pre-mRNA-processing factor 19	PRPF19	sp|Q9UMS4|PRP19_HUMAN Pre-mRNA-processing factor 19 OS=Homo sapiens OX=9606 GN=PRPF19 PE=1 SV=1;tr|F5H2I0|F5H2I0_HUMAN Isoform of Q9UMS4, Pre-mRNA-processing factor 19 (Fragment) OS=Homo sapiens OX=9606 GN=PRPF19 PE=1 SV=1;tr|H0YGZ5|H0YGZ5_HUMAN Isoform of	4	2	2	2	2	0	2	0	2	0	4.8	4.8	4.8	55.18	504	504;104;119;252	0	11.758	By MS/MS		4.8	0	599980	599980	0	31578	31578	0	yes	599980	0	2	0	2	>>Annotation	Q9UMS4	Q9UMS4	ENSG00000110107	27339	PRPF19
>>proteomic identification	O94906;O94906-2	O94906;O94906-2	3;2	3;2	3;2	Pre-mRNA-processing factor 6	PRPF6	sp|O94906|PRP6_HUMAN Pre-mRNA-processing factor 6 OS=Homo sapiens OX=9606 GN=PRPF6 PE=1 SV=1;sp|O94906-2|PRP6_HUMAN Isoform of O94906, Isoform 2 of Pre-mRNA-processing factor 6 OS=Homo sapiens OX=9606 GN=PRPF6	2	3	3	3	3	0	3	0	3	0	3.6	3.6	3.6	106.92	941	941;901	0	17.908	By MS/MS		3.6	0	459020	459020	0	8196.7	8196.7	0	yes	459020	0	3	0	3	>>Annotation	O94906	O94906	ENSG00000101161	24148	PRPF6
>>proteomic identification	Q6P2Q9;I3L0J9;I3L3Z8	Q6P2Q9	8;2;1	8;2;1	8;2;1	Pre-mRNA-processing-splicing factor 8	PRPF8	sp|Q6P2Q9|PRP8_HUMAN Pre-mRNA-processing-splicing factor 8 OS=Homo sapiens OX=9606 GN=PRPF8 PE=1 SV=2	3	8	8	8	8	0	8	0	8	0	4.6	4.6	4.6	273.6	2335	2335;1012;250	0	48.503	By MS/MS		4.6	0	995120	995120	0	7835.6	7835.6	0	yes	995120	0	7	0	7	>>Annotation	Q6P2Q9	Q6P2Q9	ENSG00000174231	10594	PRPF8
>>proteomic identification	B1ALA9;A0A2R8Y7H4;P60891-2;P60891	B1ALA9;A0A2R8Y7H4;P60891-2;P60891	2;2;2;2	2;2;2;2	2;2;2;2	Ribose-phosphate pyrophosphokinase 1	PRPS1	tr|B1ALA9|B1ALA9_HUMAN Isoform of P60891, Ribose-phosphate pyrophosphokinase 1 OS=Homo sapiens OX=9606 GN=PRPS1 PE=1 SV=2;tr|A0A2R8Y7H4|A0A2R8Y7H4_HUMAN Isoform of P60891, Ribose-phosphate pyrophosphokinase OS=Homo sapiens OX=9606 GN=PRPS1 PE=1 SV=1;sp|P60	4	2	2	2	2	0	2	0	2	0	7	7	7	31.392	285	285;321;251;318	0	11.179	By MS/MS		7	0	303140	303140	0	17832	17832	0	yes	303140	0	2	0	2	>>Annotation	B1ALA9	B1ALA9	ENSG00000147224	5631	PRPS1
>>proteomic identification	C9JNQ3;Q14558;Q14558-2	C9JNQ3;Q14558;Q14558-2	1;1;1	1;1;1	1;1;1	Phosphoribosyl pyrophosphate synthase-associated protein 1	PRPSAP1	tr|C9JNQ3|C9JNQ3_HUMAN Isoform of Q14558, Phosphoribosyl pyrophosphate synthase-associated protein 1 (Fragment) OS=Homo sapiens OX=9606 GN=PRPSAP1 PE=1 SV=1;sp|Q14558|KPRA_HUMAN Phosphoribosyl pyrophosphate synthase-associated protein 1 OS=Homo sapiens OX=	3	1	1	1	1	0	1	0	1	0	11.5	11.5	11.5	11.503	104	104;356;385	0.0049505	6.2484	By MS/MS		11.5	0	113210	113210	0	18869	18869	0	yes	113210	0	1	0	1	>>Annotation	C9JNQ3	C9JNQ3	ENSG00000161542	5635	PRPSAP1
>>proteomic identification	P25786;P25786-2;F5GX11;B4DEV8	P25786;P25786-2;F5GX11	3;3;2;1	3;3;2;1	3;3;2;1	Proteasome subunit alpha type-1	PSMA1	sp|P25786|PSA1_HUMAN Proteasome subunit alpha type-1 OS=Homo sapiens OX=9606 GN=PSMA1 PE=1 SV=1;sp|P25786-2|PSA1_HUMAN Isoform of P25786, Isoform Long of Proteasome subunit alpha type-1 OS=Homo sapiens OX=9606 GN=PSMA1;tr|F5GX11|F5GX11_HUMAN Isoform of P25	4	3	3	3	3	0	3	0	3	0	13.3	13.3	13.3	29.555	263	263;269;238;164	0	17.246	By MS/MS		13.3	0	1464900	1464900	0	86170	86170	0	yes	1464900	0	3	0	3	>>Annotation	P25786	P25786	ENSG00000129084	5682	PSMA1
>>proteomic identification	A0A024RA52;P25787	A0A024RA52;P25787	1;1	1;1	1;1	Proteasome subunit alpha type;Proteasome subunit alpha type-2	PSMA2	tr|A0A024RA52|A0A024RA52_HUMAN Isoform of P25787, Proteasome subunit alpha type OS=Homo sapiens OX=9606 GN=PSMA2 PE=1 SV=1;sp|P25787|PSA2_HUMAN Proteasome subunit alpha type-2 OS=Homo sapiens OX=9606 GN=PSMA2 PE=1 SV=2	2	1	1	1	1	0	1	0	1	0	4.7	4.7	4.7	25.898	234	234;234	0.0041537	6.4566	By MS/MS		4.7	0	233550	233550	0	17965	17965	0	yes	233550	0	1	0	1	>>Annotation	A0A024RA52	A0A024RA52	ENSG00000256646	5683	PSMA2
>>proteomic identification	P25788-2;P25788;G3V4X5	P25788-2;P25788;G3V4X5	2;2;1	2;2;1	2;2;1	Proteasome subunit alpha type-3	PSMA3	sp|P25788-2|PSA3_HUMAN Isoform of P25788, Isoform 2 of Proteasome subunit alpha type-3 OS=Homo sapiens OX=9606 GN=PSMA3;sp|P25788|PSA3_HUMAN Proteasome subunit alpha type-3 OS=Homo sapiens OX=9606 GN=PSMA3 PE=1 SV=2;tr|G3V4X5|G3V4X5_HUMAN Isoform of P25788	3	2	2	2	2	0	2	0	2	0	8.9	8.9	8.9	27.647	248	248;255;180	0	17.232	By MS/MS		8.9	0	1008400	1008400	0	77573	77573	0	yes	1008400	0	2	0	2	>>Annotation	P25788-2	P25788	ENSG00000100567	5684	PSMA3
>>proteomic identification	H0YMI6;H0YMA1;H0YMZ1;H0YL69;P25789;H0YKS0;H0YLC2;H0YKT8;H0YN18;P25789-2;H0YMV3;H0YLS6	H0YMI6;H0YMA1;H0YMZ1;H0YL69;P25789;H0YKS0;H0YLC2;H0YKT8;H0YN18;P25789-2	3;3;3;3;3;2;2;2;2;2;1;1	3;3;3;3;3;2;2;2;2;2;1;1	3;3;3;3;3;2;2;2;2;2;1;1	Proteasome subunit alpha type;Proteasome subunit alpha type-4;Proteasome subunit beta type	PSMA4	tr|H0YMI6|H0YMI6_HUMAN Isoform of P25789, Proteasome subunit alpha type (Fragment) OS=Homo sapiens OX=9606 GN=PSMA4 PE=1 SV=1;tr|H0YMA1|H0YMA1_HUMAN Isoform of P25789, Proteasome subunit alpha type (Fragment) OS=Homo sapiens OX=9606 GN=PSMA4 PE=1 SV=1;tr|H	12	3	3	3	3	0	3	0	3	0	18.6	18.6	18.6	20.526	183	183;209;220;236;261;122;174;181;230;190;86;125	0	17.627	By MS/MS		18.6	0	618210	618210	0	68690	68690	0	yes	618210	0	3	0	3	>>Annotation	H0YMI6	H0YMI6	ENSG00000041357	5685	PSMA4
>>proteomic identification	P28066;P28066-2	P28066;P28066-2	4;2	4;2	4;2	Proteasome subunit alpha type-5	PSMA5	sp|P28066|PSA5_HUMAN Proteasome subunit alpha type-5 OS=Homo sapiens OX=9606 GN=PSMA5 PE=1 SV=3;sp|P28066-2|PSA5_HUMAN Isoform of P28066, Isoform 2 of Proteasome subunit alpha type-5 OS=Homo sapiens OX=9606 GN=PSMA5	2	4	4	4	4	1	4	1	4	1	20.7	20.7	20.7	26.411	241	241;183	0	29.152	By MS/MS	By matching	20.7	7.9	2698600	2635700	62920	245330	239610	5720	yes	2490000	0	6	0	6	>>Annotation	P28066	P28066	ENSG00000143106	5686	PSMA5
>>proteomic identification	G3V3I1;G3V295;G3V5Z7;P60900;P60900-2;G3V3U4;P60900-3;G3V4S5;G3V2S7	G3V3I1;G3V295;G3V5Z7;P60900;P60900-2	5;5;5;5;4;2;2;1;1	5;5;5;5;4;2;2;1;1	5;5;5;5;4;2;2;1;1	Proteasome subunit alpha type;Proteasome subunit alpha type-6	PSMA6	tr|G3V3I1|G3V3I1_HUMAN Isoform of P60900, Proteasome subunit alpha type OS=Homo sapiens OX=9606 GN=PSMA6 PE=1 SV=1;tr|G3V295|G3V295_HUMAN Isoform of P60900, Proteasome subunit alpha type OS=Homo sapiens OX=9606 GN=PSMA6 PE=1 SV=1;tr|G3V5Z7|G3V5Z7_HUMAN Iso	9	5	5	5	5	0	5	0	5	0	39.9	39.9	39.9	16.645	148	148;203;252;246;227;107;167;41;67	0	33.246	By MS/MS		39.9	0	2133100	2133100	0	193920	193920	0	yes	2133100	0	5	0	5	>>Annotation	G3V3I1	G3V3I1	ENSG00000100902	5687	PSMA6
>>proteomic identification	H0Y586;O14818-2;O14818;A0A087WYS6;O14818-4;Q8TAA3-2;Q8TAA3-5;Q8TAA3	H0Y586;O14818-2;O14818	3;3;3;1;1;1;1;1	3;3;3;1;1;1;1;1	3;3;3;1;1;1;1;1	Proteasome subunit alpha type-7	PSMA7	tr|H0Y586|H0Y586_HUMAN Isoform of O14818, Proteasome endopeptidase complex (Fragment) OS=Homo sapiens OX=9606 GN=PSMA7 PE=1 SV=1;sp|O14818-2|PSA7_HUMAN Isoform of O14818, Isoform 2 of Proteasome subunit alpha type-7 OS=Homo sapiens OX=9606 GN=PSMA7;sp|O148	8	3	3	3	3	0	3	0	3	0	20.3	20.3	20.3	21.103	187	187;178;248;224;149;212;250;256	0	19.51	By MS/MS		20.3	0	1579900	1579900	0	143620	143620	0	yes	1579900	0	3	0	3	>>Annotation	H0Y586	H0Y586	ENSG00000101182	5688	PSMA7
>>proteomic identification	P20618	P20618	4	4	4	Proteasome subunit beta type-1	PSMB1	sp|P20618|PSB1_HUMAN Proteasome subunit beta type-1 OS=Homo sapiens OX=9606 GN=PSMB1 PE=1 SV=2	1	4	4	4	4	1	4	1	4	1	19.1	19.1	19.1	26.489	241	241	0	24.376	By MS/MS	By matching	19.1	5.8	1579800	1556500	23308	112840	111180	1664.8	yes	1556500	0	5	0	5	>>Annotation	P20618	P20618	ENSG00000008018	5689	PSMB1
>>proteomic identification	P49721	P49721	2	2	2	Proteasome subunit beta type-2	PSMB2	sp|P49721|PSB2_HUMAN Proteasome subunit beta type-2 OS=Homo sapiens OX=9606 GN=PSMB2 PE=1 SV=1	1	2	2	2	2	0	2	0	2	0	12.4	12.4	12.4	22.836	201	201	0	12.103	By MS/MS		12.4	0	412180	412180	0	41218	41218	0	yes	412180	0	2	0	2	>>Annotation	P49721	P49721	ENSG00000126067	5690	PSMB2
>>proteomic identification	P28074-3;P28074	P28074-3;P28074	2;2	2;2	2;2	Proteasome subunit beta type-5	PSMB5	sp|P28074-3|PSB5_HUMAN Isoform of P28074, Isoform 3 of Proteasome subunit beta type-5 OS=Homo sapiens OX=9606 GN=PSMB5;sp|P28074|PSB5_HUMAN Proteasome subunit beta type-5 OS=Homo sapiens OX=9606 GN=PSMB5 PE=1 SV=3	2	2	2	2	2	0	2	0	2	0	15.6	15.6	15.6	17.782	160	160;263	0	12.086	By MS/MS		15.6	0	899190	899190	0	89919	89919	0	yes	899190	0	2	0	2	>>Annotation	P28074-3	P28074	ENSG00000100804	5693	PSMB5
>>proteomic identification	Q5JNW7;A0A140T998;X5D2R7;P28062-2;P28062	Q5JNW7;A0A140T998;X5D2R7;P28062-2;P28062	1;1;1;1;1	1;1;1;1;1	1;1;1;1;1	Proteasome subunit beta type;Proteasome subunit beta type-8	PSMB8;PSM8	tr|Q5JNW7|Q5JNW7_HUMAN Isoform of P28062, Proteasome subunit beta type-8 OS=Homo sapiens OX=9606 GN=PSMB8 PE=1 SV=1;tr|A0A140T998|A0A140T998_HUMAN Isoform of P28062, Proteasome subunit beta type-8 OS=Homo sapiens OX=9606 GN=PSMB8 PE=1 SV=1;tr|X5D2R7|X5D2R7	5	1	1	1	1	0	1	0	1	0	5.6	5.6	5.6	27.85	252	252;252;276;272;276	0.004215	6.4897	By MS/MS		5.6	0	153410	153410	0	9024.4	9024.4	0	yes	153410	0	0	0	0	>>Annotation	Q5JNW7	Q5JNW7	ENSG00000204264	5696	PSMB8
>>proteomic identification	P62191;P62191-2;G3V4X1	P62191;P62191-2	5;4;1	5;4;1	5;4;1	26S protease regulatory subunit 4	PSMC1	sp|P62191|PRS4_HUMAN 26S proteasome regulatory subunit 4 OS=Homo sapiens OX=9606 GN=PSMC1 PE=1 SV=1;sp|P62191-2|PRS4_HUMAN Isoform of P62191, Isoform 2 of 26S proteasome regulatory subunit 4 OS=Homo sapiens OX=9606 GN=PSMC1	3	5	5	5	5	1	5	1	5	1	17	17	17	49.184	440	440;367;84	0	37.116	By MS/MS	By matching	17	4.8	2393300	2325000	68276	95732	93001	2731.1	yes	2325000	0	4	0	4	>>Annotation	P62191	P62191	ENSG00000100764	5700	PSMC1
>>proteomic identification	P35998;A0A1W2PQS1;C9JLS9;P35998-2	P35998;A0A1W2PQS1;C9JLS9;P35998-2	8;6;4;4	8;6;4;4	8;6;4;4	26S protease regulatory subunit 7	PSMC2	sp|P35998|PRS7_HUMAN 26S proteasome regulatory subunit 7 OS=Homo sapiens OX=9606 GN=PSMC2 PE=1 SV=3;tr|A0A1W2PQS1|A0A1W2PQS1_HUMAN Isoform of P35998, 26S proteasome regulatory subunit 7 OS=Homo sapiens OX=9606 GN=PSMC2 PE=1 SV=1;tr|C9JLS9|C9JLS9_HUMAN Isof	4	8	8	8	8	0	8	0	8	0	21.2	21.2	21.2	48.633	433	433;400;130;296	0	55.214	By MS/MS		21.2	0	4145800	4145800	0	148070	148070	0	yes	4145800	0	8	0	8	>>Annotation	P35998	P35998	ENSG00000161057	5701	PSMC2
>>proteomic identification	E9PM69;R4GNH3;P17980;E9PN50;E9PMD8;E9PKD5;E9PLG2	E9PM69;R4GNH3;P17980;E9PN50;E9PMD8;E9PKD5	5;5;5;3;3;3;2	5;5;5;3;3;3;2	5;5;5;3;3;3;2	26S protease regulatory subunit 6A	PSMC3	tr|E9PM69|E9PM69_HUMAN Isoform of P17980, 26S proteasome regulatory subunit 6A OS=Homo sapiens OX=9606 GN=PSMC3 PE=1 SV=1;tr|R4GNH3|R4GNH3_HUMAN Isoform of P17980, 26S proteasome regulatory subunit 6A OS=Homo sapiens OX=9606 GN=PSMC3 PE=1 SV=1;sp|P17980|PR	7	5	5	5	5	3	5	3	5	3	17.4	17.4	17.4	44.323	397	397;423;439;257;301;311;184	0	34.959	By MS/MS	By matching	17.4	11.6	2607600	2465600	141950	96576	91319	5257.5	yes	2411700	192820	7	0	7	>>Annotation	E9PM69	E9PM69	ENSG00000165916	5702	PSMC3
>>proteomic identification	P62195-2;P62195;J3QSA9;J3QQM1;J3QRW1;J3QLH6;J3KRP2;J3QRR3;J3QSE0;Q8NB90-3;Q8NB90-2	P62195-2;P62195;J3QSA9;J3QQM1	7;7;4;4;3;3;3;1;1;1;1	7;7;4;4;3;3;3;1;1;1;1	6;6;3;3;2;2;2;0;1;0;0	26S protease regulatory subunit 8	PSMC5	sp|P62195-2|PRS8_HUMAN Isoform of P62195, Isoform 2 of 26S proteasome regulatory subunit 8 OS=Homo sapiens OX=9606 GN=PSMC5;sp|P62195|PRS8_HUMAN 26S proteasome regulatory subunit 8 OS=Homo sapiens OX=9606 GN=PSMC5 PE=1 SV=1;tr|J3QSA9|J3QSA9_HUMAN Isoform o	11	7	7	6	7	0	7	0	6	0	24.4	24.4	21.4	44.784	398	398;406;257;263;143;215;241;127;169;696;790	0	63.791	By MS/MS		24.4	0	1410600	1410600	0	58776	58776	0	yes	1410600	0	7	0	7	>>Annotation	P62195-2	P62195	ENSG00000087191	5705	PSMC5
>>proteomic identification	H0YJC0;A0A087X2I1;P62333;H0YJS8;H0YJE9;H0YJT1	H0YJC0;A0A087X2I1;P62333;H0YJS8	6;6;6;4;1;1	6;6;6;4;1;1	6;6;6;4;1;1	26S protease regulatory subunit 10B	PSMC6	tr|H0YJC0|H0YJC0_HUMAN Isoform of P62333, 26S proteasome regulatory subunit 10B (Fragment) OS=Homo sapiens OX=9606 GN=PSMC6 PE=1 SV=1;tr|A0A087X2I1|A0A087X2I1_HUMAN Isoform of P62333, 26S proteasome regulatory subunit 10B OS=Homo sapiens OX=9606 GN=PSMC6 P	6	6	6	6	6	0	6	0	6	0	29	29	29	29.541	262	262;403;389;194;70;97	0	37.112	By MS/MS		29	0	1980300	1980300	0	165030	165030	0	yes	1980300	0	6	0	6	>>Annotation	H0YJC0	H0YJC0	ENSG00000100519	5706	PSMC6
>>proteomic identification	A0A087WW66;Q99460-2;Q99460;H7C378	A0A087WW66;Q99460-2;Q99460;H7C378	5;5;5;3	5;5;5;3	5;5;5;3	26S proteasome non-ATPase regulatory subunit 1	PSMD1	tr|A0A087WW66|A0A087WW66_HUMAN Isoform of Q99460, 26S proteasome non-ATPase regulatory subunit 1 OS=Homo sapiens OX=9606 GN=PSMD1 PE=1 SV=1;sp|Q99460-2|PSMD1_HUMAN Isoform of Q99460, Isoform 2 of 26S proteasome non-ATPase regulatory subunit 1 OS=Homo sapie	4	5	5	5	5	1	5	1	5	1	9.5	9.5	9.5	105.85	953	953;922;953;192	0	42.104	By MS/MS	By matching	9.5	2	2178700	2046300	132410	46355	43538	2817.3	yes	2046300	0	5	0	5	>>Annotation	A0A087WW66	A0A087WW66	ENSG00000173692	5707	PSMD1
>>proteomic identification	O00231;O00231-2;J3QRY4	O00231;O00231-2;J3QRY4	6;6;3	6;6;3	6;6;3	26S proteasome non-ATPase regulatory subunit 11	PSMD11	sp|O00231|PSD11_HUMAN 26S proteasome non-ATPase regulatory subunit 11 OS=Homo sapiens OX=9606 GN=PSMD11 PE=1 SV=3;sp|O00231-2|PSD11_HUMAN Isoform of O00231, Isoform 2 of 26S proteasome non-ATPase regulatory subunit 11 OS=Homo sapiens OX=9606 GN=PSMD11;tr|J	3	6	6	6	6	3	6	3	6	3	16.8	16.8	16.8	47.463	422	422;423;187	0	48.023	By MS/MS	By matching	16.8	8.8	3384600	3194500	190080	125360	118320	7039.9	yes	3164600	215960	6	0	6	>>Annotation	O00231	O00231	ENSG00000108671	5717	PSMD11
>>proteomic identification	O00232-2;O00232	O00232-2;O00232	3;3	3;3	3;3	26S proteasome non-ATPase regulatory subunit 12	PSMD12	sp|O00232-2|PSD12_HUMAN Isoform of O00232, Isoform 2 of 26S proteasome non-ATPase regulatory subunit 12 OS=Homo sapiens OX=9606 GN=PSMD12;sp|O00232|PSD12_HUMAN 26S proteasome non-ATPase regulatory subunit 12 OS=Homo sapiens OX=9606 GN=PSMD12 PE=1 SV=3	2	3	3	3	3	0	3	0	3	0	8.9	8.9	8.9	50.578	436	436;456	0	17.959	By MS/MS		8.9	0	597240	597240	0	24885	24885	0	yes	597240	0	3	0	3	>>Annotation	O00232-2	O00232	ENSG00000197170	5718	PSMD12
>>proteomic identification	J3KNQ3;A0A087WUL9;Q9UNM6;E9PL38;Q9UNM6-2;H0YD73;E9PQG3;E9PPD2	J3KNQ3;A0A087WUL9;Q9UNM6;E9PL38;Q9UNM6-2;H0YD73	5;5;5;4;4;3;2;1	5;5;5;4;4;3;2;1	5;5;5;4;4;3;2;1	26S proteasome non-ATPase regulatory subunit 13	PSMD13	tr|J3KNQ3|J3KNQ3_HUMAN Isoform of Q9UNM6, 26S proteasome non-ATPase regulatory subunit 13 OS=Homo sapiens OX=9606 GN=PSMD13 PE=1 SV=1;tr|A0A087WUL9|A0A087WUL9_HUMAN Isoform of Q9UNM6, 26S proteasome non-ATPase regulatory subunit 13 OS=Homo sapiens OX=9606	8	5	5	5	5	1	5	1	5	1	18.3	18.3	18.3	39.829	349	349;377;376;263;378;221;113;70	0	35.258	By MS/MS	By matching	18.3	2.9	2213200	2141400	71787	92215	89224	2991.1	yes	2141400	0	5	0	5	>>Annotation	J3KNQ3	J3KNQ3	ENSG00000185627	5719	PSMD13
>>proteomic identification	O00487	O00487	1	1	1	26S proteasome non-ATPase regulatory subunit 14	PSMD14	sp|O00487|PSDE_HUMAN 26S proteasome non-ATPase regulatory subunit 14 OS=Homo sapiens OX=9606 GN=PSMD14 PE=1 SV=1	1	1	1	1	1	0	1	0	1	0	4.2	4.2	4.2	34.577	310	310	0.0042239	6.4955	By MS/MS		4.2	0	398210	398210	0	26547	26547	0	yes	398210	0	1	0	1	>>Annotation	O00487	O00487	ENSG00000115233	10213	PSMD14
>>proteomic identification	Q13200;Q13200-3;Q13200-2;H7C1H2;H7C2Q3;C9JPC0	Q13200;Q13200-3;Q13200-2	11;10;9;4;2;1	11;10;9;4;2;1	11;10;9;4;2;1	26S proteasome non-ATPase regulatory subunit 2	PSMD2	sp|Q13200|PSMD2_HUMAN 26S proteasome non-ATPase regulatory subunit 2 OS=Homo sapiens OX=9606 GN=PSMD2 PE=1 SV=3;sp|Q13200-3|PSMD2_HUMAN Isoform of Q13200, Isoform 3 of 26S proteasome non-ATPase regulatory subunit 2 OS=Homo sapiens OX=9606 GN=PSMD2;sp|Q1320	6	11	11	11	11	3	11	3	11	3	14	14	14	100.2	908	908;778;749;203;143;217	0	85.163	By MS/MS	By matching	14	3.4	6421900	6281500	140380	131060	128190	2864.9	yes	6181700	237240	10	0	10	>>Annotation	Q13200	Q13200	ENSG00000175166	5708	PSMD2
>>proteomic identification	O43242;O43242-2	O43242;O43242-2	7;4	7;4	7;4	26S proteasome non-ATPase regulatory subunit 3	PSMD3	sp|O43242|PSMD3_HUMAN 26S proteasome non-ATPase regulatory subunit 3 OS=Homo sapiens OX=9606 GN=PSMD3 PE=1 SV=2;sp|O43242-2|PSMD3_HUMAN Isoform of O43242, Isoform 2 of 26S proteasome non-ATPase regulatory subunit 3 OS=Homo sapiens OX=9606 GN=PSMD3	2	7	7	7	7	2	7	2	7	2	15.7	15.7	15.7	60.977	534	534;356	0	43.166	By MS/MS	By matching	15.7	5.2	2991200	2911500	79768	87977	85631	2346.1	yes	2848300	141260	7	0	7	>>Annotation	O43242	O43242	ENSG00000108344	5709	PSMD3
>>proteomic identification	Q5VWC4;P55036;H0Y3Y9;A6PVX3;P55036-2	Q5VWC4;P55036;H0Y3Y9;A6PVX3;P55036-2	2;2;1;1;1	2;2;1;1;1	2;2;1;1;1	26S proteasome non-ATPase regulatory subunit 4	PSMD4	tr|Q5VWC4|Q5VWC4_HUMAN Isoform of P55036, 26S proteasome non-ATPase regulatory subunit 4 OS=Homo sapiens OX=9606 GN=PSMD4 PE=1 SV=1;sp|P55036|PSMD4_HUMAN 26S proteasome non-ATPase regulatory subunit 4 OS=Homo sapiens OX=9606 GN=PSMD4 PE=1 SV=1;tr|H0Y3Y9|H0	5	2	2	2	2	0	2	0	2	0	7.4	7.4	7.4	41.079	380	380;377;193;203;268	0	13.281	By MS/MS		7.4	0	1466800	1466800	0	97784	97784	0	yes	1466800	0	2	0	2	>>Annotation	Q5VWC4	Q5VWC4	ENSG00000159352	5710	PSMD4
>>proteomic identification	Q15008;Q15008-4;C9J7B7;Q15008-3;Q15008-2;H7C531;C9J0E9	Q15008;Q15008-4;C9J7B7;Q15008-3;Q15008-2	5;5;3;3;3;1;1	5;5;3;3;3;1;1	5;5;3;3;3;1;1	26S proteasome non-ATPase regulatory subunit 6	PSMD6	sp|Q15008|PSMD6_HUMAN 26S proteasome non-ATPase regulatory subunit 6 OS=Homo sapiens OX=9606 GN=PSMD6 PE=1 SV=1;sp|Q15008-4|PSMD6_HUMAN Isoform of Q15008, Isoform 4 of 26S proteasome non-ATPase regulatory subunit 6 OS=Homo sapiens OX=9606 GN=PSMD6;tr|C9J7B	7	5	5	5	5	0	5	0	5	0	15.9	15.9	15.9	45.531	389	389;442;144;350;351;138;226	0	31.766	By MS/MS		15.9	0	619440	619440	0	24777	24777	0	yes	619440	0	4	0	4	>>Annotation	Q15008	Q15008	ENSG00000163636	9861	PSMD6
>>proteomic identification	A6NLN1;A0A0U1RRM4;P26599;P26599-2;P26599-3;A0A0D9SF20;K7EK45;A0A087WUW5;K7ES59;A0A087WU68;K7EKJ7	A6NLN1;A0A0U1RRM4;P26599;P26599-2;P26599-3;A0A0D9SF20;K7EK45	4;4;4;4;4;2;2;1;1;1;1	4;4;4;4;4;2;2;1;1;1;1	4;4;4;4;4;2;2;1;1;1;1	Polypyrimidine tract-binding protein 1	PTBP1	tr|A6NLN1|A6NLN1_HUMAN Isoform of P26599, Polypyrimidine tract binding protein 1, isoform CRA_b OS=Homo sapiens OX=9606 GN=PTBP1 PE=1 SV=4;tr|A0A0U1RRM4|A0A0U1RRM4_HUMAN Isoform of P26599, Polypyrimidine tract-binding protein 1 OS=Homo sapiens OX=9606 GN=P	11	4	4	4	4	0	4	0	4	0	8.9	8.9	8.9	56.51	527	527;588;531;550;557;197;256;81;149;227;237	0	25.707	By MS/MS		8.9	0	1003200	1003200	0	52798	52798	0	yes	1003200	0	4	0	4	>>Annotation	A6NLN1	A6NLN1	ENSG00000011304	5725	PTBP1
>>proteomic identification	Q96EY7;Q96EY7-2	Q96EY7;Q96EY7-2	3;2	3;2	3;2	Pentatricopeptide repeat domain-containing protein 3, mitochondrial	PTCD3	sp|Q96EY7|PTCD3_HUMAN Pentatricopeptide repeat domain-containing protein 3, mitochondrial OS=Homo sapiens OX=9606 GN=PTCD3 PE=1 SV=3;sp|Q96EY7-2|PTCD3_HUMAN Isoform of Q96EY7, Isoform 2 of Pentatricopeptide repeat domain-containing protein 3, mitochondrial	2	3	3	3	3	0	3	0	3	0	6.1	6.1	6.1	78.549	689	689;280	0	18.422	By MS/MS		6.1	0	717200	717200	0	20491	20491	0	yes	717200	0	5	0	5	>>Annotation	Q96EY7	Q96EY7	ENSG00000132300	55037	PTCD3
>>proteomic identification	A0A087WYT3;Q15185-3;Q15185-4;Q15185;Q15185-2	A0A087WYT3;Q15185-3;Q15185-4;Q15185;Q15185-2	2;2;2;2;1	2;2;2;2;1	2;2;2;2;1	Prostaglandin E synthase 3	PTGES3	tr|A0A087WYT3|A0A087WYT3_HUMAN Isoform of Q15185, Prostaglandin E synthase 3 OS=Homo sapiens OX=9606 GN=PTGES3 PE=1 SV=1;sp|Q15185-3|TEBP_HUMAN Isoform of Q15185, Isoform 3 of Prostaglandin E synthase 3 OS=Homo sapiens OX=9606 GN=PTGES3;sp|Q15185-4|TEBP_HU	5	2	2	2	2	0	2	0	2	0	18.3	18.3	18.3	19.155	164	164;130;139;160;127	0	13.328	By MS/MS		18.3	0	809230	809230	0	101150	101150	0	yes	809230	0	2	0	2	>>Annotation	A0A087WYT3	A0A087WYT3	ENSG00000110958	10728	PTGES3
>>proteomic identification	A0A0J9YYL3;A0A0J9YXJ8;A0A0J9YVP6;A0A0J9YXX5;Q9UHX1-4;Q9UHX1-6;Q9UHX1-3;Q9UHX1-5;Q9UHX1-2;Q9UHX1;H0YCP8;A0A0J9YVR6;E9PQ56;A0A0J9YWM1;H0YEM1	A0A0J9YYL3;A0A0J9YXJ8;A0A0J9YVP6;A0A0J9YXX5;Q9UHX1-4;Q9UHX1-6;Q9UHX1-3;Q9UHX1-5;Q9UHX1-2;Q9UHX1;H0YCP8;A0A0J9YVR6;E9PQ56;A0A0J9YWM1;H0YEM1	2;2;2;2;2;2;2;2;2;2;1;1;1;1;1	2;2;2;2;2;2;2;2;2;2;1;1;1;1;1	2;2;2;2;2;2;2;2;2;2;1;1;1;1;1	Poly(U)-binding-splicing factor PUF60	PUF60	tr|A0A0J9YYL3|A0A0J9YYL3_HUMAN Isoform of Q9UHX1, Poly(U)-binding-splicing factor PUF60 (Fragment) OS=Homo sapiens OX=9606 GN=PUF60 PE=1 SV=1;tr|A0A0J9YXJ8|A0A0J9YXJ8_HUMAN Isoform of Q9UHX1, Poly(U)-binding-splicing factor PUF60 (Fragment) OS=Homo sapiens	15	2	2	2	2	0	2	0	2	0	3.8	3.8	3.8	54.626	505	505;522;534;551;499;513;516;530;542;559;273;314;322;329;336	0	11.671	By MS/MS		3.8	0	241380	241380	0	9655.3	9655.3	0	yes	241380	0	2	0	2	>>Annotation	A0A0J9YYL3	A0A0J9YYL3	ENSG00000274081	22827	PUF60
>>proteomic identification	Q15397	Q15397	1	1	1	Pumilio domain-containing protein KIAA0020	KIAA0020	sp|Q15397|PUM3_HUMAN Pumilio homolog 3 OS=Homo sapiens OX=9606 GN=PUM3 PE=1 SV=3	1	1	1	1	1	0	1	0	1	0	2.2	2.2	2.2	73.584	648	648	0.0011062	6.7382	By MS/MS		2.2	0	116020	116020	0	3412.5	3412.5	0	yes	116020	0	1	0	1	>>Annotation	Q15397	Q15397	ENSG00000080608	9933	PUM3
>>proteomic identification	P47897-2;P47897;B4DDN1;A0A1B0GVU9;H7C0R3;A0A0U1RR79;A0A0U1RRC8;F2Z2V6;A0A0U1RQX5;A0A1B0GTT3;A0A0U1RQM8;A0A0U1RQU2;A0A0U1RQQ5;C9J165;A0A0U1RQT0	P47897-2;P47897;B4DDN1;A0A1B0GVU9	5;5;4;4;2;1;1;1;1;1;1;1;1;1;1	5;5;4;4;2;1;1;1;1;1;1;1;1;1;1	5;5;4;4;2;1;1;1;1;1;1;1;1;1;1	Glutamine--tRNA ligase	QARS	sp|P47897-2|SYQ_HUMAN Isoform of P47897, Isoform 2 of Glutamine--tRNA ligase OS=Homo sapiens OX=9606 GN=QARS;sp|P47897|SYQ_HUMAN Glutamine--tRNA ligase OS=Homo sapiens OX=9606 GN=QARS PE=1 SV=1;tr|B4DDN1|B4DDN1_HUMAN Isoform of P47897, Glutamine--tRNA liga	15	5	5	5	5	0	5	0	5	0	8.4	8.4	8.4	86.578	764	764;775;630;736;253;75;91;100;134;169;173;174;194;339;342	0	31.431	By MS/MS		8.4	0	912300	912300	0	20734	20734	0	yes	912300	0	5	0	5	>>Annotation	P47897-2	P47897	ENSG00000172053	5859	QARS
>>proteomic identification	O14966;P57729;Q13637	O14966;P57729;Q13637	1;1;1	1;1;1	1;1;1	Ras-related protein Rab-7L1;Ras-related protein Rab-38;Ras-related protein Rab-32	RAB29;RAB38;RAB32	sp|O14966|RAB7L_HUMAN Ras-related protein Rab-7L1 OS=Homo sapiens OX=9606 GN=RAB29 PE=1 SV=1;sp|P57729|RAB38_HUMAN Ras-related protein Rab-38 OS=Homo sapiens OX=9606 GN=RAB38 PE=1 SV=1;sp|Q13637|RAB32_HUMAN Ras-related protein Rab-32 OS=Homo sapiens OX=960	3	1	1	1	1	0	1	0	1	0	5.4	5.4	5.4	23.155	203	203;211;225	0.0095057	6.06	By MS/MS		5.4	0	330970	330970	0	27580	27580	0	yes	330970	0	1	0	1	>>Annotation	O14966	O14966	ENSG00000117280	8934	RAB29
>>proteomic identification	C9JB90;C9JU14;J3KR73;P20340-4;Q9NRW1-2;Q9NRW1;P20340-2;P20340;Q14964	C9JB90;C9JU14;J3KR73;P20340-4;Q9NRW1-2;Q9NRW1;P20340-2;P20340;Q14964	1;1;1;1;1;1;1;1;1	1;1;1;1;1;1;1;1;1	1;1;1;1;1;1;1;1;1	Ras-related protein Rab-6A;Ras-related protein Rab-6B;Ras-related protein Rab-39A	RAB6B;RAB6A;RAB39A	tr|C9JB90|C9JB90_HUMAN Isoform of Q9NRW1, Ras-related protein Rab-6B (Fragment) OS=Homo sapiens OX=9606 GN=RAB6B PE=4 SV=1;tr|C9JU14|C9JU14_HUMAN Isoform of Q9NRW1, Ras-related protein Rab-6B (Fragment) OS=Homo sapiens OX=9606 GN=RAB6B PE=1 SV=3;tr|J3KR73|	9	1	1	1	1	0	1	0	1	0	22.4	22.4	22.4	5.8575	49	49;83;124;175;195;208;208;208;217	0.0078508	6.1844	By MS/MS		22.4	0	424400	424400	0	141470	141470	0	yes	424400	0	1	0	1	>>Annotation	C9JB90	C9JB90	ENSG00000154917	51560	RAB6B
>>proteomic identification	D6RFX4;H0YAF8;D6R9Z1;J3KPE3;H0Y8W2;D6R9L0;P63244;D6RFZ9;D6RHH4;H0YAM7;D6RAU2;E9PD14;H0Y8R5;D6RBD0;D6RAC2;D6REE5	D6RFX4;H0YAF8;D6R9Z1;J3KPE3;H0Y8W2;D6R9L0;P63244;D6RFZ9;D6RHH4;H0YAM7;D6RAU2;E9PD14	4;4;4;4;4;4;4;3;3;3;2;2;1;1;1;1	4;4;4;4;4;4;4;3;3;3;2;2;1;1;1;1	4;4;4;4;4;4;4;3;3;3;2;2;1;1;1;1	Guanine nucleotide-binding protein subunit beta-2-like 1;Guanine nucleotide-binding protein subunit beta-2-like 1, N-terminally processed	GNB2L1	tr|D6RFX4|D6RFX4_HUMAN Isoform of P63244, Receptor of-activated protein C kinase 1 (Fragment) OS=Homo sapiens OX=9606 GN=RACK1 PE=1 SV=1;tr|H0YAF8|H0YAF8_HUMAN Isoform of P63244, Receptor of-activated protein C kinase 1 (Fragment) OS=Homo sapiens OX=9606 G	16	4	4	4	4	0	4	0	4	0	26.8	26.8	26.8	21.449	194	194;198;236;273;274;300;317;197;233;247;147;153;138;160;269;321	0	25.763	By MS/MS		26.8	0	1268400	1268400	0	105700	105700	0	yes	1268400	0	5	0	5	>>Annotation	D6RFX4	D6RFX4	ENSG00000204628	10399	RACK1
>>proteomic identification	B5MDF5;P62826;J3KQE5;F5H018;H0YFC6;B4DV51;A0A087X0W0	B5MDF5;P62826;J3KQE5;F5H018;H0YFC6	6;6;5;4;3;2;1	6;6;5;4;3;2;1	6;6;5;4;3;2;1	GTP-binding nuclear protein Ran	RAN	tr|B5MDF5|B5MDF5_HUMAN Isoform of P62826, GTP-binding nuclear protein Ran OS=Homo sapiens OX=9606 GN=RAN PE=1 SV=1;sp|P62826|RAN_HUMAN GTP-binding nuclear protein Ran OS=Homo sapiens OX=9606 GN=RAN PE=1 SV=3;tr|J3KQE5|J3KQE5_HUMAN Isoform of P62826, GTP-bi	7	6	6	6	6	1	6	1	6	1	27.5	27.5	27.5	26.224	233	233;216;234;198;103;128;53	0	40.308	By MS/MS	By matching	27.5	4.7	9194500	9048600	145820	919450	904860	14582	yes	9048600	0	9	0	9	>>Annotation	B5MDF5	B5MDF5	ENSG00000132341	5901	RAN
>>proteomic identification	Q96S59;Q96S59-2;Q96S59-3	Q96S59;Q96S59-2;Q96S59-3	4;3;3	4;3;3	4;3;3	Ran-binding protein 9	RANBP9	sp|Q96S59|RANB9_HUMAN Ran-binding protein 9 OS=Homo sapiens OX=9606 GN=RANBP9 PE=1 SV=1;sp|Q96S59-2|RANB9_HUMAN Isoform of Q96S59, Isoform 2 of Ran-binding protein 9 OS=Homo sapiens OX=9606 GN=RANBP9;sp|Q96S59-3|RANB9_HUMAN Isoform of Q96S59, Isoform 3 of	3	4	4	4	4	0	4	0	4	0	8	8	8	77.846	729	729;388;500	0	25.695	By MS/MS		8	0	1171700	1171700	0	50945	50945	0	yes	1171700	0	4	0	4	>>Annotation	Q96S59	Q96S59	ENSG00000010017	10048	RANBP9
>>proteomic identification	P46060;H0Y4Q3;B0QYT5;B0QYT4	P46060;H0Y4Q3	4;2;1;1	4;2;1;1	4;2;1;1	Ran GTPase-activating protein 1	RANGAP1	sp|P46060|RAGP1_HUMAN Ran GTPase-activating protein 1 OS=Homo sapiens OX=9606 GN=RANGAP1 PE=1 SV=1;tr|H0Y4Q3|H0Y4Q3_HUMAN Isoform of P46060, Ran GTPase-activating protein 1 (Fragment) OS=Homo sapiens OX=9606 GN=RANGAP1 PE=1 SV=1	4	4	4	4	4	0	4	0	4	0	9	9	9	63.541	587	587;253;100;133	0	30.218	By MS/MS		9	0	1698500	1698500	0	62909	62909	0	yes	1698500	0	4	0	4	>>Annotation	P46060	P46060	ENSG00000100401	5905	RANGAP1
>>proteomic identification	P54136;E5RH09;E5RJM9;P54136-2	P54136;E5RH09;E5RJM9;P54136-2	4;2;2;2	4;2;2;2	4;2;2;2	Arginine--tRNA ligase, cytoplasmic	RARS	sp|P54136|SYRC_HUMAN Arginine--tRNA ligase, cytoplasmic OS=Homo sapiens OX=9606 GN=RARS PE=1 SV=2;tr|E5RH09|E5RH09_HUMAN Isoform of P54136, Arginine--tRNA ligase, cytoplasmic OS=Homo sapiens OX=9606 GN=RARS PE=1 SV=1;tr|E5RJM9|E5RJM9_HUMAN Isoform of P5413	4	4	4	4	4	2	4	2	4	2	5.6	5.6	5.6	75.378	660	660;113;129;588	0	24.421	By MS/MS	By matching	5.6	2.6	2240100	1290800	949360	60544	34886	25658	yes	1245500	974410	4	0	4	>>Annotation	P54136	P54136	ENSG00000113643	5917	RARS
>>proteomic identification	Q09028-3;Q09028;Q09028-4;Q09028-2;E9PNS2;E9PIC4;C9JPP3;E9PNS6	Q09028-3;Q09028;Q09028-4;Q09028-2	3;3;2;2;1;1;1;1	3;3;2;2;1;1;1;1	2;2;1;1;1;1;1;1	Histone-binding protein RBBP4	RBBP4	sp|Q09028-3|RBBP4_HUMAN Isoform of Q09028, Isoform 3 of Histone-binding protein RBBP4 OS=Homo sapiens OX=9606 GN=RBBP4;sp|Q09028|RBBP4_HUMAN Histone-binding protein RBBP4 OS=Homo sapiens OX=9606 GN=RBBP4 PE=1 SV=3;sp|Q09028-4|RBBP4_HUMAN Isoform of Q09028,	8	3	3	2	3	2	3	2	2	2	8.3	8.3	6.3	46.158	410	410;425;390;424;62;87;87;104	0	18.899	By MS/MS	By MS/MS	8.3	6.3	1718200	1457900	260330	122730	104140	18595	yes	1432400	280320	3	1	4	>>Annotation	Q09028-3	Q09028	ENSG00000162521	5928	RBBP4
>>proteomic identification	E9PC52;Q16576;Q16576-2;H0YEU5;Q5JP02;H0YCT5;H0YF10;H0YDK2;Q5JP01	E9PC52;Q16576;Q16576-2;H0YEU5;Q5JP02;H0YCT5;H0YF10;H0YDK2;Q5JP01	2;2;2;1;1;1;1;1;1	1;1;1;0;0;0;0;0;1	1;1;1;0;0;0;0;0;1	Histone-binding protein RBBP7	RBBP7;RBBP4	tr|E9PC52|E9PC52_HUMAN Isoform of Q16576, Histone-binding protein RBBP7 OS=Homo sapiens OX=9606 GN=RBBP7 PE=1 SV=1;sp|Q16576|RBBP7_HUMAN Histone-binding protein RBBP7 OS=Homo sapiens OX=9606 GN=RBBP7 PE=1 SV=1;sp|Q16576-2|RBBP7_HUMAN Isoform of Q16576, Iso	9	2	1	1	2	0	1	0	1	0	5.8	3.8	3.8	46.938	416	416;425;469;167;175;180;207;262;285	0	7.172	By MS/MS		5.8	0	359480	359480	0	23965	23965	0	yes	359480	0	1	0	1	>>Annotation	E9PC52	E9PC52	ENSG00000102054	5931	RBBP7
>>proteomic identification	Q96PK6-5;Q9BWF3	Q96PK6-5	3;1	1;1	1;1	RNA-binding protein 14	RBM14	sp|Q96PK6-5|RBM14_HUMAN Isoform of Q96PK6, Isoform 5 of RNA-binding protein 14 OS=Homo sapiens OX=9606 GN=RBM14	2	3	1	1	3	2	1	0	1	0	13.6	4.7	4.7	37.034	339	339;364	0.0087125	6.1455	By MS/MS	By matching	13.6	8.8	117290	117290	0	9774.2	9774.2	0	yes	117290	0	1	0	1	>>Annotation	Q96PK6-5	Q96PK6	ENSG00000239306	100526737	RBM14
>>proteomic identification	Q5W011;Q5W010;Q5W012;Q96I25	Q5W011;Q5W010;Q5W012;Q96I25	1;1;1;1	1;1;1;1	1;1;1;1	Splicing factor 45	RBM17	tr|Q5W011|Q5W011_HUMAN Isoform of Q96I25, Splicing factor 45 (Fragment) OS=Homo sapiens OX=9606 GN=RBM17 PE=1 SV=1;tr|Q5W010|Q5W010_HUMAN Isoform of Q96I25, Splicing factor 45 (Fragment) OS=Homo sapiens OX=9606 GN=RBM17 PE=1 SV=1;tr|Q5W012|Q5W012_HUMAN Iso	4	1	1	1	1	1	1	1	1	1	5.7	5.7	5.7	24.176	212	212;221;240;401	0.004	6.3012	By MS/MS	By matching	5.7	5.7	236220	211520	24702	21475	19229	2245.6	yes	0	24175	1	0	1	>>Annotation	Q5W011	Q5W011	ENSG00000134453	84991	RBM17
>>proteomic identification	Q9Y4C8	Q9Y4C8	1	1	1	Probable RNA-binding protein 19	RBM19	sp|Q9Y4C8|RBM19_HUMAN Probable RNA-binding protein 19 OS=Homo sapiens OX=9606 GN=RBM19 PE=1 SV=3	1	1	1	1	1	0	1	0	1	0	1.7	1.7	1.7	107.33	960	960	0	6.8606	By MS/MS		1.7	0	80938	80938	0	1759.5	1759.5	0	yes	80938	0	1	0	1	>>Annotation	Q9Y4C8	Q9Y4C8	ENSG00000122965	9904	RBM19
>>proteomic identification	Q9NW13-2;Q9NW13;C9JE21;C9JAA9	Q9NW13-2;Q9NW13	5;5;1;1	5;5;1;1	5;5;1;1	RNA-binding protein 28	RBM28	sp|Q9NW13-2|RBM28_HUMAN Isoform of Q9NW13, Isoform 2 of RNA-binding protein 28 OS=Homo sapiens OX=9606 GN=RBM28;sp|Q9NW13|RBM28_HUMAN RNA-binding protein 28 OS=Homo sapiens OX=9606 GN=RBM28 PE=1 SV=3	4	5	5	5	5	0	5	0	5	0	9.9	9.9	9.9	69.922	618	618;759;204;283	0	30.665	By MS/MS		9.9	0	1167800	1167800	0	40268	40268	0	yes	1167800	0	5	0	5	>>Annotation	Q9NW13-2	Q9NW13	ENSG00000106344	55131	RBM28
>>proteomic identification	Q5TCT4;A2A2V2;P42696-2;P42696	Q5TCT4;A2A2V2;P42696-2;P42696	1;1;1;1	1;1;1;1	1;1;1;1	RNA-binding protein 34	RBM34	tr|Q5TCT4|Q5TCT4_HUMAN Isoform of P42696, RNA-binding protein 34 (Fragment) OS=Homo sapiens OX=9606 GN=RBM34 PE=1 SV=1;tr|A2A2V2|A2A2V2_HUMAN Isoform of P42696, RNA-binding protein 34 (Fragment) OS=Homo sapiens OX=9606 GN=RBM34 PE=1 SV=1;sp|P42696-2|RBM34_	4	1	1	1	1	1	1	1	1	1	6.2	6.2	6.2	24.079	211	211;408;225;430	0.0040942	6.4152	By MS/MS	By matching	6.2	6.2	141810	101410	40396	10908	7800.8	3107.4	yes	0	39535	1	0	1	>>Annotation	Q5TCT4	Q5TCT4	ENSG00000188739	23029	RBM34
>>proteomic identification	A0A0U1RQH7;G3XAC6;Q14498-3;Q14498-2;Q14498;A0A0U1RQW2;H0Y4X3;G3V5Z6;Q5QP22;H0YJJ3;Q5QP23;G3XAP0;Q86U06-4;Q86U06-5;Q86U06-2;Q86U06	A0A0U1RQH7;G3XAC6;Q14498-3;Q14498-2;Q14498;A0A0U1RQW2;H0Y4X3	4;4;4;4;4;3;3;1;1;1;1;1;1;1;1;1	4;4;4;4;4;3;3;1;1;1;1;1;1;1;1;1	4;4;4;4;4;3;3;1;1;1;1;1;1;1;1;1	RNA-binding protein 39	RBM39	tr|A0A0U1RQH7|A0A0U1RQH7_HUMAN Isoform of Q14498, RNA-binding protein 39 (Fragment) OS=Homo sapiens OX=9606 GN=RBM39 PE=1 SV=1;tr|G3XAC6|G3XAC6_HUMAN Isoform of Q14498, RNA-binding protein 39 OS=Homo sapiens OX=9606 GN=RBM39 PE=1 SV=1;sp|Q14498-3|RBM39_HUM	16	4	4	4	4	0	4	0	4	0	22.4	22.4	22.4	26.698	245	245;423;508;524;530;163;336;189;193;214;231;269;405;417;423;439	0	42.978	By MS/MS		22.4	0	2675400	2675400	0	167210	167210	0	yes	2675400	0	4	0	4	>>Annotation	A0A0U1RQH7	A0A0U1RQH7	ENSG00000131051	9584	RBM39
>>proteomic identification	Q9P258	Q9P258	4	4	4	Protein RCC2	RCC2	sp|Q9P258|RCC2_HUMAN Protein RCC2 OS=Homo sapiens OX=9606 GN=RCC2 PE=1 SV=2	1	4	4	4	4	2	4	2	4	2	10.7	10.7	10.7	56.084	522	522	0	30.303	By MS/MS	By matching	10.7	6.1	1713700	1515000	198770	63472	56110	7361.9	yes	1380200	329330	4	0	4	>>Annotation	Q9P258	Q9P258	ENSG00000179051	55920	RCC2
>>proteomic identification	Q15293;Q15293-2	Q15293;Q15293-2	4;2	4;2	4;2	Reticulocalbin-1	RCN1	sp|Q15293|RCN1_HUMAN Reticulocalbin-1 OS=Homo sapiens OX=9606 GN=RCN1 PE=1 SV=1;sp|Q15293-2|RCN1_HUMAN Isoform of Q15293, Isoform 2 of Reticulocalbin-1 OS=Homo sapiens OX=9606 GN=RCN1	2	4	4	4	4	0	4	0	4	0	12.4	12.4	12.4	38.89	331	331;280	0	23.112	By MS/MS		12.4	0	1404300	1404300	0	93618	93618	0	yes	1404300	0	4	0	4	>>Annotation	Q15293	Q15293	ENSG00000049449	5954	RCN1
>>proteomic identification	Q14257;Q14257-2;H0YL43;A8MXP8	Q14257;Q14257-2;H0YL43;A8MXP8	4;4;3;2	4;4;3;2	4;4;3;2	Reticulocalbin-2	RCN2	sp|Q14257|RCN2_HUMAN Reticulocalbin-2 OS=Homo sapiens OX=9606 GN=RCN2 PE=1 SV=1;sp|Q14257-2|RCN2_HUMAN Isoform of Q14257, Isoform 2 of Reticulocalbin-2 OS=Homo sapiens OX=9606 GN=RCN2;tr|H0YL43|H0YL43_HUMAN Isoform of Q14257, Reticulocalbin-2 (Fragment) OS	4	4	4	4	4	0	4	0	4	0	18.3	18.3	18.3	36.876	317	317;335;155;216	0	26.714	By MS/MS		18.3	0	1250400	1250400	0	89317	89317	0	yes	1250400	0	4	0	4	>>Annotation	Q14257	Q14257	ENSG00000117906	5955	RCN2
>>proteomic identification	P35251-2;P35251	P35251-2;P35251	1;1	1;1	1;1	Replication factor C subunit 1	RFC1	sp|P35251-2|RFC1_HUMAN Isoform of P35251, Isoform 2 of Replication factor C subunit 1 OS=Homo sapiens OX=9606 GN=RFC1;sp|P35251|RFC1_HUMAN Replication factor C subunit 1 OS=Homo sapiens OX=9606 GN=RFC1 PE=1 SV=4	2	1	1	1	1	0	1	0	1	0	1.4	1.4	1.4	128.18	1147	1147;1148	0	7.1886	By MS/MS		1.4	0	155700	155700	0	2731.6	2731.6	0	yes	155700	0	1	0	1	>>Annotation	P35251-2	P35251	ENSG00000035928	5981	RFC1
>>proteomic identification	P35250-2;P35250;H7C5S7;H7C5P1;H7C5Q7;F8WC37;H7C5A0;H7C5G4;H7C5P4;A0A087WVY3	P35250-2;P35250;H7C5S7;H7C5P1;H7C5Q7;F8WC37;H7C5A0;H7C5G4;H7C5P4;A0A087WVY3	2;2;1;1;1;1;1;1;1;1	2;2;1;1;1;1;1;1;1;1	2;2;1;1;1;1;1;1;1;1	Replication factor C subunit 2	RFC2	sp|P35250-2|RFC2_HUMAN Isoform of P35250, Isoform 2 of Replication factor C subunit 2 OS=Homo sapiens OX=9606 GN=RFC2;sp|P35250|RFC2_HUMAN Replication factor C subunit 2 OS=Homo sapiens OX=9606 GN=RFC2 PE=1 SV=3;tr|H7C5S7|H7C5S7_HUMAN Isoform of P35250, Re	10	2	2	2	2	1	2	1	2	1	6.9	6.9	6.9	35.243	320	320;354;28;52;75;77;87;101;198;251	0	13.334	By MS/MS	By MS/MS	6.9	4.1	362660	362660	0	17270	17270	0	yes	362660	0	2	1	3	>>Annotation	P35250-2	P35250	ENSG00000049541	5982	RFC2
>>proteomic identification	P40938-2;P40938;A0A087X270	P40938-2;P40938;A0A087X270	2;2;1	2;2;1	2;2;1	Replication factor C subunit 3	RFC3	sp|P40938-2|RFC3_HUMAN Isoform of P40938, Isoform 2 of Replication factor C subunit 3 OS=Homo sapiens OX=9606 GN=RFC3;sp|P40938|RFC3_HUMAN Replication factor C subunit 3 OS=Homo sapiens OX=9606 GN=RFC3 PE=1 SV=2;tr|A0A087X270|A0A087X270_HUMAN Isoform of P4	3	2	2	2	2	0	2	0	2	0	9.2	9.2	9.2	34.756	305	305;356;103	0	23.463	By MS/MS		9.2	0	512480	512480	0	30146	30146	0	yes	512480	0	2	0	2	>>Annotation	P40938-2	P40938	ENSG00000133119	5983	RFC3
>>proteomic identification	P84095	P84095	2	2	2	Rho-related GTP-binding protein RhoG	RHOG	sp|P84095|RHOG_HUMAN Rho-related GTP-binding protein RhoG OS=Homo sapiens OX=9606 GN=RHOG PE=1 SV=1	1	2	2	2	2	0	2	0	2	0	18.8	18.8	18.8	21.308	191	191	0	12.17	By MS/MS		18.8	0	389980	389980	0	35453	35453	0	yes	389980	0	2	0	2	>>Annotation	P84095	P84095	ENSG00000177105	391	RHOG
>>proteomic identification	H3BU27;Q8IXI1	H3BU27;Q8IXI1	1;1	1;1	1;1	Mitochondrial Rho GTPase 2	RHOT2	tr|H3BU27|H3BU27_HUMAN Isoform of Q8IXI1, Mitochondrial Rho GTPase 2 (Fragment) OS=Homo sapiens OX=9606 GN=RHOT2 PE=1 SV=3;sp|Q8IXI1|MIRO2_HUMAN Mitochondrial Rho GTPase 2 OS=Homo sapiens OX=9606 GN=RHOT2 PE=1 SV=2	2	1	1	1	1	0	1	0	1	0	12.3	12.3	12.3	16.329	155	155;618	0.0010989	6.7145	By MS/MS		12.3	0	197230	197230	0	32871	32871	0	yes	197230	0	1	0	1	>>Annotation	H3BU27	H3BU27	ENSG00000140983	89941	RHOT2
>>proteomic identification	Q6R327;Q6R327-3	Q6R327;Q6R327-3	2;2	2;2	2;2	Rapamycin-insensitive companion of mTOR	RICTOR	sp|Q6R327|RICTR_HUMAN Rapamycin-insensitive companion of mTOR OS=Homo sapiens OX=9606 GN=RICTOR PE=1 SV=1;sp|Q6R327-3|RICTR_HUMAN Isoform of Q6R327, Isoform 3 of Rapamycin-insensitive companion of mTOR OS=Homo sapiens OX=9606 GN=RICTOR	2	2	2	2	2	0	2	0	2	0	1.4	1.4	1.4	192.22	1708	1708;1732	0	11.978	By MS/MS		1.4	0	332940	332940	0	3658.7	3658.7	0	yes	332940	0	2	0	2	>>Annotation	Q6R327	Q6R327	ENSG00000164327	253260	RICTOR
>>proteomic identification	Q96TC7;H0YNE5;H0YLG5;H0YMB1;Q96TC7-2	Q96TC7;H0YNE5;H0YLG5	5;3;3;2;2	5;3;3;2;2	5;3;3;2;2	Regulator of microtubule dynamics protein 3	RMDN3	sp|Q96TC7|RMD3_HUMAN Regulator of microtubule dynamics protein 3 OS=Homo sapiens OX=9606 GN=RMDN3 PE=1 SV=2;tr|H0YNE5|H0YNE5_HUMAN Isoform of Q96TC7, Regulator of microtubule dynamics protein 3 (Fragment) OS=Homo sapiens OX=9606 GN=RMDN3 PE=1 SV=1;tr|H0YLG	5	5	5	5	5	0	5	0	5	0	14.7	14.7	14.7	52.118	470	470;251;287;306;341	0	31.8	By MS/MS		14.7	0	1327600	1327600	0	63219	63219	0	yes	1327600	0	5	0	5	>>Annotation	Q96TC7	Q96TC7	ENSG00000137824	55177	RMDN3
>>proteomic identification	P13489;H0YCR7;E9PMJ3;E9PLZ3;E9PIM9	P13489;H0YCR7	3;2;1;1;1	3;2;1;1;1	3;2;1;1;1	Ribonuclease inhibitor	RNH1	sp|P13489|RINI_HUMAN Ribonuclease inhibitor OS=Homo sapiens OX=9606 GN=RNH1 PE=1 SV=2;tr|H0YCR7|H0YCR7_HUMAN Isoform of P13489, Ribonuclease inhibitor (Fragment) OS=Homo sapiens OX=9606 GN=RNH1 PE=1 SV=1	5	3	3	3	3	0	3	0	3	0	9.5	9.5	9.5	49.973	461	461;285;189;194;199	0	19.984	By MS/MS		9.5	0	666770	666770	0	25645	25645	0	yes	666770	0	3	0	3	>>Annotation	P13489	P13489	ENSG00000023191	6050	RNH1
>>proteomic identification	F8W7C6;A0A087WV22;X1WI28;P27635;H7C123;H7C2C5;Q96L21;B8A6G2;A6QRI9	F8W7C6;A0A087WV22;X1WI28;P27635;H7C123;H7C2C5	9;9;9;9;5;5;3;1;1	9;9;9;9;5;5;3;1;1	9;9;9;9;5;5;3;1;1	60S ribosomal protein L10	RPL10	tr|F8W7C6|F8W7C6_HUMAN Isoform of P27635, 60S ribosomal protein L10 OS=Homo sapiens OX=9606 GN=RPL10 PE=1 SV=2;tr|A0A087WV22|A0A087WV22_HUMAN Isoform of P27635, 60S ribosomal protein L10 OS=Homo sapiens OX=9606 GN=RPL10 PE=1 SV=1;tr|X1WI28|X1WI28_HUMAN Iso	9	9	9	9	9	0	9	0	9	0	39.3	39.3	39.3	18.565	163	163;178;200;214;91;131;214;108;181	0	67.017	By MS/MS		39.3	0	50682000	50682000	0	6335300	6335300	0	yes	38198000	0	15	0	15	>>Annotation	F8W7C6	F8W7C6	ENSG00000147403	6134	RPL10
>>proteomic identification	P62906	P62906	8	8	8	60S ribosomal protein L10a	RPL10A	sp|P62906|RL10A_HUMAN 60S ribosomal protein L10a OS=Homo sapiens OX=9606 GN=RPL10A PE=1 SV=2	1	8	8	8	7	7	7	7	7	7	33.6	33.6	33.6	24.831	217	217	0	63.58	By MS/MS	By MS/MS	30	33.6	32390000	29315000	3075200	3239000	2931500	307520	yes	28379000	3037000	11	6	17	>>Annotation	P62906	P62906	ENSG00000198755	4736	RPL10A
>>proteomic identification	P62913;Q5VVC8;P62913-2	P62913;Q5VVC8;P62913-2	5;4;4	5;4;4	5;4;4	60S ribosomal protein L11	RPL11	sp|P62913|RL11_HUMAN 60S ribosomal protein L11 OS=Homo sapiens OX=9606 GN=RPL11 PE=1 SV=2;tr|Q5VVC8|Q5VVC8_HUMAN Isoform of P62913, 60S ribosomal protein L11 OS=Homo sapiens OX=9606 GN=RPL11 PE=1 SV=2;sp|P62913-2|RL11_HUMAN Isoform of P62913, Isoform 2 of	3	5	5	5	5	3	5	3	5	3	28.1	28.1	28.1	20.252	178	178;167;177	0	52.091	By MS/MS	By MS/MS	28.1	19.7	15791000	14632000	1159400	1579100	1463200	115940	yes	13518000	1281100	11	4	15	>>Annotation	P62913	P62913	ENSG00000142676	6135	RPL11
>>proteomic identification	P30050;P30050-2	P30050;P30050-2	6;4	6;4	6;4	60S ribosomal protein L12	RPL12	sp|P30050|RL12_HUMAN 60S ribosomal protein L12 OS=Homo sapiens OX=9606 GN=RPL12 PE=1 SV=1;sp|P30050-2|RL12_HUMAN Isoform of P30050, Isoform 2 of 60S ribosomal protein L12 OS=Homo sapiens OX=9606 GN=RPL12	2	6	6	6	5	6	5	6	5	6	54.5	54.5	54.5	17.818	165	165;132	0	67.067	By MS/MS	By MS/MS	49.1	54.5	26993000	21594000	5398700	2999200	2399400	599850	yes	21079000	5439000	6	8	14	>>Annotation	P30050	P30050	ENSG00000197958	6136	RPL12
>>proteomic identification	P26373;J3QSB4;P26373-2;H3BUK8;H3BTH3;J3KS98	P26373;J3QSB4;P26373-2	7;5;5;1;1;1	7;5;5;1;1;1	7;5;5;1;1;1	60S ribosomal protein L13	RPL13	sp|P26373|RL13_HUMAN 60S ribosomal protein L13 OS=Homo sapiens OX=9606 GN=RPL13 PE=1 SV=4;tr|J3QSB4|J3QSB4_HUMAN Isoform of P26373, 60S ribosomal protein L13 (Fragment) OS=Homo sapiens OX=9606 GN=RPL13 PE=1 SV=1;sp|P26373-2|RL13_HUMAN Isoform of P26373, Is	6	7	7	7	6	7	6	7	6	7	34.1	34.1	34.1	24.261	211	211;126;164;54;63;78	0	76.105	By MS/MS	By MS/MS	29.9	34.1	61319000	50692000	10627000	6813200	5632400	1180700	yes	44437000	8849800	10	8	18	>>Annotation	P26373	P26373	ENSG00000167526	6137	RPL13
>>proteomic identification	P40429;M0QYS1;Q8J015;Q6NVV1;M0QZU1;A0A096LPE0	P40429;M0QYS1;Q8J015;Q6NVV1	7;6;5;4;1;1	7;6;5;4;1;1	7;6;5;4;1;1	60S ribosomal protein L13a;Putative 60S ribosomal protein L13a protein RPL13AP3	RPL13A;RPL13a;RPL13AP3	sp|P40429|RL13A_HUMAN 60S ribosomal protein L13a OS=Homo sapiens OX=9606 GN=RPL13A PE=1 SV=2;tr|M0QYS1|M0QYS1_HUMAN Isoform of P40429, 60S ribosomal protein L13a (Fragment) OS=Homo sapiens OX=9606 GN=RPL13A PE=1 SV=2;tr|Q8J015|Q8J015_HUMAN Isoform of P4042	6	7	7	7	7	1	7	1	7	1	31	31	31	23.577	203	203;210;142;102;46;48	0	44.455	By MS/MS	By matching	31	5.4	19224000	19078000	146690	2136100	2119800	16299	yes	19078000	0	17	0	17	>>Annotation	P40429	P40429	ENSG00000142541	23521	RPL13A
>>proteomic identification	E7EPB3;P50914	E7EPB3;P50914	5;5	5;5	5;5	60S ribosomal protein L14	RPL14	tr|E7EPB3|E7EPB3_HUMAN Isoform of P50914, 60S ribosomal protein L14 OS=Homo sapiens OX=9606 GN=RPL14 PE=1 SV=1;sp|P50914|RL14_HUMAN 60S ribosomal protein L14 OS=Homo sapiens OX=9606 GN=RPL14 PE=1 SV=4	2	5	5	5	5	3	5	3	5	3	40.3	40.3	40.3	14.558	124	124;215	0	33.289	By MS/MS	By matching	40.3	28.2	20635000	20250000	384940	3439200	3375000	64157	yes	20242000	385140	7	0	7	>>Annotation	E7EPB3	E7EPB3	ENSG00000188846	9045	RPL14
>>proteomic identification	A0A2R8YEM3;E7EQV9;P61313;E7ENU7;E7EX53;A0A2R8Y738;P61313-2	A0A2R8YEM3;E7EQV9;P61313;E7ENU7;E7EX53;A0A2R8Y738;P61313-2	9;9;9;8;6;6;5	9;9;9;8;6;6;5	9;9;9;8;6;6;5	Ribosomal protein L15;60S ribosomal protein L15	RPL15	tr|A0A2R8YEM3|A0A2R8YEM3_HUMAN Isoform of P61313, Ribosomal protein L15 (Fragment) OS=Homo sapiens OX=9606 GN=RPL15 PE=1 SV=1;tr|E7EQV9|E7EQV9_HUMAN Isoform of P61313, Ribosomal protein L15 (Fragment) OS=Homo sapiens OX=9606 GN=RPL15 PE=1 SV=1;sp|P61313|RL	7	9	9	9	9	1	9	1	9	1	40.2	40.2	40.2	19.968	169	169;174;204;175;133;138;145	0	59.604	By MS/MS	By matching	40.2	4.1	31585000	31538000	47089	3509400	3504200	5232.1	yes	31538000	0	9	0	9	>>Annotation	A0A2R8YEM3	A0A2R8YEM3	ENSG00000174748	6138	RPL15
>>proteomic identification	A0A087WXM6;J3QQT2;J3KRX5;A0A0A6YYL6;P18621;P18621-3;J3QLC8;A0A0A0MRF8;P18621-2;J3KRB3;A0A087WWH0;J3QS96;A0A087WY81;J3KSJ0	A0A087WXM6;J3QQT2;J3KRX5;A0A0A6YYL6;P18621;P18621-3;J3QLC8;A0A0A0MRF8;P18621-2;J3KRB3;A0A087WWH0;J3QS96	7;7;7;7;7;7;6;6;6;4;4;4;3;2	7;7;7;7;7;7;6;6;6;4;4;4;3;2	7;7;7;7;7;7;6;6;6;4;4;4;3;2	60S ribosomal protein L17	RPL17;RPL17-C18orf32	tr|A0A087WXM6|A0A087WXM6_HUMAN Isoform of P18621, 60S ribosomal protein L17 (Fragment) OS=Homo sapiens OX=9606 GN=RPL17 PE=3 SV=1;tr|J3QQT2|J3QQT2_HUMAN Isoform of P18621, 60S ribosomal protein L17 (Fragment) OS=Homo sapiens OX=9606 GN=RPL17 PE=3 SV=1;tr|J	14	7	7	7	7	3	7	3	7	3	46.2	46.2	46.2	19.586	169	169;171;174;228;184;228;174;190;146;129;131;138;97;56	0	47.692	By MS/MS	By MS/MS	46.2	26	19372000	18602000	769940	2152400	2066900	85549	yes	17653000	1304400	9	1	10	>>Annotation	A0A087WXM6	A0A087WXM6	ENSG00000265681	6139	RPL17
>>proteomic identification	J3QQ67;Q07020;F8VYV2;G3V203;H0YHA7;Q07020-2;F8VUA6;A0A075B7A0;F8VXR6	J3QQ67;Q07020;F8VYV2;G3V203;H0YHA7;Q07020-2;F8VUA6;A0A075B7A0	5;5;4;4;4;4;3;3;1	5;5;4;4;4;4;3;3;1	5;5;4;4;4;4;3;3;1	60S ribosomal protein L18	RPL18	tr|J3QQ67|J3QQ67_HUMAN Isoform of Q07020, 60S ribosomal protein L18 (Fragment) OS=Homo sapiens OX=9606 GN=RPL18 PE=1 SV=1;sp|Q07020|RL18_HUMAN 60S ribosomal protein L18 OS=Homo sapiens OX=9606 GN=RPL18 PE=1 SV=2;tr|F8VYV2|F8VYV2_HUMAN Isoform of Q07020, 60	9	5	5	5	5	1	5	1	5	1	29.5	29.5	29.5	21.728	190	190;188;133;164;167;159;130;138;84	0	48.359	By MS/MS	By matching	29.5	3.7	48880000	48826000	54257	6982900	6975200	7751.1	yes	48826000	0	8	0	8	>>Annotation	J3QQ67	J3QQ67	ENSG00000063177	6141	RPL18
>>proteomic identification	M0R117;Q02543;M0R3D6;M0R1A7;M0R0P7	M0R117;Q02543;M0R3D6;M0R1A7;M0R0P7	6;6;5;5;4	6;6;5;5;4	6;6;5;5;4	60S ribosomal protein L18a	RPL18A	tr|M0R117|M0R117_HUMAN Isoform of Q02543, 60S ribosomal protein L18a OS=Homo sapiens OX=9606 GN=RPL18A PE=1 SV=1;sp|Q02543|RL18A_HUMAN 60S ribosomal protein L18a OS=Homo sapiens OX=9606 GN=RPL18A PE=1 SV=2;tr|M0R3D6|M0R3D6_HUMAN Isoform of Q02543, 60S ribo	5	6	6	6	6	2	6	2	6	2	35.1	35.1	35.1	18.079	154	154;176;141;147;137	0	38.37	By MS/MS	By MS/MS	35.1	17.5	27490000	27244000	245730	3054500	3027200	27303	yes	27090000	395180	9	1	10	>>Annotation	M0R117	M0R117	ENSG00000105640	6142	RPL18A
>>proteomic identification	J3QR09;J3KTE4;P84098	J3QR09;J3KTE4;P84098	5;5;5	5;5;5	5;5;5	Ribosomal protein L19;60S ribosomal protein L19	RPL19	tr|J3QR09|J3QR09_HUMAN Isoform of P84098, Ribosomal protein L19 OS=Homo sapiens OX=9606 GN=RPL19 PE=1 SV=1;tr|J3KTE4|J3KTE4_HUMAN Isoform of P84098, Ribosomal protein L19 OS=Homo sapiens OX=9606 GN=RPL19 PE=1 SV=1;sp|P84098|RL19_HUMAN 60S ribosomal protein	3	5	5	5	5	0	5	0	5	0	18.1	18.1	18.1	23.134	193	193;194;196	0	44.044	By MS/MS		18.1	0	24611000	24611000	0	4101900	4101900	0	yes	24611000	0	5	0	5	>>Annotation	J3QR09	J3QR09	ENSG00000108298	6143	RPL19
>>proteomic identification	P46778;G3V1B3;M0R181	P46778;G3V1B3;M0R181	3;2;2	3;2;2	3;2;2	60S ribosomal protein L21	RPL21	sp|P46778|RL21_HUMAN 60S ribosomal protein L21 OS=Homo sapiens OX=9606 GN=RPL21 PE=1 SV=2;tr|G3V1B3|G3V1B3_HUMAN Isoform of P46778, 60S ribosomal protein L21 OS=Homo sapiens OX=9606 GN=RPL21 PE=1 SV=1;tr|M0R181|M0R181_HUMAN Isoform of P46778, 60S ribosomal	3	3	3	3	3	1	3	1	3	1	27.5	27.5	27.5	18.565	160	160;87;122	0	19.48	By MS/MS	By MS/MS	27.5	11.2	11959000	11247000	712080	1993200	1874500	118680	yes	11247000	0	3	1	4	>>Annotation	P46778	P46778	ENSG00000122026	6144	RPL21
>>proteomic identification	K7EJT5;K7EP65;K7EKS7;K7ELC4;K7EMH1;K7ERI7;P35268	K7EJT5;K7EP65;K7EKS7;K7ELC4;K7EMH1;K7ERI7;P35268	2;2;2;2;2;2;2	2;2;2;2;2;2;2	2;2;2;2;2;2;2	60S ribosomal protein L22	RPL22	tr|K7EJT5|K7EJT5_HUMAN Isoform of P35268, 60S ribosomal protein L22 (Fragment) OS=Homo sapiens OX=9606 GN=RPL22 PE=1 SV=1;tr|K7EP65|K7EP65_HUMAN Isoform of P35268, 60S ribosomal protein L22 (Fragment) OS=Homo sapiens OX=9606 GN=RPL22 PE=1 SV=1;tr|K7EKS7|K7	7	2	2	2	2	2	2	2	2	2	51.1	51.1	51.1	5.0827	47	47;48;53;79;89;95;128	0	15.164	By MS/MS	By MS/MS	51.1	51.1	7879100	4270400	3608600	2626400	1423500	1202900	yes	4330600	3471600	2	2	4	>>Annotation	K7EJT5	K7EJT5	ENSG00000116251	6146	RPL22
>>proteomic identification	P62829;C9JD32;B9ZVP7;J3KT29;J3KTJ3	P62829;C9JD32;B9ZVP7;J3KT29	5;3;3;3;2	5;3;3;3;2	5;3;3;3;2	60S ribosomal protein L23	RPL23	sp|P62829|RL23_HUMAN 60S ribosomal protein L23 OS=Homo sapiens OX=9606 GN=RPL23 PE=1 SV=1;tr|C9JD32|C9JD32_HUMAN Isoform of P62829, 60S ribosomal protein L23 (Fragment) OS=Homo sapiens OX=9606 GN=RPL23 PE=1 SV=1;tr|B9ZVP7|B9ZVP7_HUMAN Isoform of P62829, 60	5	5	5	5	5	5	5	5	5	5	43.6	43.6	43.6	14.865	140	140;91;114;122;81	0	41.574	By MS/MS	By MS/MS	43.6	43.6	31188000	28443000	2744200	3465300	3160400	304910	yes	26456000	2551000	10	3	13	>>Annotation	P62829	P62829	ENSG00000125691	9349	RPL23
>>proteomic identification	H7BY10;K7EJV9;K7ERT8;A8MUS3;P62750;K7EMA7	H7BY10;K7EJV9;K7ERT8;A8MUS3;P62750;K7EMA7	7;7;7;7;7;4	7;7;7;7;7;4	7;7;7;7;7;4	60S ribosomal protein L23a	RPL23A	tr|H7BY10|H7BY10_HUMAN Isoform of P62750, 60S ribosomal protein L23a (Fragment) OS=Homo sapiens OX=9606 GN=RPL23A PE=1 SV=1;tr|K7EJV9|K7EJV9_HUMAN Isoform of P62750, 60S ribosomal protein L23a (Fragment) OS=Homo sapiens OX=9606 GN=RPL23A PE=1 SV=1;tr|K7ERT	6	7	7	7	7	7	7	7	7	7	33.5	33.5	33.5	17.692	158	158;170;175;194;156;70	0	47.617	By MS/MS	By MS/MS	33.5	33.5	57345000	39356000	17989000	9557500	6559300	2998100	yes	38137000	18824000	8	6	14	>>Annotation	H7BY10	H7BY10	ENSG00000198242	6147	RPL23A
>>proteomic identification	C9JXB8;C9JNW5;P83731	C9JXB8;C9JNW5;P83731	4;4;4	4;4;4	4;4;4	60S ribosomal protein L24	RPL24	tr|C9JXB8|C9JXB8_HUMAN Isoform of P83731, 60S ribosomal protein L24 OS=Homo sapiens OX=9606 GN=RPL24 PE=1 SV=1;tr|C9JNW5|C9JNW5_HUMAN Isoform of P83731, 60S ribosomal protein L24 OS=Homo sapiens OX=9606 GN=RPL24 PE=1 SV=1;sp|P83731|RL24_HUMAN 60S ribosomal	3	4	4	4	4	3	4	3	4	3	32.2	32.2	32.2	14.369	121	121;150;157	0	26.125	By MS/MS	By MS/MS	32.2	25.6	31822000	30908000	914630	4546000	4415400	130660	yes	24941000	875260	4	1	5	>>Annotation	C9JXB8	C9JXB8	ENSG00000114391	6152	RPL24
>>proteomic identification	E5RIT6;Q9UNX3;J3QRI7;J3QQQ9;J3QQV1;J3QRC4;P61254;E5RHH1;J3KSS0;J3KS10	E5RIT6;Q9UNX3;J3QRI7;J3QQQ9;J3QQV1;J3QRC4;P61254;E5RHH1	5;5;4;4;4;4;4;3;2;1	5;5;4;4;4;4;4;3;2;1	5;5;4;4;4;4;4;3;2;1	60S ribosomal protein L26-like 1;60S ribosomal protein L26	RPL26L1;RPL26	tr|E5RIT6|E5RIT6_HUMAN Isoform of Q9UNX3, 60S ribosomal protein L26-like 1 (Fragment) OS=Homo sapiens OX=9606 GN=RPL26L1 PE=1 SV=1;sp|Q9UNX3|RL26L_HUMAN 60S ribosomal protein L26-like 1 OS=Homo sapiens OX=9606 GN=RPL26L1 PE=1 SV=1;tr|J3QRI7|J3QRI7_HUMAN Is	10	5	5	5	5	3	5	3	5	3	32.8	32.8	32.8	15.207	128	128;145;107;107;110;135;145;38;63;63	0	31.623	By MS/MS	By MS/MS	32.8	18.8	17302000	15459000	1843000	2883600	2576400	307160	yes	14955000	2307100	5	1	6	>>Annotation	E5RIT6	E5RIT6	ENSG00000037241	51121	RPL26L1
>>proteomic identification	P61353;K7ELC7;K7EQQ9;K7ERY7	P61353;K7ELC7	4;3;1;1	4;3;1;1	4;3;1;1	60S ribosomal protein L27	RPL27	sp|P61353|RL27_HUMAN 60S ribosomal protein L27 OS=Homo sapiens OX=9606 GN=RPL27 PE=1 SV=2;tr|K7ELC7|K7ELC7_HUMAN Isoform of P61353, 60S ribosomal protein L27 (Fragment) OS=Homo sapiens OX=9606 GN=RPL27 PE=1 SV=1	4	4	4	4	4	1	4	1	4	1	36	36	36	15.798	136	136;144;38;40	0	43.429	By MS/MS	By MS/MS	36	15.4	25604000	25439000	164800	4267400	4239900	27466	yes	25382000	219070	6	1	7	>>Annotation	P61353	P61353	ENSG00000131469	6155	RPL27
>>proteomic identification	E9PJD9;E9PLL6;P46776;E9PLX7	E9PJD9;E9PLL6;P46776	3;3;3;1	3;3;3;1	3;3;3;1	60S ribosomal protein L27a	RPL27A	tr|E9PJD9|E9PJD9_HUMAN Isoform of P46776, 60S ribosomal protein L27a OS=Homo sapiens OX=9606 GN=RPL27A PE=1 SV=1;tr|E9PLL6|E9PLL6_HUMAN Isoform of P46776, 60S ribosomal protein L27a OS=Homo sapiens OX=9606 GN=RPL27A PE=1 SV=1;sp|P46776|RL27A_HUMAN 60S ribo	4	3	3	3	3	3	3	3	3	3	36.3	36.3	36.3	10.127	91	91;108;148;113	0	23.238	By MS/MS	By MS/MS	36.3	36.3	21702000	19743000	1958800	5425500	4935800	489710	yes	20238000	1422400	4	1	5	>>Annotation	E9PJD9	E9PJD9	ENSG00000166441	6157	RPL27A
>>proteomic identification	H0YKD8;P46779;P46779-2;P46779-3;H0YLP6;H0YMF4;P46779-4;P46779-5	H0YKD8;P46779;P46779-2;P46779-3;H0YLP6;H0YMF4;P46779-4;P46779-5	5;5;5;5;4;4;4;4	5;5;5;5;4;4;4;4	5;5;5;5;4;4;4;4	60S ribosomal protein L28	RPL28	tr|H0YKD8|H0YKD8_HUMAN Isoform of P46779, 60S ribosomal protein L28 OS=Homo sapiens OX=9606 GN=RPL28 PE=1 SV=1;sp|P46779|RL28_HUMAN 60S ribosomal protein L28 OS=Homo sapiens OX=9606 GN=RPL28 PE=1 SV=3;sp|P46779-2|RL28_HUMAN Isoform of P46779, Isoform 2 of	8	5	5	5	5	2	5	2	5	2	27.6	27.6	27.6	19.072	170	170;137;163;169;89;112;69;87	0	35.34	By MS/MS	By MS/MS	27.6	10.6	13030000	10024000	3005300	1085800	835370	250440	yes	10024000	0	5	2	7	>>Annotation	H0YKD8	H0YKD8	ENSG00000108107	6158	RPL28
>>proteomic identification	P47914	P47914	1	1	1	60S ribosomal protein L29	RPL29	sp|P47914|RL29_HUMAN 60S ribosomal protein L29 OS=Homo sapiens OX=9606 GN=RPL29 PE=1 SV=2	1	1	1	1	1	1	1	1	1	1	9.4	9.4	9.4	17.752	159	159	0	11.709	By MS/MS	By MS/MS	9.4	9.4	12924000	10504000	2420100	3231000	2625900	605040	yes	0	2368600	1	1	2	>>Annotation	P47914	P47914	ENSG00000162244	6159	RPL29
>>proteomic identification	P39023;G5E9G0;H7C422;H7C3M2;B5MCW2;F8WCR1;Q92901	P39023;G5E9G0;H7C422	16;13;8;7;7;5;1	16;13;8;7;7;5;1	16;13;8;7;7;5;1	60S ribosomal protein L3	RPL3	sp|P39023|RL3_HUMAN 60S ribosomal protein L3 OS=Homo sapiens OX=9606 GN=RPL3 PE=1 SV=2;tr|G5E9G0|G5E9G0_HUMAN Isoform of P39023, 60S ribosomal protein L3 OS=Homo sapiens OX=9606 GN=RPL3 PE=1 SV=1;tr|H7C422|H7C422_HUMAN Isoform of P39023, 60S ribosomal prot	7	16	16	16	16	2	16	2	16	2	29.8	29.8	29.8	46.108	403	403;351;305;261;272;180;407	0	109.78	By MS/MS	By matching	29.8	5	65882000	65742000	140280	3467500	3460100	7383	yes	65742000	0	16	0	16	>>Annotation	P39023	P39023	ENSG00000100316	6122	RPL3
>>proteomic identification	E5RI99;P62888;E5RJH3;A0A0C4DH44;A0A0B4J213	E5RI99;P62888	7;7;3;3;2	7;7;3;3;2	7;7;3;3;2	60S ribosomal protein L30	RPL30	tr|E5RI99|E5RI99_HUMAN Isoform of P62888, 60S ribosomal protein L30 (Fragment) OS=Homo sapiens OX=9606 GN=RPL30 PE=1 SV=1;sp|P62888|RL30_HUMAN 60S ribosomal protein L30 OS=Homo sapiens OX=9606 GN=RPL30 PE=1 SV=2	5	7	7	7	7	2	7	2	7	2	59.6	59.6	59.6	12.656	114	114;115;56;96;51	0	72.208	By MS/MS	By matching	59.6	24.6	52929000	52433000	496200	8821500	8738800	82699	yes	51289000	682560	9	0	9	>>Annotation	E5RI99	E5RI99	ENSG00000156482	6156	RPL30
>>proteomic identification	P62899;B8ZZK4;H7C2W9;C9JU56;B7Z4E3;B7Z4C8;P62899-3;P62899-2	P62899;B8ZZK4;H7C2W9;C9JU56;B7Z4E3;B7Z4C8;P62899-3;P62899-2	3;2;2;2;2;2;2;2	3;2;2;2;2;2;2;2	3;2;2;2;2;2;2;2	60S ribosomal protein L31	RPL31	sp|P62899|RL31_HUMAN 60S ribosomal protein L31 OS=Homo sapiens OX=9606 GN=RPL31 PE=1 SV=1;tr|B8ZZK4|B8ZZK4_HUMAN Isoform of P62899, 60S ribosomal protein L31 OS=Homo sapiens OX=9606 GN=RPL31 PE=1 SV=1;tr|H7C2W9|H7C2W9_HUMAN Isoform of P62899, 60S ribosomal	8	3	3	3	3	3	3	3	3	3	20.8	20.8	20.8	14.463	125	125;79;108;115;120;130;121;128	0	18.692	By MS/MS	By MS/MS	20.8	20.8	27900000	17880000	10020000	3985700	2554300	1431400	yes	17913000	9773100	2	3	5	>>Annotation	P62899	P62899	ENSG00000071082	6160	RPL31
>>proteomic identification	D3YTB1;F8W727;P62910	D3YTB1;F8W727;P62910	6;6;6	6;6;6	6;6;6	60S ribosomal protein L32	RPL32	tr|D3YTB1|D3YTB1_HUMAN Isoform of P62910, 60S ribosomal protein L32 (Fragment) OS=Homo sapiens OX=9606 GN=RPL32 PE=1 SV=1;tr|F8W727|F8W727_HUMAN Isoform of P62910, 60S ribosomal protein L32 OS=Homo sapiens OX=9606 GN=RPL32 PE=1 SV=1;sp|P62910|RL32_HUMAN 60	3	6	6	6	6	4	6	4	6	4	44.4	44.4	44.4	15.616	133	133;153;135	0	41.692	By MS/MS	By MS/MS	44.4	33.1	15350000	14194000	1155900	2192900	2027700	165130	yes	11423000	1193000	22	2	24	>>Annotation	D3YTB1	D3YTB1	ENSG00000144713	6161	RPL32
>>proteomic identification	P49207	P49207	3	3	3	60S ribosomal protein L34	RPL34	sp|P49207|RL34_HUMAN 60S ribosomal protein L34 OS=Homo sapiens OX=9606 GN=RPL34 PE=1 SV=3	1	3	3	3	3	2	3	2	3	2	15.4	15.4	15.4	13.293	117	117	0	17.78	By MS/MS	By MS/MS	15.4	14.5	11198000	10824000	374340	1866400	1804000	62389	yes	10497000	693660	3	1	4	>>Annotation	P49207	P49207	ENSG00000109475	6164	RPL34
>>proteomic identification	F2Z388;P42766	F2Z388;P42766	2;2	2;2	2;2	60S ribosomal protein L35	RPL35	tr|F2Z388|F2Z388_HUMAN Isoform of P42766, 60S ribosomal protein L35 OS=Homo sapiens OX=9606 GN=RPL35 PE=1 SV=1;sp|P42766|RL35_HUMAN 60S ribosomal protein L35 OS=Homo sapiens OX=9606 GN=RPL35 PE=1 SV=2	2	2	2	2	2	2	2	2	2	2	24	24	24	10.645	96	96;123	0	33.751	By MS/MS	By MS/MS	24	24	26825000	17196000	9629000	5365100	3439300	1925800	yes	17198000	9422300	1	2	3	>>Annotation	F2Z388	F2Z388	ENSG00000136942	11224	RPL35
>>proteomic identification	P18077;F8WBS5;F8WB72;C9K025	P18077;F8WBS5;F8WB72;C9K025	4;3;3;3	4;3;3;3	4;3;3;3	60S ribosomal protein L35a	RPL35A	sp|P18077|RL35A_HUMAN 60S ribosomal protein L35a OS=Homo sapiens OX=9606 GN=RPL35A PE=1 SV=2;tr|F8WBS5|F8WBS5_HUMAN Isoform of P18077, 60S ribosomal protein L35a OS=Homo sapiens OX=9606 GN=RPL35A PE=1 SV=1;tr|F8WB72|F8WB72_HUMAN Isoform of P18077, 60S ribo	4	4	4	4	4	1	4	1	4	1	21.8	21.8	21.8	12.538	110	110;55;57;94	0	25.383	By MS/MS	By matching	21.8	6.4	10828000	10785000	42160	1546800	1540800	6022.8	yes	10036000	0	5	0	5	>>Annotation	P18077	P18077	ENSG00000182899	6165	RPL35A
>>proteomic identification	Q9Y3U8;J3QSB5;J3KTD3	Q9Y3U8;J3QSB5	4;2;1	4;2;1	4;2;1	60S ribosomal protein L36	RPL36	sp|Q9Y3U8|RL36_HUMAN 60S ribosomal protein L36 OS=Homo sapiens OX=9606 GN=RPL36 PE=1 SV=3;tr|J3QSB5|J3QSB5_HUMAN Isoform of Q9Y3U8, 60S ribosomal protein L36 OS=Homo sapiens OX=9606 GN=RPL36 PE=1 SV=1	3	4	4	4	4	1	4	1	4	1	30.5	30.5	30.5	12.254	105	105;94;68	0	28.925	By MS/MS	By matching	30.5	8.6	22262000	22114000	148720	7420800	7371200	49572	yes	16783000	0	13	0	13	>>Annotation	Q9Y3U8	Q9Y3U8	ENSG00000130255	25873	RPL36
>>proteomic identification	Q969Q0;R4GN19	Q969Q0	5;2	5;2	2;0	60S ribosomal protein L36a-like	RPL36AL	sp|Q969Q0|RL36L_HUMAN 60S ribosomal protein L36a-like OS=Homo sapiens OX=9606 GN=RPL36AL PE=1 SV=3	2	5	5	2	4	4	4	4	2	1	32.1	32.1	9.4	12.469	106	106;25	0	29.545	By MS/MS	By MS/MS	25.5	30.2	14599000	11375000	3223700	3649800	2843900	805930	yes	11207000	3323200	3	2	5	>>Annotation	Q969Q0	Q969Q0	ENSG00000165502	6166	RPL36AL
>>proteomic identification	J3KT73;J3QL01;P63173;J3KSP2	J3KT73;J3QL01;P63173;J3KSP2	3;3;3;2	3;3;3;2	3;3;3;2	60S ribosomal protein L38	RPL38	tr|J3KT73|J3KT73_HUMAN Isoform of P63173, 60S ribosomal protein L38 OS=Homo sapiens OX=9606 GN=RPL38 PE=1 SV=1;tr|J3QL01|J3QL01_HUMAN Isoform of P63173, 60S ribosomal protein L38 OS=Homo sapiens OX=9606 GN=RPL38 PE=1 SV=1;sp|P63173|RL38_HUMAN 60S ribosomal	4	3	3	3	3	3	3	3	3	3	35.9	35.9	35.9	7.5649	64	64;67;70;21	0	24.135	By MS/MS	By MS/MS	35.9	35.9	5204000	3851200	1352800	1734700	1283700	450950	yes	3691900	1483300	3	3	6	>>Annotation	J3KT73	J3KT73	ENSG00000172809	6169	RPL38
>>proteomic identification	P36578;H3BM89;H3BTP7;H3BU31	P36578;H3BM89	14;9;6;5	14;9;6;5	14;9;6;5	60S ribosomal protein L4	RPL4	sp|P36578|RL4_HUMAN 60S ribosomal protein L4 OS=Homo sapiens OX=9606 GN=RPL4 PE=1 SV=5;tr|H3BM89|H3BM89_HUMAN Isoform of P36578, 60S ribosomal protein L4 OS=Homo sapiens OX=9606 GN=RPL4 PE=1 SV=1	4	14	14	14	14	2	14	2	14	2	32.6	32.6	32.6	47.697	427	427;333;170;171	0	91.286	By MS/MS	By matching	32.6	8.4	61705000	61606000	99624	3856600	3850300	6226.5	yes	54461000	97501	20	0	20	>>Annotation	P36578	P36578	ENSG00000174444	6124	RPL4
>>proteomic identification	A0A2R8Y6J3;P46777;Q5T7N0;A0A2R8Y4A2	A0A2R8Y6J3;P46777	5;5;2;1	5;5;2;1	5;5;2;1	60S ribosomal protein L5	RPL5	tr|A0A2R8Y6J3|A0A2R8Y6J3_HUMAN Isoform of P46777, 60S ribosomal protein L5 (Fragment) OS=Homo sapiens OX=9606 GN=RPL5 PE=1 SV=1;sp|P46777|RL5_HUMAN 60S ribosomal protein L5 OS=Homo sapiens OX=9606 GN=RPL5 PE=1 SV=3	4	5	5	5	5	4	5	4	5	4	22.3	22.3	22.3	27.045	238	238;297;130;170	0	34.042	By MS/MS	By MS/MS	22.3	18.1	5872700	4938100	934560	533880	448920	84960	yes	5176000	676760	6	1	7	>>Annotation	A0A2R8Y6J3	A0A2R8Y6J3	ENSG00000122406	6125	RPL5
>>proteomic identification	Q02878;F8VZ45;U3KQR5;F8VR69;F8VZA3;F8VWR1;F8VU16	Q02878	15;4;4;3;1;1;1	15;4;4;3;1;1;1	15;4;4;3;1;1;1	60S ribosomal protein L6	RPL6	sp|Q02878|RL6_HUMAN 60S ribosomal protein L6 OS=Homo sapiens OX=9606 GN=RPL6 PE=1 SV=3	7	15	15	15	15	3	15	3	15	3	36.8	36.8	36.8	32.728	288	288;159;160;63;105;118;120	0	110.32	By MS/MS	By matching	36.8	10.8	66657000	66371000	285200	5127400	5105500	21938	yes	66371000	279120	20	0	20	>>Annotation	Q02878	Q02878	ENSG00000089009	6128	RPL6
>>proteomic identification	P18124;A8MUD9;C9JIJ5;C9JZ88	P18124;A8MUD9	12;9;5;4	12;9;5;4	12;9;5;4	60S ribosomal protein L7	RPL7	sp|P18124|RL7_HUMAN 60S ribosomal protein L7 OS=Homo sapiens OX=9606 GN=RPL7 PE=1 SV=1;tr|A8MUD9|A8MUD9_HUMAN Isoform of P18124, 60S ribosomal protein L7 OS=Homo sapiens OX=9606 GN=RPL7 PE=1 SV=1	4	12	12	12	12	2	12	2	12	2	37.1	37.1	37.1	29.225	248	248;208;99;88	0	113.58	By MS/MS	By matching	37.1	8.9	67232000	67087000	144680	5602700	5590600	12056	yes	67087000	141590	15	0	15	>>Annotation	P18124	P18124	ENSG00000147604	6129	RPL7
>>proteomic identification	P62424;Q5T8U2;Q5T8U3	P62424;Q5T8U2;Q5T8U3	14;8;8	14;8;8	14;8;8	60S ribosomal protein L7a	RPL7A	sp|P62424|RL7A_HUMAN 60S ribosomal protein L7a OS=Homo sapiens OX=9606 GN=RPL7A PE=1 SV=2;tr|Q5T8U2|Q5T8U2_HUMAN Isoform of P62424, 60S ribosomal protein L7a OS=Homo sapiens OX=9606 GN=RPL7A PE=1 SV=1;tr|Q5T8U3|Q5T8U3_HUMAN Isoform of P62424, 60S ribosomal	3	14	14	14	14	6	14	6	14	6	38.3	38.3	38.3	29.995	266	266;151;191	0	110.03	By MS/MS	By MS/MS	38.3	25.2	81755000	80017000	1737600	8175500	8001700	173760	yes	78805000	2912800	18	2	20	>>Annotation	P62424	P62424	ENSG00000148303	6130	RPL7A
>>proteomic identification	E9PKZ0;P62917;E9PKU4;E9PP36;G3V1A1	E9PKZ0;P62917;E9PKU4;E9PP36;G3V1A1	6;6;5;4;4	6;6;5;4;4	6;6;5;4;4	60S ribosomal protein L8	RPL8	tr|E9PKZ0|E9PKZ0_HUMAN Isoform of P62917, 60S ribosomal protein L8 (Fragment) OS=Homo sapiens OX=9606 GN=RPL8 PE=1 SV=1;sp|P62917|RL8_HUMAN 60S ribosomal protein L8 OS=Homo sapiens OX=9606 GN=RPL8 PE=1 SV=2;tr|E9PKU4|E9PKU4_HUMAN Isoform of P62917, 60S rib	5	6	6	6	6	1	6	1	6	1	27.8	27.8	27.8	22.389	205	205;257;235;148;167	0	58.571	By MS/MS	By matching	27.8	7.8	14887000	14830000	57059	1860900	1853800	7132.4	yes	13207000	0	8	0	8	>>Annotation	E9PKZ0	E9PKZ0	ENSG00000161016	6132	RPL8
>>proteomic identification	F8VU65;P05388;F8VPE8;G3V210;F8VWS0;P05388-2;Q8NHW5;F8VQY6;F8VRK7;F8VW21;F8VS58;F8VZS0;F8VWV4	F8VU65;P05388;F8VPE8;G3V210;F8VWS0;P05388-2;Q8NHW5;F8VQY6;F8VRK7;F8VW21;F8VS58;F8VZS0;F8VWV4	9;9;8;8;8;8;8;7;7;7;6;6;5	9;9;8;8;8;8;8;7;7;7;6;6;5	9;9;8;8;8;8;8;7;7;7;6;6;5	60S acidic ribosomal protein P0;60S acidic ribosomal protein P0-like	RPLP0;RPLP0P6	tr|F8VU65|F8VU65_HUMAN Isoform of P05388, 60S acidic ribosomal protein P0 (Fragment) OS=Homo sapiens OX=9606 GN=RPLP0 PE=1 SV=1;sp|P05388|RLA0_HUMAN 60S acidic ribosomal protein P0 OS=Homo sapiens OX=9606 GN=RPLP0 PE=1 SV=1;tr|F8VPE8|F8VPE8_HUMAN Isoform o	13	9	9	9	9	7	9	7	9	7	41.7	41.7	41.7	27.187	247	247;317;153;166;281;255;317;142;156;244;121;246;111	0	66.609	By MS/MS	By MS/MS	41.7	36.8	37144000	31834000	5309500	3376700	2894000	482680	yes	32176000	4854700	5	4	9	>>Annotation	F8VU65	F8VU65	ENSG00000089157	6175	RPLP0
>>proteomic identification	P04843;B7Z4L4;F8WF32	P04843;B7Z4L4	8;6;2	8;6;2	8;6;2	Dolichyl-diphosphooligosaccharide--protein glycosyltransferase subunit 1	RPN1	sp|P04843|RPN1_HUMAN Dolichyl-diphosphooligosaccharide--protein glycosyltransferase subunit 1 OS=Homo sapiens OX=9606 GN=RPN1 PE=1 SV=1;tr|B7Z4L4|B7Z4L4_HUMAN Isoform of P04843, Dolichyl-diphosphooligosaccharide--protein glycosyltransferase subunit 1 OS=Ho	3	8	8	8	8	0	8	0	8	0	14.5	14.5	14.5	68.569	607	607;435;121	0	52.451	By MS/MS		14.5	0	4151900	4151900	0	112210	112210	0	yes	4151900	0	8	0	8	>>Annotation	P04843	P04843	ENSG00000163902	6184	RPN1
>>proteomic identification	P04844-2;P04844;Q5JYR4;Q5JYR7	P04844-2;P04844	3;3;1;1	3;3;1;1	3;3;1;1	Dolichyl-diphosphooligosaccharide--protein glycosyltransferase subunit 2	RPN2	sp|P04844-2|RPN2_HUMAN Isoform of P04844, Isoform 2 of Dolichyl-diphosphooligosaccharide--protein glycosyltransferase subunit 2 OS=Homo sapiens OX=9606 GN=RPN2;sp|P04844|RPN2_HUMAN Dolichyl-diphosphooligosaccharide--protein glycosyltransferase subunit 2 OS	4	3	3	3	3	0	3	0	3	0	9.9	9.9	9.9	67.723	615	615;631;166;344	0	17.63	By MS/MS		9.9	0	566100	566100	0	22644	22644	0	yes	566100	0	3	0	3	>>Annotation	P04844-2	P04844	ENSG00000118705	6185	RPN2
>>proteomic identification	P62280;M0QZC5;M0R1H5;M0R1H6	P62280;M0QZC5	9;8;3;2	9;8;3;2	9;8;3;2	40S ribosomal protein S11	RPS11	sp|P62280|RS11_HUMAN 40S ribosomal protein S11 OS=Homo sapiens OX=9606 GN=RPS11 PE=1 SV=3;tr|M0QZC5|M0QZC5_HUMAN Isoform of P62280, 40S ribosomal protein S11 OS=Homo sapiens OX=9606 GN=RPS11 PE=1 SV=1	4	9	9	9	9	7	9	7	9	7	51.9	51.9	51.9	18.431	158	158;118;79;88	0	57.542	By MS/MS	By MS/MS	51.9	44.3	43020000	37968000	5051200	4302000	3796800	505120	yes	35867000	6882300	11	4	15	>>Annotation	P62280	P62280	ENSG00000142534	6205	RPS11
>>proteomic identification	P62277;J3KMX5;E9PS50	P62277;J3KMX5	5;4;2	5;4;2	5;4;2	40S ribosomal protein S13	RPS13	sp|P62277|RS13_HUMAN 40S ribosomal protein S13 OS=Homo sapiens OX=9606 GN=RPS13 PE=1 SV=2;tr|J3KMX5|J3KMX5_HUMAN Isoform of P62277, 40S ribosomal protein S13 OS=Homo sapiens OX=9606 GN=RPS13 PE=1 SV=1	3	5	5	5	5	3	5	3	5	3	37.1	37.1	37.1	17.222	151	151;148;116	0	36.231	By MS/MS	By MS/MS	37.1	25.8	23685000	19373000	4311500	2631600	2152600	479060	yes	20782000	2811200	6	2	8	>>Annotation	P62277	P62277	ENSG00000110700	6207	RPS13
>>proteomic identification	A0A2R8Y811;P62263;E5RH77	A0A2R8Y811;P62263;E5RH77	5;5;4	5;5;4	5;5;4	40S ribosomal protein S14	RPS14	tr|A0A2R8Y811|A0A2R8Y811_HUMAN Isoform of P62263, 40S ribosomal protein S14 (Fragment) OS=Homo sapiens OX=9606 GN=RPS14 PE=1 SV=1;sp|P62263|RS14_HUMAN 40S ribosomal protein S14 OS=Homo sapiens OX=9606 GN=RPS14 PE=1 SV=3;tr|E5RH77|E5RH77_HUMAN Isoform of P6	3	5	5	5	5	4	5	4	5	4	36.7	36.7	36.7	16.159	150	150;151;134	0	45.551	By MS/MS	By MS/MS	36.7	36.7	54237000	46099000	8137800	13559000	11525000	2034500	yes	45485000	6256200	13	5	18	>>Annotation	A0A2R8Y811	A0A2R8Y811	ENSG00000164587	6208	RPS14
>>proteomic identification	I3L3P7;P62244;I3L246;H3BN98;H3BV27;H3BT37;I3L303;H3BVC7	I3L3P7;P62244;I3L246;H3BN98	4;4;3;3;1;1;1;1	4;4;3;3;1;1;1;1	4;4;3;3;1;1;1;1	40S ribosomal protein S15a	RPS15A	tr|I3L3P7|I3L3P7_HUMAN Isoform of P62244, 40S ribosomal protein S15a OS=Homo sapiens OX=9606 GN=RPS15A PE=1 SV=1;sp|P62244|RS15A_HUMAN 40S ribosomal protein S15a OS=Homo sapiens OX=9606 GN=RPS15A PE=1 SV=2;tr|I3L246|I3L246_HUMAN Isoform of P62244, 40S ribo	8	4	4	4	4	2	4	2	4	2	40	40	40	11.477	100	100;130;111;237;49;50;52;58	0	31.111	By MS/MS	By MS/MS	40	23	7295500	6823600	471860	1042200	974800	67409	yes	5063800	537190	6	2	8	>>Annotation	I3L3P7	I3L3P7	ENSG00000134419	6210	RPS15A
>>proteomic identification	P62249;M0R210;M0R3H0;M0R1M5;Q6IPX4;M0QX76	P62249;M0R210;M0R3H0;M0R1M5;Q6IPX4	9;7;6;5;5;3	9;7;6;5;5;3	9;7;6;5;5;3	40S ribosomal protein S16	RPS16	sp|P62249|RS16_HUMAN 40S ribosomal protein S16 OS=Homo sapiens OX=9606 GN=RPS16 PE=1 SV=2;tr|M0R210|M0R210_HUMAN Isoform of P62249, 40S ribosomal protein S16 OS=Homo sapiens OX=9606 GN=RPS16 PE=1 SV=1;tr|M0R3H0|M0R3H0_HUMAN Isoform of P62249, 40S ribosomal	6	9	9	9	9	6	9	6	9	6	48.6	48.6	48.6	16.445	146	146;129;100;85;152;50	0	57.749	By MS/MS	By MS/MS	48.6	40.4	29465000	24675000	4789500	2678600	2243200	435410	yes	25896000	3466800	10	4	14	>>Annotation	P62249	P62249	ENSG00000105193	6217	RPS16
>>proteomic identification	H0YN88;A0A075B716;H3BNC9;P08708;H0YN73;A0A0J9YYC4	H0YN88;A0A075B716;H3BNC9;P08708;H0YN73	3;3;3;3;2;1	3;3;3;3;2;1	3;3;3;3;2;1	40S ribosomal protein S17	RPS17	tr|H0YN88|H0YN88_HUMAN Isoform of P08708, 40S ribosomal protein S17 OS=Homo sapiens OX=9606 GN=RPS17 PE=1 SV=1;tr|A0A075B716|A0A075B716_HUMAN Isoform of P08708, 40S ribosomal protein S17 OS=Homo sapiens OX=9606 GN=RPS17 PE=1 SV=1;tr|H3BNC9|H3BNC9_HUMAN Unc	6	3	3	3	2	3	2	3	2	3	34.6	34.6	34.6	15.919	136	136;191;584;135;59;293	0	20.064	By MS/MS	By MS/MS	15.4	34.6	2798100	1816000	982040	466340	302670	163670	yes	2143200	633930	2	2	4	>>Annotation	H0YN88	H0YN88	ENSG00000182774	6218	RPS17
>>proteomic identification	P15880;H0YEN5;E9PQD7;E9PMM9;I3L404;E9PM36;E9PPT0;H3BNG3;H0YE27	P15880;H0YEN5;E9PQD7;E9PMM9	11;10;9;6;5;5;4;1;1	11;10;9;6;5;5;4;1;1	11;10;9;6;5;5;4;1;1	40S ribosomal protein S2	RPS2	sp|P15880|RS2_HUMAN 40S ribosomal protein S2 OS=Homo sapiens OX=9606 GN=RPS2 PE=1 SV=2;tr|H0YEN5|H0YEN5_HUMAN Isoform of P15880, 40S ribosomal protein S2 (Fragment) OS=Homo sapiens OX=9606 GN=RPS2 PE=1 SV=1;tr|E9PQD7|E9PQD7_HUMAN Isoform of P15880, 40S rib	9	11	11	11	11	7	11	7	11	7	39.6	39.6	39.6	31.324	293	293;195;235;218;155;209;197;44;63	0	80.563	By MS/MS	By MS/MS	39.6	28.3	65134000	63376000	1757900	3618600	3520900	97661	yes	60274000	3082400	17	2	19	>>Annotation	P15880	P15880	ENSG00000140988	6187	RPS2
>>proteomic identification	P60866;P60866-2;E5RIP1;E5RJX2;G3XAN0	P60866;P60866-2;E5RIP1;E5RJX2;G3XAN0	2;2;1;1;1	2;2;1;1;1	2;2;1;1;1	40S ribosomal protein S20	RPS20	sp|P60866|RS20_HUMAN 40S ribosomal protein S20 OS=Homo sapiens OX=9606 GN=RPS20 PE=1 SV=1;sp|P60866-2|RS20_HUMAN Isoform of P60866, Isoform 2 of 40S ribosomal protein S20 OS=Homo sapiens OX=9606 GN=RPS20;tr|E5RIP1|E5RIP1_HUMAN Isoform of P60866, 40S riboso	5	2	2	2	2	2	2	2	2	2	19.3	19.3	19.3	13.373	119	119;142;46;61;64	0	17.266	By MS/MS	By matching	19.3	19.3	15337000	14481000	856250	3067400	2896100	171250	yes	14229000	1089600	4	0	4	>>Annotation	P60866	P60866	ENSG00000008988	6224	RPS20
>>proteomic identification	P62266;D6RD47;D6RDJ2;D6RIX0;D6R9I7	P62266;D6RD47	5;4;2;2;2	5;4;2;2;2	5;4;2;2;2	40S ribosomal protein S23	RPS23	sp|P62266|RS23_HUMAN 40S ribosomal protein S23 OS=Homo sapiens OX=9606 GN=RPS23 PE=1 SV=3;tr|D6RD47|D6RD47_HUMAN Isoform of P62266, 40S ribosomal protein S23 OS=Homo sapiens OX=9606 GN=RPS23 PE=1 SV=1	5	5	5	5	5	4	5	4	5	4	29.4	29.4	29.4	15.807	143	143;134;55;85;123	0	35.963	By MS/MS	By MS/MS	29.4	29.4	23138000	20054000	3084100	3856300	3342300	514020	yes	19553000	3519700	6	1	7	>>Annotation	P62266	P62266	ENSG00000186468	6228	RPS23
>>proteomic identification	E7ETK0;A0A2R8Y849;A0A087WUS0;A0A2R8YD14;P62847-2;P62847-3;P62847;P62847-4;A0A2R8Y8A0	E7ETK0;A0A2R8Y849;A0A087WUS0;A0A2R8YD14;P62847-2;P62847-3;P62847;P62847-4	4;4;4;4;4;4;4;4;1	4;4;4;4;4;4;4;4;1	4;4;4;4;4;4;4;4;1	40S ribosomal protein S24	RPS24	tr|E7ETK0|E7ETK0_HUMAN Isoform of P62847, 40S ribosomal protein S24 OS=Homo sapiens OX=9606 GN=RPS24 PE=1 SV=1;tr|A0A2R8Y849|A0A2R8Y849_HUMAN Isoform of P62847, 40S ribosomal protein S24 OS=Homo sapiens OX=9606 GN=RPS24 PE=1 SV=1;tr|A0A087WUS0|A0A087WUS0_H	9	4	4	4	4	2	4	2	4	2	26.7	26.7	26.7	15.197	131	131;131;132;165;130;132;133;289;90	0	26.571	By MS/MS	By MS/MS	26.7	17.6	9627700	8330000	1297700	1604600	1388300	216280	yes	5897100	1019400	6	2	8	>>Annotation	E7ETK0	E7ETK0	ENSG00000138326	6229	RPS24
>>proteomic identification	P62851	P62851	4	4	4	40S ribosomal protein S25	RPS25	sp|P62851|RS25_HUMAN 40S ribosomal protein S25 OS=Homo sapiens OX=9606 GN=RPS25 PE=1 SV=1	1	4	4	4	4	3	4	3	4	3	28	28	28	13.742	125	125	0	26.811	By MS/MS	By MS/MS	28	22.4	29144000	24969000	4174700	5828700	4993800	834950	yes	23990000	5035000	5	3	8	>>Annotation	P62851	P62851	ENSG00000118181	6230	RPS25
>>proteomic identification	Q5JNZ5;P62854	Q5JNZ5;P62854	2;2	2;2	2;2	Putative 40S ribosomal protein S26-like 1;40S ribosomal protein S26	RPS26P11;RPS26	sp|Q5JNZ5|RS26L_HUMAN Putative 40S ribosomal protein S26-like 1 OS=Homo sapiens OX=9606 GN=RPS26P11 PE=5 SV=1;sp|P62854|RS26_HUMAN 40S ribosomal protein S26 OS=Homo sapiens OX=9606 GN=RPS26 PE=1 SV=3	2	2	2	2	2	2	2	2	2	2	19.1	19.1	19.1	13.002	115	115;115	0	13.022	By MS/MS	By matching	19.1	19.1	16474000	14885000	1588500	3294800	2977100	317710	yes	11843000	4597100	2	0	2	>>Annotation	Q5JNZ5	Q5JNZ5	ENSG00000196933	441502	RPS26P11
>>proteomic identification	P42677	P42677	3	3	2	40S ribosomal protein S27	RPS27	sp|P42677|RS27_HUMAN 40S ribosomal protein S27 OS=Homo sapiens OX=9606 GN=RPS27 PE=1 SV=3	1	3	3	2	3	2	3	2	2	1	31	31	15.5	9.461	84	84	0	21.048	By MS/MS	By matching	31	28.6	4942000	4686900	255140	1235500	1171700	63784	yes	4624900	311600	4	0	4	>>Annotation	P42677	P42677	ENSG00000177954	6232	RPS27
>>proteomic identification	P62979;J3QS39;J3QTR3;F5H6Q2;F5GYU3;F5H2Z3;F5H265;B4DV12;F5H388;F5H747;F5GXK7;J3QKN0;Q5PY61;Q96C32;P0CG47;P0CG48;M0R1V7;Q49A90;A0A2R8Y422;J3QSA3;F5GZ39	P62979;J3QS39;J3QTR3;F5H6Q2;F5GYU3;F5H2Z3;F5H265;B4DV12;F5H388;F5H747;F5GXK7;J3QKN0;Q5PY61;Q96C32;P0CG47;P0CG48;M0R1V7;Q49A90;A0A2R8Y422;J3QSA3;F5GZ39	8;6;6;6;6;6;6;6;6;6;6;6;6;6;6;6;5;5;5;4;4	8;6;6;6;6;6;6;6;6;6;6;6;6;6;6;6;5;5;5;4;4	2;0;0;0;0;0;0;0;0;0;0;0;0;0;0;0;0;0;1;0;0	Ubiquitin-40S ribosomal protein S27a;Ubiquitin;40S ribosomal protein S27a;Polyubiquitin-B;Ubiquitin;Polyubiquitin-C;Ubiquitin	RPS27A;UBB;UBC;UBA52	sp|P62979|RS27A_HUMAN Ubiquitin-40S ribosomal protein S27a OS=Homo sapiens OX=9606 GN=RPS27A PE=1 SV=2;tr|J3QS39|J3QS39_HUMAN Isoform of P0CG47, Polyubiquitin-B (Fragment) OS=Homo sapiens OX=9606 GN=UBB PE=1 SV=1;tr|J3QTR3|J3QTR3_HUMAN Isoform of P62979, U	21	8	8	2	8	5	8	5	2	1	44.2	44.2	12.8	17.965	156	156;93;106;122;134;136;149;153;155;160;169;206;229;305;229;685;63;95;156;43;61	0	89.399	By MS/MS	By MS/MS	44.2	42.3	77408000	71908000	5499200	12901000	11985000	916540	yes	70069000	5628800	16	1	17	>>Annotation	P62979	P62979	ENSG00000143947	6233	RPS27A
>>proteomic identification	C9JLI6;H0YMV8;Q71UM5	C9JLI6;H0YMV8;Q71UM5	3;3;3	2;2;2	2;2;2	40S ribosomal protein S27;40S ribosomal protein S27-like	RPS27L	tr|C9JLI6|C9JLI6_HUMAN Isoform of Q71UM5, 40S ribosomal protein S27 OS=Homo sapiens OX=9606 GN=RPS27L PE=1 SV=1;tr|H0YMV8|H0YMV8_HUMAN Isoform of Q71UM5, 40S ribosomal protein S27 OS=Homo sapiens OX=9606 GN=RPS27L PE=1 SV=1;sp|Q71UM5|RS27L_HUMAN 40S riboso	3	3	2	2	3	1	2	0	2	0	25.8	12.4	12.4	10.886	97	97;100;84	0	13.155	By MS/MS	By matching	25.8	13.4	713320	713320	0	178330	178330	0	yes	713320	0	2	0	2	>>Annotation	C9JLI6	C9JLI6	ENSG00000185088	6232	RPS27L
>>proteomic identification	P62857	P62857	1	1	1	40S ribosomal protein S28	RPS28	sp|P62857|RS28_HUMAN 40S ribosomal protein S28 OS=Homo sapiens OX=9606 GN=RPS28 PE=1 SV=1	1	1	1	1	1	1	1	1	1	1	17.4	17.4	17.4	7.8409	69	69	0.0041754	6.4596	By MS/MS	By MS/MS	17.4	17.4	855930	640910	215020	285310	213640	71673	yes	0	210440	1	1	2	>>Annotation	P62857	P62857	ENSG00000233927	6234	RPS28
>>proteomic identification	P23396;P23396-2;E9PL09;E9PPU1;H0YEU2;F2Z2S8;H0YCJ7;H0YF32;E9PSF4;E9PQ96;E9PJH4;E9PK82;E9PQX2;H0YES8;E9PJN9	P23396;P23396-2;E9PL09;E9PPU1;H0YEU2;F2Z2S8;H0YCJ7	14;13;12;10;10;7;7;6;5;4;4;4;2;1;1	14;13;12;10;10;7;7;6;5;4;4;4;2;1;1	14;13;12;10;10;7;7;6;5;4;4;4;2;1;1	40S ribosomal protein S3	RPS3	sp|P23396|RS3_HUMAN 40S ribosomal protein S3 OS=Homo sapiens OX=9606 GN=RPS3 PE=1 SV=2;sp|P23396-2|RS3_HUMAN Isoform of P23396, Isoform 2 of 40S ribosomal protein S3 OS=Homo sapiens OX=9606 GN=RPS3;tr|E9PL09|E9PL09_HUMAN Isoform of P23396, 40S ribosomal pr	15	14	14	14	14	8	14	8	14	8	58.4	58.4	58.4	26.688	243	243;259;231;158;171;117;135;123;103;91;115;128;44;33;36	0	96.902	By MS/MS	By MS/MS	58.4	37	51533000	49312000	2220400	2712300	2595400	116870	yes	45130000	3575600	26	3	29	>>Annotation	P23396	P23396	ENSG00000149273	6188	RPS3
>>proteomic identification	P61247;E9PFI5;H0Y8L7;D6RG13;H0Y9Y4;D6RB09;D6RAT0;D6RI02;D6RAS7;D6R9B6;D6RED7;D6RGE0	P61247;E9PFI5;H0Y8L7;D6RG13;H0Y9Y4;D6RB09;D6RAT0	16;14;13;13;12;11;11;7;7;7;5;3	16;14;13;13;12;11;11;7;7;7;5;3	16;14;13;13;12;11;11;7;7;7;5;3	40S ribosomal protein S3a	RPS3A	sp|P61247|RS3A_HUMAN 40S ribosomal protein S3a OS=Homo sapiens OX=9606 GN=RPS3A PE=1 SV=2;tr|E9PFI5|E9PFI5_HUMAN Isoform of P61247, 40S ribosomal protein S3a OS=Homo sapiens OX=9606 GN=RPS3A PE=1 SV=1;tr|H0Y8L7|H0Y8L7_HUMAN Isoform of P61247, 40S ribosomal	12	16	16	16	15	11	15	11	15	11	49.2	49.2	49.2	29.945	264	264;205;190;223;208;193;227;95;125;145;101;65	0	130.58	By MS/MS	By MS/MS	49.2	39.8	49052000	44798000	4253500	2885400	2635200	250210	yes	39252000	6479200	24	9	33	>>Annotation	P61247	P61247	ENSG00000145425	6189	RPS3A
>>proteomic identification	P62701;C9JEH7;P22090;Q8TD47	P62701;C9JEH7;P22090	14;7;7;6	14;7;7;6	14;7;7;6	40S ribosomal protein S4, X isoform;40S ribosomal protein S4, Y isoform 1	RPS4X;RPS4Y1	sp|P62701|RS4X_HUMAN 40S ribosomal protein S4, X isoform OS=Homo sapiens OX=9606 GN=RPS4X PE=1 SV=2;tr|C9JEH7|C9JEH7_HUMAN Isoform of P22090, 40S ribosomal protein S4, Y isoform 1 (Fragment) OS=Homo sapiens OX=9606 GN=RPS4Y1 PE=1 SV=1;sp|P22090|RS4Y1_HUMAN	4	14	14	14	14	12	14	12	14	12	50.2	50.2	50.2	29.597	263	263;262;263;263	0	141.13	By MS/MS	By MS/MS	50.2	42.2	53686000	43287000	10400000	3355400	2705400	649990	yes	43044000	9947200	21	9	30	>>Annotation	P62701	P62701	ENSG00000198034	6191	RPS4X
>>proteomic identification	P62753;A2A3R5;A2A3R7	P62753;A2A3R5	9;6;4	9;6;4	9;6;4	40S ribosomal protein S6	RPS6	sp|P62753|RS6_HUMAN 40S ribosomal protein S6 OS=Homo sapiens OX=9606 GN=RPS6 PE=1 SV=1;tr|A2A3R5|A2A3R5_HUMAN Isoform of P62753, 40S ribosomal protein S6 OS=Homo sapiens OX=9606 GN=RPS6 PE=1 SV=1	3	9	9	9	9	4	9	4	9	4	29.3	29.3	29.3	28.68	249	249;218;91	0	79.876	By MS/MS	By MS/MS	29.3	18.1	51635000	50875000	760140	6454400	6359300	95018	yes	47848000	828540	16	1	17	>>Annotation	P62753	P62753	ENSG00000137154	6194	RPS6
>>proteomic identification	P62241;Q5JR95	P62241;Q5JR95	9;8	9;8	9;8	40S ribosomal protein S8	RPS8	sp|P62241|RS8_HUMAN 40S ribosomal protein S8 OS=Homo sapiens OX=9606 GN=RPS8 PE=1 SV=2;tr|Q5JR95|Q5JR95_HUMAN Isoform of P62241, 40S ribosomal protein S8 OS=Homo sapiens OX=9606 GN=RPS8 PE=1 SV=1	2	9	9	9	9	3	9	3	9	3	45.2	45.2	45.2	24.205	208	208;188	0	95.177	By MS/MS	By MS/MS	45.2	18.3	61402000	61083000	319670	6822500	6787000	35519	yes	61038000	357900	12	1	13	>>Annotation	P62241	P62241	ENSG00000142937	6202	RPS8
>>proteomic identification	A0A024R4M0;P46781;B5MCT8;C9JM19;F2Z3C0;A8MXK4	A0A024R4M0;P46781;B5MCT8;C9JM19	8;8;7;7;2;2	8;8;7;7;2;2	8;8;7;7;2;2	40S ribosomal protein S9	RPS9	tr|A0A024R4M0|A0A024R4M0_HUMAN Isoform of P46781, 40S ribosomal protein S9 OS=Homo sapiens OX=9606 GN=RPS9 PE=1 SV=1;sp|P46781|RS9_HUMAN 40S ribosomal protein S9 OS=Homo sapiens OX=9606 GN=RPS9 PE=1 SV=3;tr|B5MCT8|B5MCT8_HUMAN Isoform of P46781, 40S riboso	6	8	8	8	8	6	8	6	8	6	28.9	28.9	28.9	22.591	194	194;194;139;156;77;79	0	50.674	By MS/MS	By MS/MS	28.9	24.7	46576000	44280000	2295600	4234100	4025400	208690	yes	43943000	2583500	8	5	13	>>Annotation	A0A024R4M0	A0A024R4M0	ENSG00000278081	6203	RPS9
>>proteomic identification	C9J9K3;A0A0C4DG17;P08865;F8WD59	C9J9K3;A0A0C4DG17;P08865;F8WD59	7;7;7;4	7;7;7;4	7;7;7;4	40S ribosomal protein SA	RPSA	tr|C9J9K3|C9J9K3_HUMAN Isoform of P08865, 40S ribosomal protein SA (Fragment) OS=Homo sapiens OX=9606 GN=RPSA PE=1 SV=8;tr|A0A0C4DG17|A0A0C4DG17_HUMAN Isoform of P08865, 40S ribosomal protein SA OS=Homo sapiens OX=9606 GN=RPSA PE=1 SV=1;sp|P08865|RSSA_HUMA	4	7	7	7	6	6	6	6	6	6	35	35	35	29.404	263	263;300;295;116	0	52.975	By MS/MS	By MS/MS	24.7	32.7	3953300	3078900	874460	304100	236840	67266	yes	3068100	866560	6	1	7	>>Annotation	C9J9K3	C9J9K3	ENSG00000168028	3921	RPSA
>>proteomic identification	Q9P2E9-3;Q9P2E9;A0A087WVV2;F8W7S5;A0A087WU26;A2A2S5;H0YDJ4;H9KV85;E9PN67;C9J066;Q8N4C6-6;Q8N4C6-11;Q8N4C6-4;Q8N4C6-9;Q8N4C6-2;Q8N4C6;Q8N4C6-5;Q8N4C6-10;Q8N4C6-7	Q9P2E9-3;Q9P2E9;A0A087WVV2;F8W7S5	13;13;12;11;4;1;1;1;1;1;1;1;1;1;1;1;1;1;1	13;13;12;11;4;1;1;1;1;1;1;1;1;1;1;1;1;1;1	13;13;12;11;4;1;1;1;1;1;1;1;1;1;1;1;1;1;1	Ribosome-binding protein 1	RRBP1	sp|Q9P2E9-3|RRBP1_HUMAN Isoform of Q9P2E9, Isoform 2 of Ribosome-binding protein 1 OS=Homo sapiens OX=9606 GN=RRBP1;sp|Q9P2E9|RRBP1_HUMAN Ribosome-binding protein 1 OS=Homo sapiens OX=9606 GN=RRBP1 PE=1 SV=5;tr|A0A087WVV2|A0A087WVV2_HUMAN Isoform of Q9P2E9	19	13	13	13	13	1	13	1	13	1	16.8	16.8	16.8	108.63	977	977;1410;934;751;346;300;1537;1581;1989;2046;1275;1377;2029;2052;2073;2090;2096;2116;2133	0	88.813	By MS/MS	By matching	16.8	1.1	2714800	2676000	38789	51222	50490	731.87	yes	2676000	0	13	0	13	>>Annotation	Q9P2E9-3	Q9P2E9	ENSG00000125844	6238	RRBP1
>>proteomic identification	P56182	P56182	1	1	1	Ribosomal RNA processing protein 1 homolog A	RRP1	sp|P56182|RRP1_HUMAN Ribosomal RNA processing protein 1 homolog A OS=Homo sapiens OX=9606 GN=RRP1 PE=1 SV=1	1	1	1	1	1	0	1	0	1	0	2.8	2.8	2.8	52.839	461	461	0	7.05	By MS/MS		2.8	0	221250	221250	0	8850.1	8850.1	0	yes	221250	0	1	0	1	>>Annotation	P56182	P56182	ENSG00000160214	8568	RRP1
>>proteomic identification	Q5JTH9-2;Q5JTH9-3;Q5JTH9	Q5JTH9-2;Q5JTH9-3;Q5JTH9	1;1;1	1;1;1	1;1;1	RRP12-like protein	RRP12	sp|Q5JTH9-2|RRP12_HUMAN Isoform of Q5JTH9, Isoform 2 of RRP12-like protein OS=Homo sapiens OX=9606 GN=RRP12;sp|Q5JTH9-3|RRP12_HUMAN Isoform of Q5JTH9, Isoform 3 of RRP12-like protein OS=Homo sapiens OX=9606 GN=RRP12;sp|Q5JTH9|RRP12_HUMAN RRP12-like protein	3	1	1	1	1	0	1	0	1	0	1.2	1.2	1.2	132.71	1197	1197;1236;1297	0.0040775	6.3973	By MS/MS		1.2	0	174200	174200	0	2765	2765	0	yes	174200	0	1	0	1	>>Annotation	Q5JTH9-2	Q5JTH9	ENSG00000052749	23223	RRP12
>>proteomic identification	Q14684-2;Q14684	Q14684-2;Q14684	5;5	5;5	5;5	Ribosomal RNA processing protein 1 homolog B	RRP1B	sp|Q14684-2|RRP1B_HUMAN Isoform of Q14684, Isoform 2 of Ribosomal RNA processing protein 1 homolog B OS=Homo sapiens OX=9606 GN=RRP1B;sp|Q14684|RRP1B_HUMAN Ribosomal RNA processing protein 1 homolog B OS=Homo sapiens OX=9606 GN=RRP1B PE=1 SV=3	2	5	5	5	5	0	5	0	5	0	8.9	8.9	8.9	82.175	740	740;758	0	29.202	By MS/MS		8.9	0	1072700	1072700	0	33522	33522	0	yes	1072700	0	5	0	5	>>Annotation	Q14684-2	Q14684	ENSG00000160208	23076	RRP1B
>>proteomic identification	E9PPY3;O43159	E9PPY3;O43159	2;2	2;2	2;2	Ribosomal RNA-processing protein 8	RRP8	tr|E9PPY3|E9PPY3_HUMAN Isoform of O43159, Ribosomal RNA-processing protein 8 OS=Homo sapiens OX=9606 GN=RRP8 PE=1 SV=1;sp|O43159|RRP8_HUMAN Ribosomal RNA-processing protein 8 OS=Homo sapiens OX=9606 GN=RRP8 PE=1 SV=2	2	2	2	2	2	0	2	0	2	0	9.8	9.8	9.8	34.2	306	306;456	0	13.478	By MS/MS		9.8	0	379260	379260	0	21070	21070	0	yes	379260	0	2	0	2	>>Annotation	E9PPY3	E9PPY3	ENSG00000132275	23378	RRP8
>>proteomic identification	J3QSV6;O76021;I3L3C4;I3L3U9;I3L234;I3L1A3;O76021-2	J3QSV6;O76021;I3L3C4;I3L3U9	6;6;4;3;2;1;1	6;6;4;3;2;1;1	6;6;4;3;2;1;1	Ribosomal L1 domain-containing protein 1	RSL1D1	tr|J3QSV6|J3QSV6_HUMAN Isoform of O76021, Ribosomal L1 domain-containing protein 1 (Fragment) OS=Homo sapiens OX=9606 GN=RSL1D1 PE=1 SV=1;sp|O76021|RL1D1_HUMAN Ribosomal L1 domain-containing protein 1 OS=Homo sapiens OX=9606 GN=RSL1D1 PE=1 SV=3;tr|I3L3C4|I	7	6	6	6	6	3	6	3	6	3	16	16	16	48.208	430	430;490;158;296;98;93;270	0	39.006	By MS/MS	By matching	16	9.1	5595700	5274800	320870	254350	239770	14585	yes	5196800	392090	7	0	7	>>Annotation	J3QSV6	J3QSV6	ENSG00000171490	26156	RSL1D1
>>proteomic identification	Q9Y265;Q9Y265-2;E7ETR0;J3QLR1;H7C4G5	Q9Y265;Q9Y265-2	6;5;2;1;1	6;5;2;1;1	6;5;2;1;1	RuvB-like 1	RUVBL1	sp|Q9Y265|RUVB1_HUMAN RuvB-like 1 OS=Homo sapiens OX=9606 GN=RUVBL1 PE=1 SV=1;sp|Q9Y265-2|RUVB1_HUMAN Isoform of Q9Y265, Isoform 2 of RuvB-like 1 OS=Homo sapiens OX=9606 GN=RUVBL1	5	6	6	6	6	2	6	2	6	2	18	18	18	50.227	456	456;386;315;131;267	0	39.496	By MS/MS	By MS/MS	18	5.3	3169900	3050900	118930	144090	138680	5406.1	yes	2789800	377540	5	1	6	>>Annotation	Q9Y265	Q9Y265	ENSG00000175792	8607	RUVBL1
>>proteomic identification	Q9Y230;Q9Y230-2;M0R0Y3;X6R2L4;M0QXI6;M0R0Z0;A0A1W2PS48	Q9Y230;Q9Y230-2;M0R0Y3	12;11;9;5;3;1;1	12;11;9;5;3;1;1	12;11;9;5;3;1;1	RuvB-like 2	RUVBL2	sp|Q9Y230|RUVB2_HUMAN RuvB-like 2 OS=Homo sapiens OX=9606 GN=RUVBL2 PE=1 SV=3;sp|Q9Y230-2|RUVB2_HUMAN Isoform of Q9Y230, Isoform 2 of RuvB-like 2 OS=Homo sapiens OX=9606 GN=RUVBL2;tr|M0R0Y3|M0R0Y3_HUMAN Isoform of Q9Y230, RuvB-like helicase OS=Homo sapiens	7	12	12	12	12	1	12	1	12	1	32	32	32	51.156	463	463;418;354;259;109;50;50	0	78.046	By MS/MS	By matching	32	2.6	3502400	3418300	84087	129720	126600	3114.3	yes	3418300	0	11	0	11	>>Annotation	Q9Y230	Q9Y230	ENSG00000183207	10856	RUVBL2
>>proteomic identification	P60903	P60903	1	1	1	Protein S100-A10	S100A10	sp|P60903|S10AA_HUMAN Protein S100-A10 OS=Homo sapiens OX=9606 GN=S100A10 PE=1 SV=2	1	1	1	1	1	1	1	1	1	1	17.5	17.5	17.5	11.203	97	97	0.0010638	6.5527	By MS/MS	By MS/MS	17.5	17.5	2635500	1494400	1141000	658860	373610	285250	yes	0	1116700	2	1	3	>>Annotation	P60903	P60903	ENSG00000197747	6281	S100A10
>>proteomic identification	R4GN98;P06703	R4GN98;P06703	2;2	2;2	2;2	Protein S100;Protein S100-A6	S100A6	tr|R4GN98|R4GN98_HUMAN Isoform of P06703, Protein S100 (Fragment) OS=Homo sapiens OX=9606 GN=S100A6 PE=1 SV=1;sp|P06703|S10A6_HUMAN Protein S100-A6 OS=Homo sapiens OX=9606 GN=S100A6 PE=1 SV=1	2	2	2	2	2	2	2	2	2	2	17.6	17.6	17.6	9.681	85	85;90	0	12.381	By MS/MS	By MS/MS	17.6	17.6	5405000	3558700	1846300	1081000	711730	369260	yes	3416300	1572500	3	1	4	>>Annotation	R4GN98	R4GN98	ENSG00000197956	6277	S100A6
>>proteomic identification	P05109	P05109	1	1	1	Protein S100-A8;Protein S100-A8, N-terminally processed	S100A8	sp|P05109|S10A8_HUMAN Protein S100-A8 OS=Homo sapiens OX=9606 GN=S100A8 PE=1 SV=1	1	1	1	1	1	1	1	1	1	1	11.8	11.8	11.8	10.834	93	93	0.0010881	6.6552	By MS/MS	By matching	11.8	11.8	294260	235920	58337	36782	29490	7292.1	yes	0	57094	0	0	0	>>Annotation	P05109	P05109	ENSG00000143546	6279	S100A8
>>proteomic identification	Q15424-2;Q15424;Q15424-4;Q15424-3;Q14151	Q15424-2;Q15424;Q15424-4;Q15424-3;Q14151	2;2;2;2;2	2;2;2;2;2	2;2;2;2;2	Scaffold attachment factor B1;Scaffold attachment factor B2	SAFB;SAFB2	sp|Q15424-2|SAFB1_HUMAN Isoform of Q15424, Isoform 2 of Scaffold attachment factor B1 OS=Homo sapiens OX=9606 GN=SAFB;sp|Q15424|SAFB1_HUMAN Scaffold attachment factor B1 OS=Homo sapiens OX=9606 GN=SAFB PE=1 SV=4;sp|Q15424-4|SAFB1_HUMAN Isoform of Q15424, I	5	2	2	2	2	1	2	1	2	1	4.1	4.1	4.1	95.18	848	848;915;916;917;953	0	11.643	By MS/MS	By matching	4.1	1.1	236420	189200	47221	7164.1	5733.2	1430.9	yes	189200	0	2	0	2	>>Annotation	Q15424-2	Q15424	ENSG00000160633	6294	SAFB
>>proteomic identification	O43290	O43290	4	4	4	U4/U6.U5 tri-snRNP-associated protein 1	SART1	sp|O43290|SNUT1_HUMAN U4/U6.U5 tri-snRNP-associated protein 1 OS=Homo sapiens OX=9606 GN=SART1 PE=1 SV=1	1	4	4	4	4	1	4	1	4	1	6.8	6.8	6.8	90.254	800	800	0	31.801	By MS/MS	By matching	6.8	1.1	402080	361430	40643	10581	9511.4	1069.6	yes	361430	0	3	0	3	>>Annotation	O43290	O43290	ENSG00000175467	9092	SART1
>>proteomic identification	O14828-2;O14828	O14828-2;O14828	1;1	1;1	1;1	Secretory carrier-associated membrane protein 3	SCAMP3	sp|O14828-2|SCAM3_HUMAN Isoform of O14828, Isoform 2 of Secretory carrier-associated membrane protein 3 OS=Homo sapiens OX=9606 GN=SCAMP3;sp|O14828|SCAM3_HUMAN Secretory carrier-associated membrane protein 3 OS=Homo sapiens OX=9606 GN=SCAMP3 PE=1 SV=3	2	1	1	1	1	0	1	0	1	0	5	5	5	35.201	321	321;347	0	7.0047	By MS/MS		5	0	183260	183260	0	26180	26180	0	yes	183260	0	1	0	1	>>Annotation	O14828-2	O14828	ENSG00000116521	10067	SCAMP3
>>proteomic identification	O43819	O43819	1	1	1	Protein SCO2 homolog, mitochondrial	SCO2	sp|O43819|SCO2_HUMAN Protein SCO2 homolog, mitochondrial OS=Homo sapiens OX=9606 GN=SCO2 PE=1 SV=3	1	1	1	1	1	0	1	0	1	0	3.8	3.8	3.8	29.81	266	266	0	7.0148	By MS/MS		3.8	0	444510	444510	0	31751	31751	0	yes	444510	0	1	0	1	>>Annotation	O43819	O43819	ENSG00000130489	9997	SCO2
>>proteomic identification	A0A0G2JMS7;A0A0G2JNZ2;A0A0G2JPP5;Q14160-2;Q14160;Q14160-3	A0A0G2JMS7;A0A0G2JNZ2;A0A0G2JPP5;Q14160-2;Q14160;Q14160-3	3;3;3;3;3;3	3;3;3;3;3;3	3;3;3;3;3;3	Protein scribble homolog	SCRIB	tr|A0A0G2JMS7|A0A0G2JMS7_HUMAN Isoform of Q14160, Protein scribble homolog OS=Homo sapiens OX=9606 GN=SCRIB PE=1 SV=1;tr|A0A0G2JNZ2|A0A0G2JNZ2_HUMAN Isoform of Q14160, Protein scribble homolog OS=Homo sapiens OX=9606 GN=SCRIB PE=1 SV=1;tr|A0A0G2JPP5|A0A0G2	6	3	3	3	3	0	3	0	3	0	2.3	2.3	2.3	165.27	1549	1549;1630;1655;1549;1630;1655	0	19.078	By MS/MS		2.3	0	637380	637380	0	8852.5	8852.5	0	yes	637380	0	3	0	3	>>Annotation	A0A0G2JMS7	A0A0G2JMS7	ENSG00000274287	23513	SCRIB
>>proteomic identification	Q9HCN8	Q9HCN8	2	2	2	Stromal cell-derived factor 2-like protein 1	SDF2L1	sp|Q9HCN8|SDF2L_HUMAN Stromal cell-derived factor 2-like protein 1 OS=Homo sapiens OX=9606 GN=SDF2L1 PE=1 SV=2	1	2	2	2	2	0	2	0	2	0	14.9	14.9	14.9	23.598	221	221	0	13.366	By MS/MS		14.9	0	455190	455190	0	37932	37932	0	yes	455190	0	2	0	2	>>Annotation	Q9HCN8	Q9HCN8	ENSG00000128228	23753	SDF2L1
>>proteomic identification	D6RFM5;P31040-2;P31040;A0A087X1I3;P31040-3	D6RFM5;P31040-2;P31040;A0A087X1I3;P31040-3	6;6;6;4;4	6;6;6;4;4	6;6;6;4;4	Succinate dehydrogenase [ubiquinone] flavoprotein subunit, mitochondrial	SDHA	tr|D6RFM5|D6RFM5_HUMAN Isoform of P31040, Succinate dehydrogenase [ubiquinone] flavoprotein subunit, mitochondrial OS=Homo sapiens OX=9606 GN=SDHA PE=1 SV=1;sp|P31040-2|SDHA_HUMAN Isoform of P31040, Isoform 2 of Succinate dehydrogenase [ubiquinone] flavopr	5	6	6	6	6	0	6	0	6	0	13.6	13.6	13.6	63.566	583	583;616;664;519;519	0	41.282	By MS/MS		13.6	0	1687200	1687200	0	58181	58181	0	yes	1687200	0	6	0	6	>>Annotation	D6RFM5	D6RFM5	ENSG00000073578	6389	SDHA
>>proteomic identification	F1T0I1;J3KNL6;O15027-2;O15027-4;O15027-3;O15027;O15027-5;A0A0C4DH09;X6RGP5	F1T0I1;J3KNL6;O15027-2;O15027-4;O15027-3;O15027;O15027-5	4;4;2;2;2;2;2;1;1	4;4;2;2;2;2;2;1;1	4;4;2;2;2;2;2;1;1	Protein transport protein Sec16A	SEC16A	tr|F1T0I1|F1T0I1_HUMAN Isoform of O15027, Protein transport protein sec16 OS=Homo sapiens OX=9606 GN=SEC16A PE=1 SV=1;tr|J3KNL6|J3KNL6_HUMAN Isoform of O15027, Protein transport protein sec16 OS=Homo sapiens OX=9606 GN=SEC16A PE=1 SV=1;sp|O15027-2|SC16A_HU	9	4	4	4	4	0	4	0	4	0	2.5	2.5	2.5	249.48	2334	2334;2357;2134;2154;2159;2179;2201;751;1059	0	23.466	By MS/MS		2.5	0	409130	409130	0	4870.5	4870.5	0	yes	409130	0	4	0	4	>>Annotation	F1T0I1	F1T0I1	ENSG00000148396	9919	SEC16A
>>proteomic identification	O75396;A0A087X1A9	O75396;A0A087X1A9	2;1	2;1	2;1	Vesicle-trafficking protein SEC22b	SEC22B	sp|O75396|SC22B_HUMAN Vesicle-trafficking protein SEC22b OS=Homo sapiens OX=9606 GN=SEC22B PE=1 SV=4;tr|A0A087X1A9|A0A087X1A9_HUMAN Isoform of O75396, Vesicle-trafficking protein SEC22b (Fragment) OS=Homo sapiens OX=9606 GN=SEC22B PE=1 SV=1	2	2	2	2	2	0	2	0	2	0	10.2	10.2	10.2	24.593	215	215;79	0	11.596	By MS/MS		10.2	0	337070	337070	0	24076	24076	0	yes	337070	0	1	0	1	>>Annotation	O75396	O75396	ENSG00000265808	9554	SEC22B
>>proteomic identification	P50454;E9PQ34;E9PJH8;E9PIG2;E9PRS3;E9PNX1;E9PK86;E9PMI5;E9PR70;E9PPV6;E9PKH2;H0YEP8	P50454;E9PQ34;E9PJH8;E9PIG2;E9PRS3;E9PNX1;E9PK86;E9PMI5;E9PR70;E9PPV6	5;3;3;3;3;3;3;3;3;3;2;1	5;3;3;3;3;3;3;3;3;3;2;1	5;3;3;3;3;3;3;3;3;3;2;1	Serpin H1	SERPINH1	sp|P50454|SERPH_HUMAN Serpin H1 OS=Homo sapiens OX=9606 GN=SERPINH1 PE=1 SV=2;tr|E9PQ34|E9PQ34_HUMAN Isoform of P50454, Serpin H1 (Fragment) OS=Homo sapiens OX=9606 GN=SERPINH1 PE=1 SV=1;tr|E9PJH8|E9PJH8_HUMAN Isoform of P50454, Serpin H1 (Fragment) OS=Hom	12	5	5	5	5	0	5	0	5	0	14.8	14.8	14.8	46.44	418	418;142;150;165;166;203;247;249;295;324;201;56	0	49.097	By MS/MS		14.8	0	1485300	1485300	0	64578	64578	0	yes	1485300	0	6	0	6	>>Annotation	P50454	P50454	ENSG00000149257	871	SERPINH1
>>proteomic identification	Q12874	Q12874	1	1	1	Splicing factor 3A subunit 3	SF3A3	sp|Q12874|SF3A3_HUMAN Splicing factor 3A subunit 3 OS=Homo sapiens OX=9606 GN=SF3A3 PE=1 SV=1	1	1	1	1	1	0	1	0	1	0	2.4	2.4	2.4	58.848	501	501	0.0087719	6.1661	By MS/MS		2.4	0	210270	210270	0	8761.4	8761.4	0	yes	210270	0	1	0	1	>>Annotation	Q12874	Q12874	ENSG00000183431	10946	SF3A3
>>proteomic identification	O75533;H7C341	O75533	7;3	7;3	7;3	Splicing factor 3B subunit 1	SF3B1	sp|O75533|SF3B1_HUMAN Splicing factor 3B subunit 1 OS=Homo sapiens OX=9606 GN=SF3B1 PE=1 SV=3	2	7	7	7	7	1	7	1	7	1	6.5	6.5	6.5	145.83	1304	1304;241	0	41.229	By MS/MS	By matching	6.5	0.8	2499200	2478000	21210	40309	39967	342.09	yes	2478000	0	7	0	7	>>Annotation	O75533	O75533	ENSG00000115524	23451	SF3B1
>>proteomic identification	E9PJT3;E9PJ04;H0YCG1;Q13435;E9PPJ0;E9PIL8	E9PJT3;E9PJ04;H0YCG1;Q13435;E9PPJ0	7;7;7;7;6;1	7;7;7;7;6;1	7;7;7;7;6;1	Splicing factor 3B subunit 2	SF3B2	tr|E9PJT3|E9PJT3_HUMAN Isoform of Q13435, Splicing factor 3B subunit 2 (Fragment) OS=Homo sapiens OX=9606 GN=SF3B2 PE=1 SV=1;tr|E9PJ04|E9PJ04_HUMAN Isoform of Q13435, Splicing factor 3B subunit 2 (Fragment) OS=Homo sapiens OX=9606 GN=SF3B2 PE=1 SV=8;tr|H0Y	6	7	7	7	7	3	7	3	7	3	28.2	28.2	28.2	29.134	273	273;353;387;895;878;80	0	45.74	By MS/MS	By MS/MS	28.2	11	3694900	3261600	433300	263920	232970	30950	yes	2980500	705110	7	0	7	>>Annotation	E9PJT3	E9PJT3	ENSG00000087365	10992	SF3B2
>>proteomic identification	Q15393;Q15393-3	Q15393;Q15393-3	7;4	7;4	7;4	Splicing factor 3B subunit 3	SF3B3	sp|Q15393|SF3B3_HUMAN Splicing factor 3B subunit 3 OS=Homo sapiens OX=9606 GN=SF3B3 PE=1 SV=4;sp|Q15393-3|SF3B3_HUMAN Isoform of Q15393, Isoform 3 of Splicing factor 3B subunit 3 OS=Homo sapiens OX=9606 GN=SF3B3	2	7	7	7	7	0	7	0	7	0	7.3	7.3	7.3	135.58	1217	1217;399	0	51.467	By MS/MS		7.3	0	2384700	2384700	0	45860	45860	0	yes	2384700	0	8	0	8	>>Annotation	Q15393	Q15393	ENSG00000189091	23450	SF3B3
>>proteomic identification	Q15427	Q15427	1	1	1	Splicing factor 3B subunit 4	SF3B4	sp|Q15427|SF3B4_HUMAN Splicing factor 3B subunit 4 OS=Homo sapiens OX=9606 GN=SF3B4 PE=1 SV=1	1	1	1	1	1	1	1	1	1	1	3.3	3.3	3.3	44.385	424	424	0	6.9052	By MS/MS	By MS/MS	3.3	3.3	1188100	672220	515840	74253	42014	32240	yes	0	504840	1	1	2	>>Annotation	Q15427	Q15427	ENSG00000143368	10262	SF3B4
>>proteomic identification	Q9Y3B4	Q9Y3B4	1	1	1	Splicing factor 3B subunit 6	SF3B6	sp|Q9Y3B4|SF3B6_HUMAN Splicing factor 3B subunit 6 OS=Homo sapiens OX=9606 GN=SF3B6 PE=1 SV=1	1	1	1	1	1	1	1	1	1	1	9.6	9.6	9.6	14.585	125	125	0	7.5948	By MS/MS	By matching	9.6	9.6	471440	379810	91633	58930	47476	11454	yes	0	89680	1	0	1	>>Annotation	Q9Y3B4	Q9Y3B4	ENSG00000115128	51639	SF3B6
>>proteomic identification	P31947-2;P31947	P31947-2;P31947	2;2	1;1	1;1	14-3-3 protein sigma	SFN	sp|P31947-2|1433S_HUMAN Isoform of P31947, Isoform 2 of 14-3-3 protein sigma OS=Homo sapiens OX=9606 GN=SFN;sp|P31947|1433S_HUMAN 14-3-3 protein sigma OS=Homo sapiens OX=9606 GN=SFN PE=1 SV=1	2	2	1	1	2	1	1	0	1	0	8.3	3.7	3.7	24.336	216	216;248	0.0010917	6.6673	By MS/MS	By matching	8.3	4.6	18635000	18635000	0	1331100	1331100	0	yes	18635000	0	1	0	1	>>Annotation	P31947-2	P31947	ENSG00000175793	2810	SFN
>>proteomic identification	Q9H9B4;D6RDG7;S4R2X2;D6RFI0;D6RAE9	Q9H9B4;D6RDG7;S4R2X2;D6RFI0	3;2;2;2;1	3;2;2;2;1	3;2;2;2;1	Sideroflexin-1	SFXN1	sp|Q9H9B4|SFXN1_HUMAN Sideroflexin-1 OS=Homo sapiens OX=9606 GN=SFXN1 PE=1 SV=4;tr|D6RDG7|D6RDG7_HUMAN Isoform of Q9H9B4, Sideroflexin-1 (Fragment) OS=Homo sapiens OX=9606 GN=SFXN1 PE=1 SV=1;tr|S4R2X2|S4R2X2_HUMAN Isoform of Q9H9B4, Sideroflexin-1 OS=Homo	5	3	3	3	3	0	3	0	3	0	12.4	12.4	12.4	35.619	322	322;144;177;193;56	0	18.035	By MS/MS		12.4	0	952730	952730	0	59545	59545	0	yes	952730	0	3	0	3	>>Annotation	Q9H9B4	Q9H9B4	ENSG00000164466	94081	SFXN1
>>proteomic identification	S4R3N9;A0A0A0MS41;A0A1P0AYU5;Q9BWM7	S4R3N9;A0A0A0MS41;A0A1P0AYU5;Q9BWM7	2;2;2;2	2;2;2;2	2;2;2;2	Sideroflexin;Sideroflexin-3	SFXN3	tr|S4R3N9|S4R3N9_HUMAN Isoform of Q9BWM7, Sideroflexin-3 OS=Homo sapiens OX=9606 GN=SFXN3 PE=1 SV=1;tr|A0A0A0MS41|A0A0A0MS41_HUMAN Isoform of Q9BWM7, Sideroflexin OS=Homo sapiens OX=9606 GN=SFXN3 PE=1 SV=1;tr|A0A1P0AYU5|A0A1P0AYU5_HUMAN Isoform of Q9BWM7,	4	2	2	2	2	0	2	0	2	0	15.8	15.8	15.8	19.605	177	177;321;325;321	0	12.738	By MS/MS		15.8	0	473140	473140	0	39428	39428	0	yes	473140	0	2	0	2	>>Annotation	S4R3N9	S4R3N9	ENSG00000107819	81855	SFXN3
>>proteomic identification	M0QYE0;M0R0I3;Q99961-3;Q99962;Q99961	M0QYE0;M0R0I3;Q99961-3;Q99962;Q99961	1;1;1;1;1	1;1;1;1;1	1;1;1;1;1	Endophilin-A2;Endophilin-A1	SH3GL1;SH3GL2	tr|M0QYE0|M0QYE0_HUMAN Isoform of Q99961, Endophilin-A2 (Fragment) OS=Homo sapiens OX=9606 GN=SH3GL1 PE=1 SV=8;tr|M0R0I3|M0R0I3_HUMAN Isoform of Q99961, Endophilin-A2 (Fragment) OS=Homo sapiens OX=9606 GN=SH3GL1 PE=1 SV=1;sp|Q99961-3|SH3G1_HUMAN Isoform of	5	1	1	1	1	0	1	0	1	0	9.4	9.4	9.4	14.245	128	128;139;304;352;368	0.0078585	6.1942	By MS/MS		9.4	0	76246	76246	0	9530.8	9530.8	0	yes	76246	0	2	0	2	>>Annotation	M0QYE0	M0QYE0	ENSG00000141985	6455	SH3GL1
>>proteomic identification	Q96ST3	Q96ST3	2	2	2	Paired amphipathic helix protein Sin3a	SIN3A	sp|Q96ST3|SIN3A_HUMAN Paired amphipathic helix protein Sin3a OS=Homo sapiens OX=9606 GN=SIN3A PE=1 SV=2	1	2	2	2	2	0	2	0	2	0	1.4	1.4	1.4	145.17	1273	1273	0	10.889	By MS/MS		1.4	0	123790	123790	0	2171.7	2171.7	0	yes	123790	0	2	0	2	>>Annotation	Q96ST3	Q96ST3	ENSG00000169375	25942	SIN3A
>>proteomic identification	E5RJR5;P63208;E5RGM3;E7ERH2;F8W8N3;P63208-2	E5RJR5;P63208;E5RGM3;E7ERH2;F8W8N3;P63208-2	2;2;1;1;1;1	2;2;1;1;1;1	2;2;1;1;1;1	S-phase kinase-associated protein 1	SKP1	tr|E5RJR5|E5RJR5_HUMAN Isoform of P63208, S-phase kinase-associated protein 1 OS=Homo sapiens OX=9606 GN=SKP1 PE=1 SV=1;sp|P63208|SKP1_HUMAN S-phase kinase-associated protein 1 OS=Homo sapiens OX=9606 GN=SKP1 PE=1 SV=2;tr|E5RGM3|E5RGM3_HUMAN Isoform of P63	6	2	2	2	2	2	2	2	2	2	15.3	15.3	15.3	18.72	163	163;163;102;142;158;160	0	15.764	By MS/MS	By MS/MS	15.3	15.3	1824300	1371000	453260	182430	137100	45326	yes	1387500	427120	2	4	6	>>Annotation	E5RJR5	E5RJR5	ENSG00000113558	6500	SKP1
>>proteomic identification	J3QQS9;J3QQV2;J3QSC3;O15427;J3QRP8;J3QLE3;J3KTM6;J3QRU2;J3KT83;J3QRA0;J3KTI8	J3QQS9;J3QQV2;J3QSC3;O15427;J3QRP8;J3QLE3;J3KTM6;J3QRU2;J3KT83;J3QRA0;J3KTI8	2;2;2;2;1;1;1;1;1;1;1	2;2;2;2;1;1;1;1;1;1;1	2;2;2;2;1;1;1;1;1;1;1	Monocarboxylate transporter 4	SLC16A3	tr|J3QQS9|J3QQS9_HUMAN Isoform of O15427, Monocarboxylate transporter 4 (Fragment) OS=Homo sapiens OX=9606 GN=SLC16A3 PE=1 SV=1;tr|J3QQV2|J3QQV2_HUMAN Isoform of O15427, Monocarboxylate transporter 4 (Fragment) OS=Homo sapiens OX=9606 GN=SLC16A3 PE=1 SV=8;	11	2	2	2	2	0	2	0	2	0	8.9	8.9	8.9	24.951	235	235;263;291;465;79;135;157;163;219;223;306	0	13.867	By MS/MS		8.9	0	1029300	1029300	0	102930	102930	0	yes	1029300	0	2	0	2	>>Annotation	J3QQS9	J3QQS9	ENSG00000141526	9123	SLC16A3
>>proteomic identification	Q15758;M0QX44;M0QXM4	Q15758;M0QX44;M0QXM4	2;1;1	2;1;1	2;1;1	Neutral amino acid transporter B(0);Amino acid transporter	SLC1A5	sp|Q15758|AAAT_HUMAN Neutral amino acid transporter B(0) OS=Homo sapiens OX=9606 GN=SLC1A5 PE=1 SV=2;tr|M0QX44|M0QX44_HUMAN Isoform of Q15758, Amino acid transporter (Fragment) OS=Homo sapiens OX=9606 GN=SLC1A5 PE=1 SV=8;tr|M0QXM4|M0QXM4_HUMAN Isoform of Q	3	2	2	2	2	0	2	0	2	0	3.7	3.7	3.7	56.598	541	541;258;365	0	11.739	By MS/MS		3.7	0	299490	299490	0	18718	18718	0	yes	299490	0	2	0	2	>>Annotation	Q15758	Q15758	ENSG00000105281	6510	SLC1A5
>>proteomic identification	I3L1P8;Q02978-2;Q02978	I3L1P8;Q02978-2;Q02978	3;3;3	3;3;3	3;3;3	Mitochondrial 2-oxoglutarate/malate carrier protein	SLC25A11	tr|I3L1P8|I3L1P8_HUMAN Isoform of Q02978, Mitochondrial 2-oxoglutarate/malate carrier protein (Fragment) OS=Homo sapiens OX=9606 GN=SLC25A11 PE=1 SV=1;sp|Q02978-2|M2OM_HUMAN Isoform of Q02978, Isoform 2 of Mitochondrial 2-oxoglutarate/malate carrier protei	3	3	3	3	3	0	3	0	3	0	13.9	13.9	13.9	32.182	296	296;263;314	0	29.466	By MS/MS		13.9	0	1013500	1013500	0	59620	59620	0	yes	1013500	0	3	0	3	>>Annotation	I3L1P8	I3L1P8	ENSG00000108528	8402	SLC25A11
>>proteomic identification	O75746;O75746-2;F8W9J0;H0YFB2;B4DGK6	O75746;O75746-2	8;6;2;2;2	5;3;2;2;2	5;3;2;2;2	Calcium-binding mitochondrial carrier protein Aralar1	SLC25A12	sp|O75746|CMC1_HUMAN Calcium-binding mitochondrial carrier protein Aralar1 OS=Homo sapiens OX=9606 GN=SLC25A12 PE=1 SV=2;sp|O75746-2|CMC1_HUMAN Isoform of O75746, Isoform 2 of Calcium-binding mitochondrial carrier protein Aralar1 OS=Homo sapiens OX=9606 GN	5	8	5	5	8	0	5	0	5	0	14.7	10	10	74.761	678	678;571;87;175;210	0	32.605	By MS/MS		14.7	0	1289700	1289700	0	34856	34856	0	yes	1289700	0	5	0	5	>>Annotation	O75746	O75746	ENSG00000115840	8604	SLC25A12
>>proteomic identification	Q9UJS0;Q9UJS0-2;R4GN64	Q9UJS0;Q9UJS0-2	12;12;2	12;12;2	9;9;2	Calcium-binding mitochondrial carrier protein Aralar2	SLC25A13	sp|Q9UJS0|CMC2_HUMAN Calcium-binding mitochondrial carrier protein Aralar2 OS=Homo sapiens OX=9606 GN=SLC25A13 PE=1 SV=2;sp|Q9UJS0-2|CMC2_HUMAN Isoform of Q9UJS0, Isoform 2 of Calcium-binding mitochondrial carrier protein Aralar2 OS=Homo sapiens OX=9606 GN	3	12	12	9	12	0	12	0	9	0	21.8	21.8	17	74.175	675	675;676;73	0	80.431	By MS/MS		21.8	0	6564100	6564100	0	193060	193060	0	yes	6564100	0	13	0	13	>>Annotation	Q9UJS0	Q9UJS0	ENSG00000004864	10165	SLC25A13
>>proteomic identification	F8VVM2;Q00325-2;Q00325	F8VVM2;Q00325-2;Q00325	1;1;1	1;1;1	1;1;1	Phosphate carrier protein, mitochondrial	SLC25A3	tr|F8VVM2|F8VVM2_HUMAN Isoform of Q00325, Phosphate carrier protein, mitochondrial OS=Homo sapiens OX=9606 GN=SLC25A3 PE=1 SV=1;sp|Q00325-2|MPCP_HUMAN Isoform of Q00325, Isoform B of Phosphate carrier protein, mitochondrial OS=Homo sapiens OX=9606 GN=SLC25	3	1	1	1	1	1	1	1	1	1	3.7	3.7	3.7	36.161	324	324;361;362	0	8.1045	By MS/MS	By MS/MS	3.7	3.7	1882000	1658100	223900	104550	92116	12439	yes	0	219130	2	1	3	>>Annotation	F8VVM2	F8VVM2	ENSG00000075415	5250	SLC25A3
>>proteomic identification	P05141;Q9H0C2	P05141	7;2	7;2	3;0	ADP/ATP translocase 2;ADP/ATP translocase 2, N-terminally processed	SLC25A5	sp|P05141|ADT2_HUMAN ADP/ATP translocase 2 OS=Homo sapiens OX=9606 GN=SLC25A5 PE=1 SV=7	2	7	7	3	7	4	7	4	3	1	24.5	24.5	12.8	32.852	298	298;315	0	48.694	By MS/MS	By MS/MS	24.5	12.8	30821000	29824000	997470	1622200	1569700	52498	yes	29613000	1187300	6	2	8	>>Annotation	P05141	P05141	ENSG00000005022	292	SLC25A5
>>proteomic identification	P12236;V9GYG0;P12235	P12236;V9GYG0;P12235	7;4;4	3;1;1	3;1;1	ADP/ATP translocase 3;ADP/ATP translocase 3, N-terminally processed;ADP/ATP translocase 1	SLC25A6;SLC25A4	sp|P12236|ADT3_HUMAN ADP/ATP translocase 3 OS=Homo sapiens OX=9606 GN=SLC25A6 PE=1 SV=4;tr|V9GYG0|V9GYG0_HUMAN Isoform of P12235, ADP/ATP translocase 1 OS=Homo sapiens OX=9606 GN=SLC25A4 PE=1 SV=1;sp|P12235|ADT1_HUMAN ADP/ATP translocase 1 OS=Homo sapiens	3	7	3	3	7	3	3	0	3	0	22.8	11.1	11.1	32.866	298	298;208;298	0	17.31	By MS/MS	By matching	22.8	8.4	1356500	1356500	0	67826	67826	0	yes	1356500	0	3	0	3	>>Annotation	P12236	P12236	ENSG00000169100	293	SLC25A6
>>proteomic identification	P11166	P11166	3	3	3	Solute carrier family 2, facilitated glucose transporter member 1	SLC2A1	sp|P11166|GTR1_HUMAN Solute carrier family 2, facilitated glucose transporter member 1 OS=Homo sapiens OX=9606 GN=SLC2A1 PE=1 SV=2	1	3	3	3	3	1	3	1	3	1	8.5	8.5	8.5	54.083	492	492	0	21.195	By MS/MS	By matching	8.5	3	2377400	1944600	432780	182880	149590	33291	yes	1606900	0	4	0	4	>>Annotation	P11166	P11166	ENSG00000117394	6513	SLC2A1
>>proteomic identification	F5GZS6;J3KPF3;P08195-2;P08195-3;P08195;P08195-4;F5GZI0;F5H0E2;H0YFS2;H0YFX4;F5H867	F5GZS6;J3KPF3;P08195-2;P08195-3;P08195;P08195-4	13;13;13;13;13;13;5;4;3;1;1	13;13;13;13;13;13;5;4;3;1;1	13;13;13;13;13;13;5;4;3;1;1	4F2 cell-surface antigen heavy chain	SLC3A2	tr|F5GZS6|F5GZS6_HUMAN Isoform of P08195, 4F2 cell-surface antigen heavy chain OS=Homo sapiens OX=9606 GN=SLC3A2 PE=1 SV=1;tr|J3KPF3|J3KPF3_HUMAN Isoform of P08195, 4F2 cell-surface antigen heavy chain OS=Homo sapiens OX=9606 GN=SLC3A2 PE=1 SV=1;sp|P08195-	11	13	13	13	13	4	13	4	13	4	27	27	27	64.872	599	599;631;529;568;630;661;175;145;247;122;135	0	120.16	By MS/MS	By matching	27	12.4	10680000	10323000	357510	368280	355950	12328	yes	10083000	589780	13	0	13	>>Annotation	F5GZS6	F5GZS6	ENSG00000168003	6520	SLC3A2
>>proteomic identification	Q01650	Q01650	2	2	2	Large neutral amino acids transporter small subunit 1	SLC7A5	sp|Q01650|LAT1_HUMAN Large neutral amino acids transporter small subunit 1 OS=Homo sapiens OX=9606 GN=SLC7A5 PE=1 SV=2	1	2	2	2	2	0	2	0	2	0	6.7	6.7	6.7	55.01	507	507	0	14.852	By MS/MS		6.7	0	664210	664210	0	36901	36901	0	yes	664210	0	5	0	5	>>Annotation	Q01650	Q01650	ENSG00000103257	8140	SLC7A5
>>proteomic identification	H0YJI1;A0A087WUN7;H0YJ40;G3V4X6;G3V2S9;Q9GZT3-2;Q9GZT3	H0YJI1;A0A087WUN7;H0YJ40;G3V4X6;G3V2S9;Q9GZT3-2;Q9GZT3	1;1;1;1;1;1;1	1;1;1;1;1;1;1	1;1;1;1;1;1;1	SRA stem-loop-interacting RNA-binding protein, mitochondrial	SLIRP	tr|H0YJI1|H0YJI1_HUMAN Isoform of Q9GZT3, SRA stem-loop-interacting RNA-binding protein, mitochondrial (Fragment) OS=Homo sapiens OX=9606 GN=SLIRP PE=1 SV=1;tr|A0A087WUN7|A0A087WUN7_HUMAN Isoform of Q9GZT3, SRA stem-loop-interacting RNA-binding protein, mi	7	1	1	1	1	0	1	0	1	0	25	25	25	4.1678	40	40;92;96;98;124;107;109	0.0010672	6.5678	By MS/MS		25	0	292270	292270	0	97422	97422	0	yes	292270	0	1	0	1	>>Annotation	H0YJI1	H0YJI1	ENSG00000119705	81892	SLIRP
[truncated: 142 more rows]

## Sheet: Top10%
Classical Uniprot ID	ENSEMBL	ENTREZID	iBAQ FLAG	iBAQ IgG	GeneName
Q14680	ENSG00000165304	9833	44120000	110710	MELK
P62979	ENSG00000143947	6233	11985000	916540	RPS27A
A0A2R8Y811	ENSG00000164587	6208	11525000	2034500	RPS14
E5RI99	ENSG00000156482	6156	8738800	82699	RPL30
P68363	ENSG00000123416	10376	8158100	181630	TUBA1B
P62424	ENSG00000148303	6130	8001700	173760	RPL7A
Q9Y3U8	ENSG00000130255	25873	7371200	49572	RPL36
J3QQ67	ENSG00000063177	6141	6975200	7751.1	RPL18
P62241	ENSG00000142937	6202	6787000	35519	RPS8
H7BY10	ENSG00000198242	6147	6559300	2998100	RPL23A
P62753	ENSG00000137154	6194	6359300	95018	RPS6
F8W7C6	ENSG00000147403	6134	6335300	0	RPL10
P26373	ENSG00000167526	6137	5632400	1180700	RPL13
P18124	ENSG00000147604	6129	5590600	12056	RPL7
P63104	ENSG00000164924	7534	5473500	81473	YWHAZ
P68371	ENSG00000188229	10383	5419600	172580	TUBB4B
Q02878	ENSG00000089009	6128	5105500	21938	RPL6
P62851	ENSG00000118181	6230	4993800	834950	RPS25
E9PJD9	ENSG00000166441	6157	4935800	489710	RPL27A
P62258	ENSG00000108953	7531	4430300	65666	YWHAE
C9JXB8	ENSG00000114391	6152	4415400	130660	RPL24
P61353	ENSG00000131469	6155	4239900	27466	RPL27
J3QR09	ENSG00000108298	6143	4101900	0	RPL19
A0A024R4M0	ENSG00000278081	6203	4025400	208690	RPS9
P36578	ENSG00000174444	6124	3850300	6226.5	RPL4
P62280	ENSG00000142534	6205	3796800	505120	RPS11
P15880	ENSG00000140988	6187	3520900	97661	RPS2
A0A2R8YEM3	ENSG00000174748	6138	3504200	5232.1	RPL15
P39023	ENSG00000100316	6122	3460100	7383	RPL3
F2Z388	ENSG00000136942	11224	3439300	1925800	RPL35
E7EPB3	ENSG00000188846	9045	3375000	64157	RPL14
P62266	ENSG00000186468	6228	3342300	514020	RPS23
P27348	ENSG00000134308	10971	3214100	51897	YWHAQ
[truncated: 45 more rows]
