# Supplementary material for: Up-regulation of MELK by E2F1 promotes the proliferation in cervical cancer cells
Source: Int J Biol Sci. 2021 Sep 7;17(14):3875–88. doi: 10.7150/ijbs.62517 (PMC8495384; doi:10.7150/ijbs.62517)
Supplement: Supplementary file 4 — Supplementary table 3. [file ijbsv17p3875s4.xlsx]

## Sheet: Sheet 1
Protein.IDs	LFQ.intensity.DMSO	LFQ.intensity.24h	LFQ.intensity.48h	log2FoldChange.max	Peptides	Q.value	Score	Intensity	MS.MS.count	Majority.protein.IDs	Protein.names	Gene.names	>>Annotation	UniprotID	Gene_Symbol	Gene_name	ENTREZID	ENSEMBL_gene	cluster
H0YNS7;H0YM05;Q6P656-2	18.7568	15.7085	18.2024	3.04828	1	0.009715	1.8062	285370	2	H0YNS7;H0YM05;Q6P656-2		C15orf26	>>Annotation	H0YNS7	CFAP161	cilia and flagella associated protein 161	161502	ENSG00000156206	C1
Q9BVP2-2;Q9BVP2	19.7619	16.6912	17.8673	3.07067	2	0.00074571	2.8968	679590	2	Q9BVP2-2;Q9BVP2	Guanine nucleotide-binding protein-like 3	GNL3	>>Annotation	Q9BVP2	GNL3	G protein nucleolar 3	26354	ENSG00000163938	C1
Q9BYZ2	19.6861	17.5217	16.6008	3.08525	2	1	-2	437270	1	Q9BYZ2	L-lactate dehydrogenase A-like 6B	LDHAL6B	>>Annotation	Q9BYZ2	LDHAL6B	lactate dehydrogenase A like 6B	92483	ENSG00000171989	C1
Q86U42-2;Q86U42;H0YJH9;B4DEH8;G3V4T2;Q92843-2	20.0025	16.8056	19.3719	3.19691	2	0	19.043	987040	13	Q86U42-2;Q86U42;H0YJH9;B4DEH8;G3V4T2;Q92843-2	Polyadenylate-binding protein 2	PABPN1	>>Annotation	Q86U42	PABPN1	poly(A) binding protein nuclear 1	8106	ENSG00000100836	C1
A0A087WWJ2;B0AZT5;C9J5D1;E7EQ69;Q9GZZ1-2;Q9GZZ1	18.7622	15.5632	17.6896	3.19902	1	0.0098039	1.845	230480	1	A0A087WWJ2;B0AZT5;C9J5D1;E7EQ69;Q9GZZ1-2;Q9GZZ1	N-alpha-acetyltransferase 50	NAA50	>>Annotation	A0A087WWJ2	NAA50	N(alpha)-acetyltransferase 50, NatE catalytic subunit	80218	ENSG00000121579	C1
A0A0B4J2E0;A0A1B0GX12;P01733	19.8334	16.4644	16.9782	3.369	1	1	-2	484300	1	A0A0B4J2E0;A0A1B0GX12;P01733	T-cell receptor beta chain V region YT35	TRBV12-4;TRBV12-3	>>Annotation	A0A0B4J2E0	TRBV12-4	T cell receptor beta variable 12-4	28576	ENSG00000276953	C1
H7C0X7;Q9NZL9-3;Q9NZL9-4;Q9NZL9-2;Q9NZL9	18.7126	15.5936	19.0739	3.48028	1	0.0021429	2.5404	494160	2	H7C0X7;Q9NZL9-3;Q9NZL9-4;Q9NZL9-2;Q9NZL9	Methionine adenosyltransferase 2 subunit beta	MAT2B	>>Annotation	H7C0X7	MAT2B	methionine adenosyltransferase 2B	27430	ENSG00000038274	C1
O94776	19.7216	16.2374	16.4045	3.48417	1	0.0080321	1.9796	660850	1	O94776	Metastasis-associated protein MTA2	MTA2	>>Annotation	O94776	MTA2	metastasis associated 1 family member 2	9219	ENSG00000149480	C1
F5H2L2;F8WA66;F8WD97;P46063	19.0666	15.4454	17.1302	3.62123	1	0.0028349	2.461	284630	1	F5H2L2;F8WA66;F8WD97;P46063	ATP-dependent DNA helicase Q1	RECQL	>>Annotation	F5H2L2	RECQL	RecQ like helicase	5965	ENSG00000004700	C1
F8W7C6;A0A087WV22;H7C123;H7C2C5	19.1463	16.033	15.5028	3.64356	7	0.00075472	3.061	379310	2	F8W7C6;A0A087WV22;H7C123;H7C2C5		RPL10	>>Annotation	F8W7C6	RPL10	ribosomal protein L10	6134	ENSG00000147403	C1
H0Y8R1;F5H5I6;H0YAK1;Q12849-5;Q12849;H0YAM1	19.2692	15.5868	19.2773	3.69048	2	0.0014782	2.7739	853750	4	H0Y8R1;F5H5I6;H0YAK1;Q12849-5;Q12849;H0YAM1	G-rich sequence factor 1	GRSF1	>>Annotation	H0Y8R1	GRSF1	G-rich RNA sequence binding factor 1	2926	ENSG00000132463	C1
Q6YN16-2;Q6YN16	20.6094	16.7324	20.447	3.87695	3	0	6.7678	1741500	8	Q6YN16-2;Q6YN16	Hydroxysteroid dehydrogenase-like protein 2	HSDL2	>>Annotation	Q6YN16	HSDL2	hydroxysteroid dehydrogenase like 2	84263	ENSG00000119471	C1
P55327-2;P55327-4;P55327;P55327-7;P55327-5;P55327-6;P55327-3;E5RK35	20.8466	16.9695	20.6295	3.87712	6	0.0007485	2.929	1822200	4	P55327-2;P55327-4;P55327;P55327-7;P55327-5;P55327-6;P55327-3	Tumor protein D52	TPD52	>>Annotation	P55327	TPD52	tumor protein D52	7163	ENSG00000076554	C1
Q9Y5L4	19.6011	15.5674	17.9921	4.03368	1	0	3.8674	412270	1	Q9Y5L4	Mitochondrial import inner membrane translocase subunit Tim13	TIMM13	>>Annotation	Q9Y5L4	TIMM13	translocase of inner mitochondrial membrane 13	26517	ENSG00000099800	C1
O43592;F5GYW6;F8WDU6	18.3166	14.257	16.986	4.05962	2	0.00076628	3.1688	259990	2	O43592;F5GYW6;F8WDU6	Exportin-T	XPOT	>>Annotation	O43592	XPOT	exportin for tRNA	11260	ENSG00000184575	C1
A0A087WUS4;A0A087WU27;A6NKB8;Q9H4A4;C9JMZ3	20.2746	16.167	20.3112	4.14422	2	0	5.8567	1484000	8	A0A087WUS4;A0A087WU27;A6NKB8;Q9H4A4;C9JMZ3	Aminopeptidase B	RNPEP	>>Annotation	A0A087WUS4	RNPEP	arginyl aminopeptidase	6051	ENSG00000176393	C1
P47712	22.5936	18.441	21.6206	4.15266	7	0	26.38	6639800	21	P47712	Cytosolic phospholipase A2;Phospholipase A2;Lysophospholipase	PLA2G4A	>>Annotation	P47712	PLA2G4A	phospholipase A2 group IVA	5321	ENSG00000116711	C1
Q8NDC0	20.008	15.8674	20.0366	4.16915	1	0	10.611	1292300	4	Q8NDC0	MAPK-interacting and spindle-stabilizing protein-like	MAPK1IP1L	>>Annotation	Q8NDC0	MAPK1IP1L	mitogen-activated protein kinase 1 interacting protein 1 like	93487	ENSG00000168175	C1
Q2TAA8-2;J3KQF4;E7ENJ7;B4DXD0;Q2TAA8	20.3716	16.1931	18.3683	4.17843	2	0.0080268	1.9783	703280	1	Q2TAA8-2;J3KQF4;E7ENJ7;B4DXD0;Q2TAA8	Translin-associated factor X-interacting protein 1	TSNAXIP1	>>Annotation	Q2TAA8	TSNAXIP1	translin associated factor X interacting protein 1	55815	ENSG00000102904	C1
P78347-2;P78347-4;P78347-3;P78347;C9J6M0;P78347-5	21.5343	17.2792	18.3583	4.25515	3	0	4.2608	1763300	3	P78347-2;P78347-4;P78347-3;P78347	General transcription factor II-I	GTF2I	>>Annotation	P78347	GTF2I	general transcription factor IIi	2969	ENSG00000263001	C1
A0A0G2JRP8;A0A0G2JP21;A0A087X1J6;Q8N7Z2;A8MZA4;H0YM25	20.0243	15.669	16.2547	4.35532	2	0.0067204	2.018	698570	2	A0A0G2JRP8;A0A0G2JP21;A0A087X1J6;Q8N7Z2;A8MZA4;H0YM25	Golgin subfamily A member 6-like protein 1;Putative golgin subfamily A member 6-like protein 6;Golgin subfamily A member 6-like protein 22	GOLGA6L22;GOLGA6L1;GOLGA6L6	>>Annotation	A0A0G2JRP8	GOLGA6L22	golgin A6 family-like 22	440243	ENSG00000274404	C1
Q8IZT6;Q5VYL4;Q8IZT6-2	19.6502	15.4458	19.8433	4.39754	2	0.0041436	2.2741	889260	2	Q8IZT6;Q5VYL4;Q8IZT6-2	Abnormal spindle-like microcephaly-associated protein	ASPM	>>Annotation	Q8IZT6	ASPM	abnormal spindle microtubule assembly	259266	ENSG00000066279	C1
O76021;J3QSV6;I3L3C4;I3L3U9;O76021-2;I3L234	21.9457	17.5189	21.0435	4.42676	6	0	24.11	4185000	23	O76021;J3QSV6;I3L3C4;I3L3U9	Ribosomal L1 domain-containing protein 1	RSL1D1	>>Annotation	O76021	RSL1D1	ribosomal L1 domain containing 1	26156	ENSG00000171490	C1
Q96CT7	18.3077	14.265	18.7394	4.47434	2	0	5.8507	383480	6	Q96CT7	Coiled-coil domain-containing protein 124	CCDC124	>>Annotation	Q96CT7	CCDC124	coiled-coil domain containing 124	115098	ENSG00000007080	C1
Q9NP97;Q8TF09;H3BNG9;H3BPA0;Q7Z4M1;H3BQI1;B1AKR6;Q9NP97-2	21.1457	16.5836	20.754	4.56211	2	0.00076278	3.1447	2440100	4	Q9NP97;Q8TF09;H3BNG9;H3BPA0;Q7Z4M1;H3BQI1;B1AKR6;Q9NP97-2	Dynein light chain roadblock-type 1;Dynein light chain roadblock-type 2	DYNLRB1;DYNLRB2	>>Annotation	Q9NP97	DYNLRB1	dynein light chain roadblock-type 1	83658	ENSG00000125971	C1
F5GZR4;A8MXZ9;Q14896;A0A0A0MQU5;Q14896-2	21.3009	16.7981	16.5565	4.74437	2	0.0096899	1.7996	1974800	1	F5GZR4;A8MXZ9;Q14896;A0A0A0MQU5;Q14896-2	"Myosin-binding protein C, cardiac-type"	MYBPC3	>>Annotation	F5GZR4	MYBPC3	myosin binding protein C, cardiac	4607	ENSG00000134571	C1
F5H6N1;Q96A72;F5H124;P61326-2;P61326	21.0868	16.4765	15.9958	5.09096	2	0	5.1556	1445300	5	F5H6N1;Q96A72;F5H124;P61326-2;P61326	Protein mago nashi homolog 2;Protein mago nashi homolog	MAGOHB;MAGOH	>>Annotation	F5H6N1	MAGOHB	mago homolog B, exon junction complex subunit	55110	ENSG00000111196	C1
K7EQ02;K7EQ55;K7EK33;Q96EP5-2;Q96EP5	20.2497	15.0687	16.1347	5.18099	2	0.0097025	1.8029	932930	2	K7EQ02;K7EQ55;K7EK33;Q96EP5-2;Q96EP5	DAZ-associated protein 1	DAZAP1	>>Annotation	K7EQ02	DAZAP1	DAZ associated protein 1	26528	ENSG00000071626	C1
A0A2U3TZK7;H7C5H9;F5H9F7;F8WF72;Q6ZVT6	22.8566	17.4414	21.1333	5.41525	2	0.0014577	2.6477	6937000	2	A0A2U3TZK7;H7C5H9;F5H9F7;F8WF72;Q6ZVT6	Uncharacterized protein C3orf67	C3orf67	>>Annotation	A0A2U3TZK7	C3orf67	chromosome 3 open reading frame 67	200844	ENSG00000163689	C1
H0Y548;P30405;R4GN99;P30405-2;Q6BAA4	21.3728	15.6812	15.6454	5.72742	2	0	5.6198	1729200	3	H0Y548;P30405;R4GN99;P30405-2;Q6BAA4	"Peptidyl-prolyl cis-trans isomerase;Peptidyl-prolyl cis-trans isomerase F, mitochondrial;Fc receptor-like B"	PPIF;FCRLB	>>Annotation	H0Y548	PPIF	peptidylprolyl isomerase F	10105	ENSG00000108179	C1
O15511;O15511-2	22.3038	15.3856	21.5551	6.91818	1	0	3.8323	5062200	4	O15511;O15511-2	Actin-related protein 2/3 complex subunit 5	ARPC5	>>Annotation	O15511	ARPC5	actin related protein 2/3 complex subunit 5	10092	ENSG00000162704	C1
Q9Y6N5;H3BNX3;H3BNP9;H3BMS6	19.6181	18.0562	16.5767	3.04143	3	0	7.0657	887670	3	Q9Y6N5;H3BNX3	"Sulfide:quinone oxidoreductase, mitochondrial"	SQRDL	>>Annotation	Q9Y6N5	SQOR	sulfide quinone oxidoreductase	58472	ENSG00000137767	C2
H0YJX6;O14744-3;O14744-5;O14744-2;O14744;H0YJ77;G3V5L5;G3V580;G3V2X6;C9JSX3;O14744-4	19.6247	18.9869	16.4319	3.19272	2	0.0028309	2.4507	1012300	4	H0YJX6;O14744-3;O14744-5;O14744-2;O14744;H0YJ77;G3V5L5;G3V580;G3V2X6;C9JSX3;O14744-4	"Protein arginine N-methyltransferase 5;Protein arginine N-methyltransferase 5, N-terminally processed"	PRMT5	>>Annotation	H0YJX6	PRMT5	protein arginine methyltransferase 5	10419	ENSG00000100462	C2
O75506	18.7548	18.759	15.5529	3.20605	2	0	3.7938	751350	3	O75506	Heat shock factor-binding protein 1	HSBP1	>>Annotation	O75506	HSBP1	heat shock factor binding protein 1	3281	ENSG00000230989	C2
B1AKZ5;Q15121;Q15121-2	18.547	19.2568	16.0412	3.21561	1	0.0047587	2.1105	919190	2	B1AKZ5;Q15121;Q15121-2	Astrocytic phosphoprotein PEA-15	PEA15	>>Annotation	B1AKZ5	PEA15	proliferation and apoptosis adaptor protein 15	8682	ENSG00000162734	C2
S4R3H4;G3V3B0;E7EQT4;Q9UKV3-3;Q9UKV3-2;Q9UKV3-5;Q9UKV3	18.8667	17.332	15.6356	3.23113	2	0.0014826	2.7977	453250	2	S4R3H4;G3V3B0;E7EQT4;Q9UKV3-3;Q9UKV3-2;Q9UKV3-5;Q9UKV3	Apoptotic chromatin condensation inducer in the nucleus	ACIN1	>>Annotation	S4R3H4	ACIN1	apoptotic chromatin condensation inducer 1	22985	ENSG00000100813	C2
Q15008;Q15008-4;Q15008-3;Q15008-2;C9J7B7;C9J0E9	19.6508	18.9047	16.3678	3.28295	3	0	3.7815	1179700	4	Q15008;Q15008-4;Q15008-3;Q15008-2	26S proteasome non-ATPase regulatory subunit 6	PSMD6	>>Annotation	Q15008	PSMD6	proteasome 26S subunit, non-ATPase 6	9861	ENSG00000163636	C2
D6RFH4;H3BUX2;O43169;J3QR91	20.0426	19.3856	16.6799	3.36273	2	0	3.7663	1244800	2	D6RFH4;H3BUX2;O43169;J3QR91	Cytochrome b5 type B	CYB5B	>>Annotation	D6RFH4	CYB5B	cytochrome b5 type B	80777	ENSG00000103018	C2
A0A0R4J2E4;K7ENL6;Q8TES7-5;Q8TES7;Q8TES7-6;K7ESG2	18.3385	18.167	14.9584	3.38014	2	0.0079523	1.9189	171830	1	A0A0R4J2E4;K7ENL6;Q8TES7-5;Q8TES7;Q8TES7-6;K7ESG2	Fas-binding factor 1	FBF1	>>Annotation	A0A0R4J2E4	FBF1	Fas binding factor 1	85302	ENSG00000188878	C2
C9JBI3;P78330;A0A1D5RMN5;C9JEJ7;F8WD74	19.5316	19.1278	16.0661	3.46545	2	0.0041494	2.2774	1152200	2	C9JBI3;P78330;A0A1D5RMN5;C9JEJ7;F8WD74	Phosphoserine phosphatase	PSPH	>>Annotation	C9JBI3	PSPH	phosphoserine phosphatase	5723	ENSG00000146733	C2
Q9NYU2-2;Q9NYU2	22.2528	22.1714	18.7403	3.51245	2	0.0007776	3.324	7428600	5	Q9NYU2-2;Q9NYU2	UDP-glucose:glycoprotein glucosyltransferase 1	UGGT1	>>Annotation	Q9NYU2	UGGT1	UDP-glucose glycoprotein glucosyltransferase 1	56886	ENSG00000136731	C2
O95433-2;O95433;H0YJ63;G3V438;H0YJG7;G3V3W9	22.8932	22.4503	19.1564	3.73685	7	0	18.118	10110000	30	O95433-2;O95433;H0YJ63;G3V438;H0YJG7	Activator of 90 kDa heat shock protein ATPase homolog 1	AHSA1	>>Annotation	O95433	AHSA1	activator of HSP90 ATPase activity 1	10598	ENSG00000100591	C2
P98179	20.588	19.7026	16.8174	3.77066	1	0.003465	2.2899	1813700	3	P98179	RNA-binding protein 3	RBM3	>>Annotation	P98179	RBM3	RNA binding motif protein 3	5935	ENSG00000102317	C2
A0A087WY00;G3V394;F8WE88;F8W6H6;Q9Y4I1-2;Q9Y4I1;Q9Y4I1-3	20.219	19.6646	16.3449	3.87414	2	0	4.9484	1764000	2	A0A087WY00;G3V394;F8WE88;F8W6H6;Q9Y4I1-2;Q9Y4I1;Q9Y4I1-3	Unconventional myosin-Va	MYO5A	>>Annotation	A0A087WY00	MYO5A	myosin VA	4644	ENSG00000197535	C2
A0A0D9SEM9	19.9888	20.7661	16.6761	4.09004	4	1	-2	2322600	3	A0A0D9SEM9		DDX39A	>>Annotation	A0A0D9SEM9	DDX39A	DExD-box helicase 39A	10212	ENSG00000123136	C2
Q92542-2;Q92542;Q5T211;Q5T205;Q5T210;Q5T209;H0Y6T7;H0Y3Z4	21.302	21.6715	17.4413	4.23027	2	0.00078616	3.4005	5349700	6	Q92542-2;Q92542;Q5T211;Q5T205;Q5T210;Q5T209;H0Y6T7;H0Y3Z4	Nicastrin	NCSTN	>>Annotation	Q92542	NCSTN	nicastrin	23385	ENSG00000162736	C2
P08579	19.3623	18.5808	14.9537	4.40862	3	0	3.7327	857440	5	P08579	U2 small nuclear ribonucleoprotein B	SNRPB2	>>Annotation	P08579	SNRPB2	small nuclear ribonucleoprotein polypeptide B2	6629	ENSG00000125870	C2
B0QZ43;E5RHW4;O94905;O75477;O94905-2;O94905-3	20.6155	20.1664	16.0936	4.52189	2	0	8.9007	2028600	6	B0QZ43;E5RHW4;O94905;O75477;O94905-2;O94905-3	Erlin-2;Erlin-1	ERLIN1;ERLIN2	>>Annotation	B0QZ43	ERLIN1	ER lipid raft associated 1	10613	ENSG00000107566	C2
E9PK54	19.7784	17.643	15.2286	4.54981	15	0.0041351	2.2633	687380	2	E9PK54		HSPA8	>>Annotation	E9PK54	HSPA8	heat shock protein family A (Hsp70) member 8	3312	ENSG00000109971	C2
Q9H3N1;G3V448	19.5855	19.27	15.031	4.55452	2	0.0007722	3.2393	1209400	5	Q9H3N1;G3V448	Thioredoxin-related transmembrane protein 1	TMX1	>>Annotation	Q9H3N1	TMX1	thioredoxin related transmembrane protein 1	81542	ENSG00000139921	C2
O96019-2;O96019;H7C5S0;O94805	21.125	20.9755	16.5534	4.57162	4	0	10.292	3325800	11	O96019-2;O96019	Actin-like protein 6A	ACTL6A	>>Annotation	O96019	ACTL6A	actin like 6A	86	ENSG00000136518	C2
Q9UL25	19.6387	20.6355	15.6302	5.00523	3	0	8.5305	1789300	9	Q9UL25	Ras-related protein Rab-21	RAB21	>>Annotation	Q9UL25	RAB21	RAB21, member RAS oncogene family	23011	ENSG00000080371	C2
E5RGS4;O60925	20.6613	20.5205	15.6373	5.02397	1	0	4.9508	2384900	5	E5RGS4;O60925	Prefoldin subunit 1	PFDN1	>>Annotation	E5RGS4	PFDN1	prefoldin subunit 1	5201	ENSG00000113068	C2
H0Y2Y8;Q15942-2;Q15942;C9JJK5;H7C3D3	19.5033	21.8975	16.8556	5.04192	6	0	10.969	3708800	11	H0Y2Y8;Q15942-2;Q15942;C9JJK5	Zyxin	ZYX	>>Annotation	H0Y2Y8	ZYX	zyxin	7791	ENSG00000159840;ENSG00000285443	C2
Q9NX63;C9JRZ6;F8WAR4	20.9573	19.9137	15.554	5.4033	2	0.0085639	1.893	2244600	4	Q9NX63;C9JRZ6;F8WAR4	MICOS complex subunit MIC19	CHCHD3	>>Annotation	Q9NX63	CHCHD3	coiled-coil-helix-coiled-coil-helix domain containing 3	54927	ENSG00000106554	C2
Q9Y2W1;A0A3B3ITZ9	21.1803	20.5083	15.4235	5.75682	4	0	9.2828	2830300	8	Q9Y2W1;A0A3B3ITZ9	Thyroid hormone receptor-associated protein 3	THRAP3	>>Annotation	Q9Y2W1	THRAP3	thyroid hormone receptor associated protein 3	9967	ENSG00000054118	C2
A0A0U1RRM6;Q8N8S7-3;Q8N8S7-2;Q8N8S7;A0A0U1RQP7;A0A075B6E5	18.4334	21.4121	15.3118	6.10032	3	0	4.5899	3037800	3	A0A0U1RRM6;Q8N8S7-3;Q8N8S7-2;Q8N8S7;A0A0U1RQP7	Protein enabled homolog	ENAH	>>Annotation	A0A0U1RRM6	ENAH	ENAH, actin regulator	55740	ENSG00000154380	C2
B0QY58;B0QY55;B0QY57;B0QY56;Q15040	22.0215	23.0182	16.7037	6.31448	1	1	-2	9448900	4	B0QY58;B0QY55;B0QY57;B0QY56;Q15040	Josephin-1	JOSD1	>>Annotation	B0QY58	JOSD1	Josephin domain containing 1	9929	ENSG00000100221	C2
Q96BY2;Q96PV4	21.6843	23.0721	15.8133	7.25886	1	0.0097656	1.829	6443000	2	Q96BY2;Q96PV4	Modulator of apoptosis 1;Paraneoplastic antigen-like protein 5	MOAP1;PNMA5	>>Annotation	Q96BY2	MOAP1	modulator of apoptosis 1	64112	ENSG00000165943;ENSG00000278268	C2
E9PNM1;A0A1W2PQ47;P37268-4;P37268-3;P37268-2;P37268-5;P37268	16.992	19.6408	16.5414	3.09944	1	0.00076336	3.1462	628790	2	E9PNM1;A0A1W2PQ47;P37268-4;P37268-3;P37268-2;P37268-5;P37268	Squalene synthase	FDFT1	>>Annotation	E9PNM1	FDFT1	farnesyl-diphosphate farnesyltransferase 1	2222	ENSG00000079459	C3
Q9NRX5	16.1945	19.3198	18.2295	3.12529	1	0.002811	2.4047	827060	2	Q9NRX5	Serine incorporator 1	SERINC1	>>Annotation	Q9NRX5	SERINC1	serine incorporator 1	57515	ENSG00000111897	C3
A0A0A0MRA3;A0A0A0MTS7;Q8WZ42-3;Q8WZ42-10;Q8WZ42-9;Q8WZ42-5;Q8WZ42-11;Q8WZ42-4;Q8WZ42-7;Q8WZ42-2;Q8WZ42;Q8WZ42-8;Q8WZ42-13;Q8WZ42-12	15.6362	18.9067	15.9357	3.27046	2	0.003499	2.3653	491450	1	A0A0A0MRA3;A0A0A0MTS7;Q8WZ42-3;Q8WZ42-10;Q8WZ42-9;Q8WZ42-5;Q8WZ42-11;Q8WZ42-4;Q8WZ42-7;Q8WZ42-2;Q8WZ42;Q8WZ42-8;Q8WZ42-13;Q8WZ42-12	Titin	TTN	>>Annotation	A0A0A0MRA3	TTN	titin	7273	ENSG00000155657	C3
P13861-2;P13861;H7C330;C9J830	15.8425	19.293	18.5481	3.45048	2	0	4.0329	888130	3	P13861-2;P13861;H7C330;C9J830	cAMP-dependent protein kinase type II-alpha regulatory subunit	PRKAR2A	>>Annotation	P13861	PRKAR2A	protein kinase cAMP-dependent type II regulatory subunit alpha	5576	ENSG00000114302	C3
Q9NW13-2;Q9NW13;C9JE21;C9JAA9	14.2804	17.8793	16.9647	3.59891	2	0.0035088	2.3888	15211	1	Q9NW13-2;Q9NW13;C9JE21;C9JAA9	RNA-binding protein 28	RBM28	>>Annotation	Q9NW13	RBM28	RNA binding motif protein 28	55131	ENSG00000106344	C3
H0Y8B3;O43865-2;Q96HN2-4;Q96HN2-3;O43865;Q96HN2-2;Q96HN2	15.9589	19.6536	16.3515	3.69475	1	0.0034916	2.3532	824770	1	H0Y8B3;O43865-2;Q96HN2-4;Q96HN2-3;O43865;Q96HN2-2;Q96HN2	Adenosylhomocysteinase;Putative adenosylhomocysteinase 2;Putative adenosylhomocysteinase 3	AHCYL2;AHCYL1	>>Annotation	H0Y8B3	AHCYL2	adenosylhomocysteinase like 2	23382	ENSG00000158467	C3
E9PMI6;J3KN38;P54105	15.1621	19.0289	18.7436	3.86684	1	0	4.4686	781470	2	E9PMI6;J3KN38;P54105	Methylosome subunit pICln	CLNS1A	>>Annotation	E9PMI6	CLNS1A	chloride nucleotide-sensitive channel 1A	1207	ENSG00000074201	C3
Q96BN8	17.0714	19.4127	15.4248	3.98795	2	0.00074516	2.8922	703150	3	Q96BN8	Ubiquitin thioesterase otulin	OTULIN	>>Annotation	Q96BN8	OTULIN	OTU deubiquitinase with linear linkage specificity	90268	ENSG00000154124	C3
A0A1B0GU45	16.4637	20.4901	17.8266	4.02641	2	0.0014706	2.7302	784290	1	A0A1B0GU45			>>Annotation	A0A1B0GU45	LRMP	lymphoid restricted membrane protein	4033	ENSG00000118308	C3
Q92597-3;Q92597-2;Q92597;E5RJY1;E7ESM1	16.3518	20.1871	16.0019	4.18523	2	0	3.6562	993760	3	Q92597-3;Q92597-2;Q92597;E5RJY1;E7ESM1	Protein NDRG1	NDRG1	>>Annotation	Q92597	NDRG1	N-myc downstream regulated 1	10397	ENSG00000104419	C3
A0A0U1RQI7	16.5782	19.796	15.5297	4.26631	1	1	-2	910340	1	A0A0U1RQI7			>>Annotation	A0A0U1RQI7	KLF18	Kruppel like factor 18	105378952	ENSG00000283039	C3
A0A0C4DGU3;A0A075B6F6;A0A0S2Z6F0;A0A3B3IT72;A0A3B3IUB5;Q8TCT9-5;Q8TCT9;Q8TCT9-4;Q8TCT9-2	17.1572	21.4428	17.5069	4.28563	1	0.0014695	2.7043	2258200	2	A0A0C4DGU3;A0A075B6F6;A0A0S2Z6F0;A0A3B3IT72;A0A3B3IUB5;Q8TCT9-5;Q8TCT9;Q8TCT9-4;Q8TCT9-2	Minor histocompatibility antigen H13	HM13	>>Annotation	A0A0C4DGU3	HM13	histocompatibility minor 13	81502	ENSG00000101294	C3
P29317	16.0063	20.3004	15.9833	4.31713	2	0	4.2988	1108500	5	P29317	Ephrin type-A receptor 2	EPHA2	>>Annotation	P29317	EPHA2	EPH receptor A2	1969	ENSG00000142627	C3
Q15819;G3V113;H0YBP9	15.991	20.4296	17.4602	4.43863	4	0	6.1488	1412300	1	Q15819;G3V113;H0YBP9	Ubiquitin-conjugating enzyme E2 variant 2	UBE2V2	>>Annotation	Q15819	UBE2V2	ubiquitin conjugating enzyme E2 V2	7336	ENSG00000169139	C3
H3BSH7;Q969X6-2;Q969X6;H3BPD7;I3L4T9;A0A0J9YXV4;A0A0J9YWM9;Q969X6-3	16.248	20.8029	17.4963	4.55488	2	0.00076805	3.1891	1860600	4	H3BSH7;Q969X6-2;Q969X6;H3BPD7;I3L4T9;A0A0J9YXV4;A0A0J9YWM9;Q969X6-3	Cirhin	CIRH1A	>>Annotation	H3BSH7	UTP4	UTP4, small subunit processome component	84916	ENSG00000141076	C3
F8W785;O00461	15.0731	19.6401	18.0638	4.56696	1	0	3.5172	435100	1	F8W785;O00461	Golgi integral membrane protein 4	GOLIM4	>>Annotation	F8W785	GOLIM4	golgi integral membrane protein 4	27333	ENSG00000173905	C3
Q5SZE2;Q5SZE3;H0YKH6;Q5SZE4;Q5SZE1;Q96G23;H0YNU7	14.8708	19.6356	16.3118	4.76482	2	0.001462	2.6831	456640	2	Q5SZE2;Q5SZE3;H0YKH6;Q5SZE4;Q5SZE1;Q96G23;H0YNU7	Ceramide synthase 2	CERS2	>>Annotation	Q5SZE2	CERS2	ceramide synthase 2	29956	ENSG00000143418	C3
J3KN67;P06753;P06753-7;A0A2R8Y6A3	16.649	21.4567	17.4517	4.80777	17	0	3.696	1532700	1	J3KN67;P06753	Tropomyosin alpha-3 chain	TPM3	>>Annotation	J3KN67	TPM3	tropomyosin 3	7170	ENSG00000143549	C3
A0A096LNH6;Q14185	14.992	19.8619	16.9826	4.86992	2	0.0097529	1.8238	952840	1	A0A096LNH6;Q14185	Dedicator of cytokinesis protein 1	DOCK1	>>Annotation	A0A096LNH6	DOCK1	dedicator of cytokinesis 1	1793	ENSG00000150760	C3
Q8NCM8;Q8NCM8-2	16.5227	20.1458	15.0381	5.10776	2	0.0054127	2.0462	617790	2	Q8NCM8;Q8NCM8-2	Cytoplasmic dynein 2 heavy chain 1	DYNC2H1	>>Annotation	Q8NCM8	DYNC2H1	dynein cytoplasmic 2 heavy chain 1	79659	ENSG00000187240	C3
P61073;P61073-2	15.1522	20.4677	16.5859	5.31552	2	0	5.821	1241800	3	P61073;P61073-2	C-X-C chemokine receptor type 4	CXCR4	>>Annotation	P61073	CXCR4	C-X-C motif chemokine receptor 4	7852	ENSG00000121966	C3
I3L3B4;F8W9H0;E9PLN8;Q9BQB6-3;Q9BQB6-2;Q9BQB6	15.106	20.0882	14.6113	5.47689	1	0	3.6844	1114700	1	I3L3B4;F8W9H0;E9PLN8;Q9BQB6-3;Q9BQB6-2;Q9BQB6	Vitamin K epoxide reductase complex subunit 1	VKORC1	>>Annotation	I3L3B4	AC135050.2	novel protein, VKORC1 and PRSS53 readthrough		ENSG00000255439	C3
H7C3P7;P11233;F8WEQ6;C9JPE8;C9JYR1;C9J6B1;C9JQB3;P11234;P11234-3;P11234-2	14.2444	19.8659	16.7017	5.62146	2	0	4.4406	625500	2	H7C3P7;P11233;F8WEQ6;C9JPE8;C9JYR1;C9J6B1;C9JQB3;P11234;P11234-3;P11234-2	Ras-related protein Ral-A;Ras-related protein Ral-B	RALA;RALB	>>Annotation	H7C3P7	RALA	RAS like proto-oncogene A	5898	ENSG00000006451	C3
Q5TZA2-2;B1AKD8;Q5TZA2	17.7816	21.2632	15.1159	6.14726	2	0.0035014	2.3759	2516800	1	Q5TZA2-2;B1AKD8;Q5TZA2	Rootletin	CROCC	>>Annotation	Q5TZA2	CROCC	ciliary rootlet coiled-coil, rootletin	9696	ENSG00000058453	C3
P32320	15.2983	21.4639	16.943	6.16568	1	0	4.7179	2343400	2	P32320	Cytidine deaminase	CDA	>>Annotation	P32320	CDA	cytidine deaminase	978	ENSG00000158825	C3
P04114	17.3199	22.5851	16.2609	6.32415	6	0	4.9917	4740700	8	P04114	Apolipoprotein B-100;Apolipoprotein B-48	APOB	>>Annotation	P04114	APOB	apolipoprotein B	338	ENSG00000084674	C3
E9PGT1;A0A0J9YVW2;H7C1D4;Q15631-2;Q15631	15.6198	21.965	18.3687	6.3452	2	0.0021459	2.5454	4283900	2	E9PGT1;A0A0J9YVW2;H7C1D4;Q15631-2;Q15631	Translin	TSN	>>Annotation	E9PGT1	TSN	translin	7247	ENSG00000211460	C3
G3V170;Q9HA47-2;Q9HA47-3;Q9HA47;Q9HA47-4	14.6509	22.3993	16.6045	7.74838	1	0.0097403	1.8224	3901600	3	G3V170;Q9HA47-2;Q9HA47-3;Q9HA47;Q9HA47-4	Uridine-cytidine kinase 1	UCK1	>>Annotation	G3V170	UCK1	uridine-cytidine kinase 1	83549	ENSG00000130717	C3
O14828-2;O14828	16.7142	19.989	19.5733	3.27481	2	0	7.2356	1346500	8	O14828-2;O14828	Secretory carrier-associated membrane protein 3	SCAMP3	>>Annotation	O14828	SCAMP3	secretory carrier membrane protein 3	10067	ENSG00000116521;ENSG00000263290	C4
P61009	16.1542	19.4766	19.2769	3.32238	1	0.0014567	2.6465	1042000	2	P61009	Signal peptidase complex subunit 3	SPCS3	>>Annotation	P61009	SPCS3	signal peptidase complex subunit 3	60559	ENSG00000129128	C4
P46087;P46087-4;P46087-2;F5GYR3;P46087-3;F5GWB7;F5H709	16.8375	20.4192	20.0099	3.58165	4	0	9.0149	1806800	8	P46087;P46087-4;P46087-2;F5GYR3;P46087-3	Probable 28S rRNA (cytosine(4447)-C(5))-methyltransferase	NOP2	>>Annotation	P46087	NOP2	NOP2 nucleolar protein	4839	ENSG00000111641	C4
O95218-2;O95218	16.4379	20.0743	20.0459	3.63645	2	0	4.4309	1616100	4	O95218-2;O95218	Zinc finger Ran-binding domain-containing protein 2	ZRANB2	>>Annotation	O95218	ZRANB2	zinc finger RANBP2-type containing 2	9406	ENSG00000132485	C4
Q9H8S9;Q7L9L4;Q7L9L4-2;D6RCK3;Q9H8S9-2	16.0691	19.7247	19.4863	3.65562	2	0	5.7075	1069700	4	Q9H8S9;Q7L9L4;Q7L9L4-2;D6RCK3;Q9H8S9-2	MOB kinase activator 1A;MOB kinase activator 1B	MOB1A;MOB1B	>>Annotation	Q9H8S9	MOB1A	MOB kinase activator 1A	55233	ENSG00000114978	C4
P51809-3;P51809;P51809-2	17.5675	21.2272	20.107	3.65975	1	0.0047716	2.127	2446900	6	P51809-3;P51809;P51809-2	Vesicle-associated membrane protein 7	VAMP7	>>Annotation	P51809	VAMP7	vesicle associated membrane protein 7	6845	ENSG00000124333	C4
Q96L96	16.2171	19.9042	19.2723	3.68718	1	0.0096712	1.7915	1103900	5	Q96L96	Alpha-protein kinase 3	ALPK3	>>Annotation	Q96L96	ALPK3	alpha kinase 3	57538	ENSG00000136383	C4
D6RAY7;D6R9P4;D6RFF8;P46926-2;P46926	15.3085	18.9947	19.1064	3.79785	1	0	3.6002	555810	1	D6RAY7;D6R9P4;D6RFF8;P46926-2;P46926	Glucosamine-6-phosphate isomerase;Glucosamine-6-phosphate isomerase 1	GNPDA1	>>Annotation	D6RAY7	GNPDA1	glucosamine-6-phosphate deaminase 1	10007	ENSG00000113552	C4
E9PRB9;E9PL01;A0A087WUC6;E9PI68;Q15005	16.3841	20.2621	20.288	3.90392	1	0.0054311	2.088	1881400	4	E9PRB9;E9PL01;A0A087WUC6;E9PI68;Q15005	Signal peptidase complex subunit 2	SPCS2	>>Annotation	E9PRB9	SPCS2	signal peptidase complex subunit 2	9789	ENSG00000118363	C4
A0A087WTZ5;E9PJ81;E9PRQ7;Q04323;Q04323-2	16.1766	20.0924	19.3288	3.91572	2	0	3.663	1444000	6	A0A087WTZ5;E9PJ81;E9PRQ7;Q04323;Q04323-2	UBX domain-containing protein 1	UBXN1	>>Annotation	A0A087WTZ5	UBXN1	UBX domain protein 1	51035	ENSG00000162191	C4
P15374;A0A087WTB8	15.4908	19.4499	19.3441	3.95905	2	0	4.453	969940	4	P15374;A0A087WTB8	Ubiquitin carboxyl-terminal hydrolase isozyme L3;Ubiquitin carboxyl-terminal hydrolase	UCHL3	>>Annotation	P15374	UCHL3	ubiquitin C-terminal hydrolase L3	7347	ENSG00000118939	C4
P62877	16.017	19.996	19.7681	3.97905	1	0	3.7782	1058500	2	P62877	"E3 ubiquitin-protein ligase RBX1;E3 ubiquitin-protein ligase RBX1, N-terminally processed"	RBX1	>>Annotation	P62877	RBX1	ring-box 1	9978	ENSG00000100387	C4
Q15424-2;Q15424;Q15424-4;Q15424-3;K7ES42	16.2142	20.2065	20.1954	3.9923	2	0.00075873	3.1229	1932500	5	Q15424-2;Q15424;Q15424-4;Q15424-3;K7ES42	Scaffold attachment factor B1	SAFB	>>Annotation	Q15424	SAFB	scaffold attachment factor B	6294	ENSG00000160633	C4
H7C048;K7EMQ8;B4DGM3;A0A2R8Y855;A0A2R8YES3;A0A2R8Y4T4;A0A2R8Y7I9;A0A2U3TZQ7;A0A2R8Y7U4;J3QKS7;A0A2R8Y765;Q969G3-5;Q969G3-3;Q969G3-6;Q969G3-2;Q969G3-4;Q969G3	17.3235	21.398	20.6496	4.07446	1	0	3.5881	3107200	3	H7C048;K7EMQ8;B4DGM3;A0A2R8Y855;A0A2R8YES3;A0A2R8Y4T4;A0A2R8Y7I9;A0A2U3TZQ7;A0A2R8Y7U4;J3QKS7;A0A2R8Y765;Q969G3-5;Q969G3-3;Q969G3-6;Q969G3-2;Q969G3-4;Q969G3	SWI/SNF-related matrix-associated actin-dependent regulator of chromatin subfamily E member 1	SMARCE1	>>Annotation	H7C048	SMARCE1	SWI/SNF related, matrix associated, actin dependent regulator of chromatin, subfamily e, member 1	6605	ENSG00000073584	C4
A0A1B0GWF8;A0A1B0GWJ0;A0A1B0GTJ7;A0A0A6YY92;P30566-2;P30566;A0A096LNY6;A0A096LNY5;A0A1B0GTG9;A0A096LP92;B4DEP1;A0A096LPA2;A0A1W2PRX2;A0A096LP72;A0A096LNY4	17.1475	19.0112	21.2413	4.09378	5	0	6.8377	1881200	5	A0A1B0GWF8;A0A1B0GWJ0;A0A1B0GTJ7;A0A0A6YY92;P30566-2;P30566;A0A096LNY6;A0A096LNY5;A0A1B0GTG9	Adenylosuccinate lyase	ADSL	>>Annotation	A0A1B0GWF8	ADSL	adenylosuccinate lyase	158	ENSG00000239900	C4
Q5W0J0;A0A087X163;Q9NP72;Q9NP72-2;H0Y6T8;Q9NP72-3	15.9318	19.0976	20.2112	4.27939	2	0.0021521	2.5554	1706300	3	Q5W0J0;A0A087X163;Q9NP72;Q9NP72-2;H0Y6T8;Q9NP72-3	Ras-related protein Rab-18	RAB18	>>Annotation	Q5W0J0	RAB18	RAB18, member RAS oncogene family	22931	ENSG00000099246	C4
C9JQ41;H7C525;Q4VC31	15.9654	20.2825	20.399	4.43354	1	0.00078186	3.3574	1646100	6	C9JQ41;H7C525;Q4VC31	Coiled-coil domain-containing protein 58	CCDC58	>>Annotation	C9JQ41	CCDC58	coiled-coil domain containing 58	131076	ENSG00000160124	C4
P11387;E5RJ33;H0YBR3;H0YC03;E5RGE7;E5RGR4;E5RFE3;E5RGR2;E5RJ95;E5RFS0;E5RIC7;Q969P6-2;Q969P6	16.9404	21.4082	20.5014	4.46784	6	0	14.432	3039100	10	P11387	DNA topoisomerase 1	TOP1	>>Annotation	P11387	TOP1	DNA topoisomerase I	7150	ENSG00000198900	C4
F6TLX2;Q9HC38-2;Q9HC38;I3L1I0;I3L3Q4;Q9HC38-3	15.7924	20.1342	20.3172	4.5248	2	0	4.3375	1732700	6	F6TLX2;Q9HC38-2;Q9HC38;I3L1I0;I3L3Q4;Q9HC38-3	Glyoxalase domain-containing protein 4	GLOD4	>>Annotation	F6TLX2	GLOD4	glyoxalase domain containing 4	51031	ENSG00000167699	C4
H3BTL1;Q9GZQ8;A6NCE7;Q9H492;Q9H492-2	17.044	21.6902	20.7273	4.64618	3	0	3.9301	3989400	7	H3BTL1;Q9GZQ8;A6NCE7	Microtubule-associated proteins 1A/1B light chain 3B;Microtubule-associated proteins 1A/1B light chain 3 beta 2	MAP1LC3B;MAP1LC3B2	>>Annotation	H3BTL1	MAP1LC3B	microtubule associated protein 1 light chain 3 beta	81631	ENSG00000140941	C4
Q15738;C9JDR0	16.3368	21.1539	19.3177	4.81708	5	0	8.3727	2409500	11	Q15738;C9JDR0	"Sterol-4-alpha-carboxylate 3-dehydrogenase, decarboxylating"	NSDHL	>>Annotation	Q15738	NSDHL	NAD(P) dependent steroid dehydrogenase-like	50814	ENSG00000147383	C4
O00622	17.3885	22.2403	21.6035	4.85173	5	0	13.163	5569300	12	O00622	Protein CYR61	CYR61	>>Annotation	O00622	CCN1	cellular communication network factor 1;cysteine rich angiogenic inducer 61	3491	ENSG00000142871	C4
H0YBW4;E5RIM3;Q9Y263	15.6064	20.5316	20.2839	4.92518	1	0	3.8359	1904500	3	H0YBW4;E5RIM3;Q9Y263	Phospholipase A-2-activating protein	PLAA	>>Annotation	H0YBW4	PLAA	phospholipase A2 activating protein	9373	ENSG00000137055	C4
Q15136;B1APF8;B1APF9;K7ERP6;B1APG3;A0A0A0MS54;A0A087WVC4;B1APG2;P22694;P22694-9;P22694-6;P22694-7;P22694-5;P22694-3;P17612;P22612;P17612-2;P22694-4;P22694-10;P22694-8;P22694-2	14.225	18.7514	19.3565	5.13152	1	0.00075188	2.9864	734870	3	Q15136;B1APF8;B1APF9;K7ERP6;B1APG3;A0A0A0MS54;A0A087WVC4;B1APG2;P22694;P22694-9;P22694-6;P22694-7;P22694-5;P22694-3;P17612;P22612;P17612-2;P22694-4;P22694-10;P22694-8;P22694-2	cAMP-dependent protein kinase catalytic subunit beta;cAMP-dependent protein kinase catalytic subunit alpha;cAMP-dependent protein kinase catalytic subunit gamma	KIN27;PRKACB;PRKACA;PRKACG	>>Annotation	Q15136	PRKACA	protein kinase cAMP-activated catalytic subunit alpha	5566	ENSG00000072062	C4
Q5T6Z8;Q9BXS4	15.7147	20.9921	19.8238	5.27735	2	0	3.7336	2202000	6	Q5T6Z8;Q9BXS4	Transmembrane protein 59	TMEM59	>>Annotation	Q5T6Z8	TMEM59	transmembrane protein 59	9528	ENSG00000116209	C4
O95197-3;B7Z4M1;O95197-6;O95197-5;O95197-4;O95197-7;O95197-2;O95197	15.1488	20.615	20.466	5.46612	2	0.0014503	2.6048	1628500	4	O95197-3;B7Z4M1;O95197-6;O95197-5;O95197-4;O95197-7;O95197-2;O95197	Reticulon-3;Reticulon	RTN3	>>Annotation	O95197	RTN3	reticulon 3	10313	ENSG00000133318	C4
H7BZF5	16.4574	21.9687	21.8401	5.51134	1	0.007984	1.9463	5101500	3	H7BZF5		C2orf80	>>Annotation	H7BZF5	C2orf80	chromosome 2 open reading frame 80	389073	ENSG00000188674	C4
Q15836;K7ENK9;K7EKX0;J3QRU4;F8WCA0;L7N2F9;P63027	16.3901	21.5922	21.989	5.59895	2	0	8.7032	4674800	10	Q15836;K7ENK9;K7EKX0;J3QRU4;F8WCA0;L7N2F9;P63027	Vesicle-associated membrane protein 3;Vesicle-associated membrane protein 2	VAMP3;VAMP2	>>Annotation	Q15836	VAMP3	vesicle associated membrane protein 3	9341	ENSG00000049245	C4
Q96GE6-3;H3BS46;Q96GE6-2;Q96GE6-4;Q96GE6	15.9407	21.9816	20.7738	6.04084	2	0.0085695	1.8933	5018300	2	Q96GE6-3;H3BS46;Q96GE6-2;Q96GE6-4;Q96GE6	Calmodulin-like protein 4	CALML4	>>Annotation	Q96GE6	CALML4	calmodulin like 4	91860	ENSG00000129007	C4
A0A096LNZ9;A0A096LPJ4;P05161	16.0877	21.4897	22.1714	6.08374	2	0	7.0978	4565100	7	A0A096LNZ9;A0A096LPJ4;P05161	Ubiquitin-like protein ISG15	ISG15	>>Annotation	A0A096LNZ9	ISG15	ISG15 ubiquitin-like modifier	9636	ENSG00000187608	C4
P00533;E9PFD7;Q504U8;P00533-2;P00533-4;P00533-3;C9JYS6;P04626-6;A0A0A0MSE1;J3KTI5;B4DTR1;J3QLU9;A0A1W2PRR9;P04626-2;H3BLT0;P04626-3;P04626-5;P04626-4;P04626;Q15303-4;Q15303-3;Q15303-2;Q15303	15.7736	22.0975	21.7441	6.32391	6	0	17.506	5829700	17	P00533;E9PFD7;Q504U8;P00533-2;P00533-4;P00533-3	Epidermal growth factor receptor;Receptor protein-tyrosine kinase	EGFR	>>Annotation	P00533	EGFR	epidermal growth factor receptor	1956	ENSG00000146648	C4
A0A3B3IRK3;H7C5F7;B4DGY6;A0A0C4DGW0;Q9NV92	14.4093	21.2814	20.4309	6.87211	1	0	3.7001	2695100	8	A0A3B3IRK3;H7C5F7;B4DGY6;A0A0C4DGW0;Q9NV92	NEDD4 family-interacting protein 2	NDFIP2	>>Annotation	A0A3B3IRK3	NDFIP2	Nedd4 family interacting protein 2	54602	ENSG00000102471	C4
Q562R1	15.1031	28.5584	28.641	13.5379	8	0.0028329	2.4602	523190000	5	Q562R1	Beta-actin-like protein 2	ACTBL2	>>Annotation	Q562R1	ACTBL2	actin beta like 2;actin, beta like 2	345651	ENSG00000169067	C4
O75436;S4R3Q6;O75436-2	18.1094	16.9231	20.0232	3.10015	2	0.00078493	3.3875	566310	3	O75436;S4R3Q6;O75436-2	Vacuolar protein sorting-associated protein 26A	VPS26A	>>Annotation	O75436	VPS26A	VPS26, retromer complex component A	9559	ENSG00000122958	C5
H3BP78;F8W7R3;Q9NVI1-2;Q9NVI1-1;Q9NVI1	15.5767	17.2897	18.706	3.12924	1	0.0097276	1.8209	25335	1	H3BP78;F8W7R3;Q9NVI1-2;Q9NVI1-1;Q9NVI1	Fanconi anemia group I protein	FANCI	>>Annotation	H3BP78	FANCI	FA complementation group I	55215	ENSG00000140525	C5
F5H7B7;A0A0A0MT16;Q86UQ4-6;Q86UQ4-7;Q86UQ4-5;Q86UQ4-3;Q86UQ4;Q86UQ4-4;H7C0U5	16.2484	17.5008	19.4167	3.1683	2	0.0079734	1.9385	443410	1	F5H7B7;A0A0A0MT16;Q86UQ4-6;Q86UQ4-7;Q86UQ4-5;Q86UQ4-3;Q86UQ4;Q86UQ4-4;H7C0U5	ATP-binding cassette sub-family A member 13	ABCA13	>>Annotation	F5H7B7	ABCA13	ATP binding cassette subfamily A member 13	154664	ENSG00000179869	C5
Q14739	16.8547	15.6097	19.0245	3.41484	1	0.0041237	2.2392	275010	2	Q14739	Lamin-B receptor	LBR	>>Annotation	Q14739	LBR	lamin B receptor	3930	ENSG00000143815	C5
Q9NS69	15.8297	16.4785	19.3931	3.56335	2	0.00075988	3.1268	368580	3	Q9NS69	Mitochondrial import receptor subunit TOM22 homolog	TOMM22	>>Annotation	Q9NS69	TOMM22	translocase of outer mitochondrial membrane 22	56993	ENSG00000100216	C5
H0Y7R8	17.2411	16.4143	20.2741	3.85979	1	1	-2	623730	1	H0Y7R8		MLLT4	>>Annotation	H0Y7R8	AFDN	afadin, adherens junction formation factor	4301	ENSG00000130396	C5
Q14839-2;Q14839;A0A0C4DGG9;A0A2R8Y521;A0A2R8Y212;F5GWX5;A0A2R8YFD8;A0A2U3TZM0;A0A2R8Y425;A0A2R8YFK9;A0A2R8Y5J0;A0A2R8YDJ9;A0A2R8YD40;A0A2R8YER1;A0A2R8YDW2;A0A2R8Y4X2;A0A2R8Y445;A0A2R8Y8C1;Q8TDI0;A0A2R8Y5Z7;A0A2R8Y685;A0A2R8Y8B3;K7EMY3;A0A2R8Y7I0;A0A2R8Y7M9;A0A2R8YE38;F2Z2R5;A0A2R8Y5M9;F5H6N4	17.6607	16.0265	20.0124	3.98586	5	0	7.1434	700470	8	Q14839-2;Q14839;A0A0C4DGG9;A0A2R8Y521;A0A2R8Y212;F5GWX5;A0A2R8YFD8;A0A2U3TZM0;A0A2R8Y425;A0A2R8YFK9;A0A2R8Y5J0;A0A2R8YDJ9;A0A2R8YD40;A0A2R8YER1;A0A2R8YDW2;A0A2R8Y4X2;A0A2R8Y445;A0A2R8Y8C1;Q8TDI0;A0A2R8Y5Z7;A0A2R8Y685;A0A2R8Y8B3	Chromodomain-helicase-DNA-binding protein 4;Chromodomain-helicase-DNA-binding protein 5	CHD4;CHD5	>>Annotation	Q14839	CHD4	chromodomain helicase DNA binding protein 4	1108	ENSG00000111642	C5
Q9NVJ2;Q96BM9	18.2102	16.3301	20.4226	4.09249	1	0.0034771	2.3257	789530	1	Q9NVJ2;Q96BM9	ADP-ribosylation factor-like protein 8B;ADP-ribosylation factor-like protein 8A	ARL8B;ARL8A	>>Annotation	Q9NVJ2	ARL8B	ADP ribosylation factor like GTPase 8B	55207	ENSG00000134108	C5
V9GYR2;P05026-2;P05026	16.493	16.251	20.4603	4.20938	2	0	8.4516	787640	5	V9GYR2;P05026-2;P05026	Sodium/potassium-transporting ATPase subunit beta-1	ATP1B1	>>Annotation	V9GYR2	ATP1B1	ATPase Na+/K+ transporting subunit beta 1	481	ENSG00000143153	C5
Q9H4F8;Q9H4F8-2	18.183	16.4365	20.8379	4.40147	1	0	4.9454	983040	2	Q9H4F8;Q9H4F8-2	SPARC-related modular calcium-binding protein 1	SMOC1	>>Annotation	Q9H4F8	SMOC1	SPARC related modular calcium binding 1	64093	ENSG00000198732	C5
Q8NDV3-2;Q8NDV3-3;Q8NDV3	18.4513	16.7176	21.1686	4.45103	1	1	-2	1159500	1	Q8NDV3-2;Q8NDV3-3;Q8NDV3	Structural maintenance of chromosomes protein 1B	SMC1B	>>Annotation	Q8NDV3	SMC1B	structural maintenance of chromosomes 1B	27127	ENSG00000077935	C5
C9JDE9;F2Z2Q6;F2Z3P7;B4DVF4;P09110-2;P09110	14.9629	16.9842	19.5248	4.56197	2	0.0041379	2.2692	387610	2	C9JDE9;F2Z2Q6;F2Z3P7;B4DVF4;P09110-2;P09110	"3-ketoacyl-CoA thiolase, peroxisomal"	ACAA1	>>Annotation	C9JDE9	ACAA1	acetyl-CoA acyltransferase 1	30	ENSG00000060971	C5
F5H1N7;Q6ZU35	15.2268	14.8219	20.3509	5.52902	2	0.0034941	2.358	809540	3	F5H1N7;Q6ZU35	Uncharacterized protein KIAA1211	KIAA1211	>>Annotation	F5H1N7	KIAA1211	KIAA1211	57482	ENSG00000109265	C5
Q8NEV8-2;Q8NEV8	17.1498	16.3913	22.3693	5.978	2	0.0060606	2.0327	3043700	1	Q8NEV8-2;Q8NEV8	Exophilin-5	EXPH5	>>Annotation	Q8NEV8	EXPH5	exophilin 5	23086	ENSG00000110723	C5
J3KQA9;Q5JR59	15.9875	15.374	21.895	6.52092	1	0.0080053	1.9715	2190800	1	J3KQA9;Q5JR59	Microtubule-associated tumor suppressor candidate 2	MTUS2	>>Annotation	J3KQA9	MTUS2	microtubule associated scaffold protein 2	23281	ENSG00000132938	C5
P21397-2;P21397	15.8983	14.9367	23.346	8.4093	1	1	-2	5244900	3	P21397-2;P21397	Amine oxidase [flavin-containing] A	MAOA	>>Annotation	P21397	MAOA	monoamine oxidase A	4128	ENSG00000189221	C5
A0A024QZP7;P06493-2;P06493;A0A087WZZ9;G3V317;K7ELV5;E5RIU6;E7ESI2;G3V5T9;P24941-2;P24941;Q00526	21.1686	21.9643	21.6907	0.795698	4	0	12.865	5442800	15	A0A024QZP7;P06493-2;P06493;A0A087WZZ9	Cyclin-dependent kinase 1	CDC2;CDK1	>>Annotation	A0A024QZP7	CDK1	cyclin dependent kinase 1	983	ENSG00000170312
A0A024R4M0;P46781;B5MCT8;C9JM19;F2Z3C0;A8MXK4	24.3138	23.8886	24.0598	0.425104	10	0	16.683	36287000	66	A0A024R4M0;P46781;B5MCT8;C9JM19	40S ribosomal protein S9	RPS9	>>Annotation	A0A024R4M0	RPS9	ribosomal protein S9	6203	ENSG00000170889;ENSG00000278270;ENSG00000274626;ENSG00000275323;ENSG00000277079;ENSG00000277359;ENSG00000274005;ENSG00000278081;ENSG00000274950;ENSG00000274646
A0A024R571;Q9H4M9;C9J2Z4;C9JC03	17.5554	15.6882	17.0807	1.86717	2	0	4.7143	127970	2	A0A024R571;Q9H4M9;C9J2Z4;C9JC03	EH domain-containing protein 1	EHD1	>>Annotation	A0A024R571	EHD1	EH domain containing 1	10938	ENSG00000110047
A0A024RA52;P25787;C9JCK5;H7C402;H3BT36	22.1787	21.7775	21.4298	0.748917	5	0	19.81	7704800	54	A0A024RA52;P25787;C9JCK5	Proteasome subunit alpha type;Proteasome subunit alpha type-2	PSMA2	>>Annotation	A0A024RA52	PSMA2	proteasome subunit alpha 2;novel PSMA2 and C7orf25 readthrough	5683	ENSG00000106588;ENSG00000256646
A0A075B730;P58107	21.872	21.3448	21.9073	0.562471	15	0	23.894	6343400	61	A0A075B730;P58107	Epiplakin	EPPK1	>>Annotation	A0A075B730	EPPK1	epiplakin 1	83481	ENSG00000261150
A0A075B7D9;Q92804-2;Q92804;A0A075B7F4	21.8551	21.2196	21.5654	0.635489	5	0	13.538	6622900	18	A0A075B7D9;Q92804-2;Q92804	TATA-binding protein-associated factor 2N	TAF15	>>Annotation	A0A075B7D9	TAF15	TATA-box binding protein associated factor 15	8148	ENSG00000270647;ENSG00000276833
A0A087WTP3;Q92945;M0R0I5;M0QYH3;M0QXW7;M0R251;M0QYG1;M0R263;M0R0C6;M0R3J3	23.4404	23.439	23.5043	0.0653553	8	0	28.733	23112000	56	A0A087WTP3;Q92945;M0R0I5;M0QYH3	Far upstream element-binding protein 2	KHSRP	>>Annotation	A0A087WTP3	KHSRP	KH-type splicing regulatory protein	8570	ENSG00000088247
A0A087WTV6;J3KR12;Q96C36	14.3446	16.2738	14.4221	1.92926	1	0.0014684	2.7004	28235	3	A0A087WTV6;J3KR12;Q96C36	Pyrroline-5-carboxylate reductase 2	PYCR2	>>Annotation	A0A087WTV6	PYCR2	pyrroline-5-carboxylate reductase 2	29920	ENSG00000143811
A0A087WUD3;Q9NRP0;Q9NRP0-2	19.8622	19.9032	20.1417	0.279516	1	0.001444	2.5906	1977200	10	A0A087WUD3;Q9NRP0;Q9NRP0-2	Oligosaccharyltransferase complex subunit OSTC	OSTC	>>Annotation	A0A087WUD3	OSTC	oligosaccharyltransferase complex non-catalytic subunit	58505	ENSG00000198856
A0A087WUT6;O60841	18.8534	16.679	17.9685	2.1744	3	0	5.2234	493810	4	A0A087WUT6;O60841	Eukaryotic translation initiation factor 5B	EIF5B	>>Annotation	A0A087WUT6	EIF5B	eukaryotic translation initiation factor 5B	9669	ENSG00000158417
A0A087WUZ3;Q01082;Q01082-3;Q01082-2;F8W6C1;A4QPE4;P11277-3;P11277;P11277-2;O15020-2;O15020	24.9846	24.8987	24.8967	0.0878448	46	0	198.71	62271000	213	A0A087WUZ3;Q01082;Q01082-3;Q01082-2	"Spectrin beta chain, non-erythrocytic 1"	SPTBN1	>>Annotation	A0A087WUZ3	SPTBN1	spectrin beta, non-erythrocytic 1	6711	ENSG00000115306
A0A087WV29;Q9H0A0-2;Q9H0A0	18.9202	19.2058	19.4676	0.547466	3	0	5.8524	1181700	12	A0A087WV29;Q9H0A0-2;Q9H0A0	N-acetyltransferase 10	NAT10	>>Annotation	A0A087WV29	NAT10	N-acetyltransferase 10	55226	ENSG00000135372
A0A087WVQ6;Q00610-2;Q00610;J3KS13;A0A087WX41;P53675-2;P53675;K7EJJ5;J3KSQ2;J3QL20;J3KRF5;F5H5N6	26.5497	26.6357	26.6891	0.139391	47	0	233.75	204110000	403	A0A087WVQ6;Q00610-2;Q00610	Clathrin heavy chain;Clathrin heavy chain 1	CLTC	>>Annotation	A0A087WVQ6	CLTC	clathrin heavy chain	1213	ENSG00000141367
A0A087WWJ1;P52701-4;P52701-2;P52701-3;P52701	15.9213	17.8369	16.8668	1.91555	1	0.00076046	3.1282	32170	2	A0A087WWJ1;P52701-4;P52701-2;P52701-3;P52701	DNA mismatch repair protein Msh6	MSH6	>>Annotation	A0A087WWJ1	MSH6	mutS homolog 6	2956	ENSG00000116062
A0A087WWP4;Q96T37-4;Q96T37-2;Q96T37-3;Q96T37	16.0032	16.6855	16.5017	0.682238	1	0.002845	2.4947	41610	2	A0A087WWP4;Q96T37-4;Q96T37-2;Q96T37-3;Q96T37	Putative RNA-binding protein 15	RBM15	>>Annotation	A0A087WWP4	RBM15	RNA binding motif protein 15	64783	ENSG00000162775
A0A087WWR8;Q8IWU6	18.9395	16.6809	17.2742	2.25862	1	0.0080375	1.9802	384310	1	A0A087WWR8;Q8IWU6	Extracellular sulfatase Sulf-1	SULF1	>>Annotation	A0A087WWR8	SULF1	sulfatase 1	23213	ENSG00000137573
A0A087WXQ8;A0A087WY10;P49720;A0A087WUL2	22.8183	22.6028	22.8659	0.263086	5	0	29.881	13535000	50	A0A087WXQ8;A0A087WY10;P49720;A0A087WUL2	Proteasome subunit beta type-3	PSMB3	>>Annotation	A0A087WXQ8	PSMB3	proteasome subunit beta 3	5691	ENSG00000277791;ENSG00000275903
A0A087WY55;Q9NP79	19.3444	19.5295	19.6868	0.342373	1	0.0060688	2.0363	1450800	12	A0A087WY55;Q9NP79	Vacuolar protein sorting-associated protein VTA1 homolog	VTA1	>>Annotation	A0A087WY55	VTA1	vesicle trafficking 1	51534	ENSG00000009844
A0A087WY71;E9PFW3;Q96CW1-2;Q96CW1;C9JJ47	17.6012	19.0661	18.329	1.46488	2	0.001442	2.5876	834720	4	A0A087WY71;E9PFW3;Q96CW1-2;Q96CW1;C9JJ47	AP-2 complex subunit mu	AP2M1	>>Annotation	A0A087WY71	AP2M1	adaptor related protein complex 2 subunit mu 1	1173	ENSG00000161203
A0A087WY94;A0A087WVD7;Q9Y3D8	18.181	18.3084	18.0524	0.255993	1	0	3.731	635390	4	A0A087WY94;A0A087WVD7;Q9Y3D8	Adenylate kinase isoenzyme 6	TAF9;AK6	>>Annotation	A0A087WY94	AK6	adenylate kinase 6	102157402	ENSG00000085231;ENSG00000279247
A0A087WYT3;Q15185-4;Q15185;Q15185-3;B4DDC6;Q15185-2	25.4779	25.3298	25.2246	0.253336	7	0	35.154	85979000	80	A0A087WYT3;Q15185-4;Q15185;Q15185-3	Prostaglandin E synthase 3	PTGES3	>>Annotation	A0A087WYT3	PTGES3	prostaglandin E synthase 3	10728	ENSG00000110958
A0A087WZ13;E9PAU2;Q8IY67;Q8IY67-2	17.8166	17.1518	16.1009	1.71567	1	0	6.1691	290370	6	A0A087WZ13;E9PAU2;Q8IY67;Q8IY67-2	Ribonucleoprotein PTB-binding 1	RAVER1	>>Annotation	A0A087WZ13	RAVER1	ribonucleoprotein, PTB binding 1	125950	ENSG00000161847
A0A087WZK9;B3KS98;O15372;E5RJT0;E5RGU4;E5RHC7;E5RH59;E5RFW7;E5RFH0	21.0723	20.9253	21.151	0.225689	7	0	16.858	4256900	28	A0A087WZK9;B3KS98;O15372;E5RJT0	Eukaryotic translation initiation factor 3 subunit H	EIF3H	>>Annotation	A0A087WZK9	EIF3H	eukaryotic translation initiation factor 3 subunit H	8667	ENSG00000147677
A0A087X054;Q9Y4L1;E9PJ21;A0A087WWI4;K7EQK2;Q9Y4L1-2;J3KTF1;A0A2R8Y358;A0A1W2PS94;Q9BXT5	20.6599	20.4317	21.6114	1.17974	7	0	20.709	4148800	24	A0A087X054;Q9Y4L1;E9PJ21;A0A087WWI4;K7EQK2;Q9Y4L1-2	Hypoxia up-regulated protein 1	HYOU1	>>Annotation	A0A087X054	HYOU1	hypoxia up-regulated 1	10525	ENSG00000149428;ENSG00000280682
A0A087X0X3;P52272;P52272-2;M0QZM1;M0R019;M0R2T0;M0R0N3;M0QYQ7;M0R2I7;M0R0Y6;M0QYL3;M0QY96	26.0968	26.0156	26.0331	0.0812473	30	0	115.67	135480000	243	A0A087X0X3;P52272;P52272-2;M0QZM1;M0R019;M0R2T0	Heterogeneous nuclear ribonucleoprotein M	HNRNPM	>>Annotation	A0A087X0X3	HNRNPM	heterogeneous nuclear ribonucleoprotein M	4670	ENSG00000099783
A0A087X1B7;X6R700;Q9Y3Y2-4;Q9Y3Y2;Q9Y3Y2-3	19.935	20.5562	20.7129	0.777861	1	0	9.8553	2838100	11	A0A087X1B7;X6R700;Q9Y3Y2-4;Q9Y3Y2;Q9Y3Y2-3	Chromatin target of PRMT1 protein	CHTOP	>>Annotation	A0A087X1B7	CHTOP	chromatin target of PRMT1	26097	ENSG00000160679
A0A087X1G1;H7BYD0;Q16718-2;Q16718;F8WAS3;A0A087WXR5;C9IZN5	19.1357	16.4653	16.7988	2.67035	2	0.00078431	3.3783	456120	3	A0A087X1G1;H7BYD0;Q16718-2;Q16718;F8WAS3;A0A087WXR5;C9IZN5	NADH dehydrogenase [ubiquinone] 1 alpha subcomplex subunit 5	NDUFA5	>>Annotation	A0A087X1G1	NDUFA5	NADH:ubiquinone oxidoreductase subunit A5	4698	ENSG00000128609
A0A087X1K9;E5RGR0;O75608-2;O75608;E5RJ48;B4DP64	19.2785	19.2408	19.0858	0.192743	2	0	4.8415	1124900	13	A0A087X1K9;E5RGR0;O75608-2;O75608;E5RJ48;B4DP64	Acyl-protein thioesterase 1	LYPLA1	>>Annotation	A0A087X1K9	LYPLA1	lysophospholipase 1;lysophospholipase I	10434	ENSG00000120992
A0A087X253;P63010;P63010-2;P63010-3;A0A087WYD1;A0A087WU93;A0A087WZQ6;A0A087WXS3;K7EKZ5;K7EJX1;K7EN71;K7ERB2	20.9877	21.2574	20.2081	1.04923	5	0	11.268	4105300	19	A0A087X253;P63010;P63010-2;P63010-3;A0A087WYD1;A0A087WU93;A0A087WZQ6	AP-2 complex subunit beta	AP2B1	>>Annotation	A0A087X253	AP2B1	adaptor related protein complex 2 subunit beta 1	163	ENSG00000006125
A0A087X2C3;Q9Y3L5	18.7569	20.8086	18.0738	2.73484	2	0.00076453	3.1542	1405900	4	A0A087X2C3;Q9Y3L5	Ras-related protein Rap-2c	RAP2C	>>Annotation	A0A087X2C3	RAP2C	RAP2C, member of RAS oncogene family	57826	ENSG00000123728
A0A087X2I1;P62333;H0YJC0;H0YJS8;H0YJX2;H0YJE9;H0YJT1	22.4763	22.2839	22.0354	0.440849	7	0	21.834	10265000	29	A0A087X2I1;P62333;H0YJC0	26S protease regulatory subunit 10B	PSMC6	>>Annotation	A0A087X2I1	PSMC6	proteasome 26S subunit, ATPase 6	5706	ENSG00000100519
A0A0A0MR02;P45880;P45880-2;P45880-1;Q5JSD2;Q5JSD1;A2A3S1	24.9126	25.1493	25.2962	0.383692	10	0	32.616	69231000	101	A0A0A0MR02;P45880;P45880-2;P45880-1;Q5JSD2;Q5JSD1	Voltage-dependent anion-selective channel protein 2	VDAC2	>>Annotation	A0A0A0MR02	VDAC2	voltage dependent anion channel 2	7417	ENSG00000165637
A0A0A0MRI2;Q9UNH7-2;Q9UNH7	18.221	17.8045	18.6545	0.85004	2	0	5.6587	582300	11	A0A0A0MRI2;Q9UNH7-2;Q9UNH7	"Sorting nexin-6;Sorting nexin-6, N-terminally processed"	SNX6	>>Annotation	A0A0A0MRI2	SNX6	sorting nexin 6	58533	ENSG00000129515
A0A0A0MRM9;Q14978;Q14978-2;Q14978-3;S4R402;S4R341;S4R349	21.1558	21.2151	20.7313	0.483816	4	0	7.484	4545500	21	A0A0A0MRM9;Q14978;Q14978-2;Q14978-3;S4R402;S4R341;S4R349	Nucleolar and coiled-body phosphoprotein 1	NOLC1	>>Annotation	A0A0A0MRM9	NOLC1	nucleolar and coiled-body phosphoprotein 1	9221	ENSG00000166197
A0A0A0MRR7;P09234	21.6536	20.8513	21.1868	0.802301	3	0	9.4371	4515200	13	A0A0A0MRR7;P09234	U1 small nuclear ribonucleoprotein C	SNRPC	>>Annotation	A0A0A0MRR7	SNRPC	small nuclear ribonucleoprotein polypeptide C	6631	ENSG00000124562
A0A0A0MS41;A0A1P0AYU5;Q9BWM7;S4R3N9	20.119	20.0467	20.5871	0.540367	2	0	3.6196	2578000	6	A0A0A0MS41;A0A1P0AYU5;Q9BWM7;S4R3N9	Sideroflexin;Sideroflexin-3	SFXN3	>>Annotation	A0A0A0MS41	SFXN3	sideroflexin 3	81855	ENSG00000107819
A0A0A0MSG2;J3KNW4;Q14192	17.9079	16.3261	16.9611	1.58177	2	0.0021398	2.5358	170900	2	A0A0A0MSG2;J3KNW4;Q14192	Four and a half LIM domains protein 2	FHL2	>>Annotation	A0A0A0MSG2	FHL2	four and a half LIM domains 2	2274	ENSG00000115641
A0A0A0MSJ0;Q86XP3-2;Q86XP3	17.0083	17.3916	16.8729	0.518639	1	0	3.8914	151930	6	A0A0A0MSJ0;Q86XP3-2;Q86XP3	ATP-dependent RNA helicase DDX42	DDX42	>>Annotation	A0A0A0MSJ0	DDX42	DEAD-box helicase 42	11325	ENSG00000198231
A0A0A0MSQ0;P13797-3;P13797-2;P13797;H7C4N2;U3KQI3;P13796;Q5TBN3;Q14651;C9JAM8	24.9963	25.1437	25.0743	0.14747	23	0	89.687	67816000	171	A0A0A0MSQ0;P13797-3;P13797-2;P13797	Plastin-3	PLS3	>>Annotation	A0A0A0MSQ0	PLS3	plastin 3	5358	ENSG00000102024
A0A0A0MSS8;P42330;S4R3Z2;P42330-2;S4R3D5;P17516	25.5377	25.4181	25.2615	0.276232	14	0	63.736	88519000	118	A0A0A0MSS8;P42330;S4R3Z2;P42330-2	Aldo-keto reductase family 1 member C3	AKR1C3	>>Annotation	A0A0A0MSS8	AKR1C3	aldo-keto reductase family 1 member C3	8644	ENSG00000196139
A0A0A0MSX9;P41252;J3KR24;Q5TCD1;Q5TCC9	23.8341	23.525	23.5169	0.317234	17	0	58.623	25297000	78	A0A0A0MSX9;P41252;J3KR24	"Isoleucine--tRNA ligase, cytoplasmic"	IARS	>>Annotation	A0A0A0MSX9	IARS	isoleucyl-tRNA synthetase	3376	ENSG00000196305
A0A0A0MTH3;Q13418-2;Q13418;A0A087WWY6;Q13418-3	18.4492	18.8671	18.0767	0.790361	2	0	4.0536	778420	5	A0A0A0MTH3;Q13418-2;Q13418;A0A087WWY6;Q13418-3	Integrin-linked protein kinase	ILK	>>Annotation	A0A0A0MTH3	ILK	integrin linked kinase	3611	ENSG00000166333
A0A0A0MTI1;Q15392-2;Q15392	16.8771	18.0397	18.2446	1.36744	1	0.0021413	2.5381	457630	4	A0A0A0MTI1;Q15392-2;Q15392	Delta(24)-sterol reductase	DHCR24	>>Annotation	A0A0A0MTI1	DHCR24	24-dehydrocholesterol reductase	1718	ENSG00000116133
A0A0A0MTI6;Q9NYP7-3;Q9NYP7;Q9NYP7-2	19.0867	16.9204	18.1481	2.16629	1	0	3.5896	513530	6	A0A0A0MTI6;Q9NYP7-3;Q9NYP7;Q9NYP7-2	Elongation of very long chain fatty acids protein;Elongation of very long chain fatty acids protein 5	ELOVL5	>>Annotation	A0A0A0MTI6	ELOVL5	ELOVL fatty acid elongase 5	60481	ENSG00000012660
A0A0A6YYA0;Q86XR7-2;Q9Y3B3-2;Q9Y3B3	19.1246	17.9665	18.7206	1.15806	2	0.0079947	1.9498	538980	2	A0A0A6YYA0;Q86XR7-2;Q9Y3B3-2;Q9Y3B3	Transmembrane emp24 domain-containing protein 7	TMED7-TICAM2;TMED7	>>Annotation	A0A0A6YYA0	TMED7-TICAM2	TMED7-TICAM2 readthrough	100302736	ENSG00000251201
A0A0B4J1Z1;C9JAB2;Q16629-3;Q16629-2;Q16629-4;Q16629;F8WEA1	20.6609	18.5366	21.2438	2.70724	4	0	4.5459	2773600	7	A0A0B4J1Z1;C9JAB2;Q16629-3;Q16629-2;Q16629-4;Q16629	Serine/arginine-rich splicing factor 7	SRSF7	>>Annotation	A0A0B4J1Z1	SRSF7	serine and arginine rich splicing factor 7	6432	ENSG00000115875
A0A0B4J2A4;P42765;K7EME0;K7EJ68	21.9461	21.7954	21.8692	0.150715	8	0	38.866	7511900	36	A0A0B4J2A4;P42765;K7EME0	"3-ketoacyl-CoA thiolase, mitochondrial"	ACAA2	>>Annotation	A0A0B4J2A4	ACAA2	acetyl-CoA acyltransferase 2	10449	ENSG00000167315
A0A0C4DGB5;D6RGF7;D6RBR1;E7EN75	21.4918	21.8848	21.9698	0.477985	8	0	23.387	7192100	38	A0A0C4DGB5		CAST	>>Annotation	A0A0C4DGB5	CAST	calpastatin	831	ENSG00000153113
A0A0C4DGQ5;P04632;K7EM73;K7EIV0;K7ELJ7;A0A075B7C0;K7EKD8;U3KQE2;K7EMQ1;U3KPR7;K7ES78;Q96L46	23.1807	23.1696	23.3152	0.145582	6	0	36.175	19582000	57	A0A0C4DGQ5;P04632;K7EM73;K7EIV0;K7ELJ7;A0A075B7C0;K7EKD8;U3KQE2	Calpain small subunit 1	CAPNS1	>>Annotation	A0A0C4DGQ5	CAPNS1	calpain small subunit 1	826	ENSG00000126247
A0A0C4DGS1;P39656-3;P39656;P39656-2;U3KQ84	22.3802	22.6077	22.6947	0.314457	8	0	28.81	11412000	29	A0A0C4DGS1;P39656-3;P39656;P39656-2;U3KQ84	Dolichyl-diphosphooligosaccharide--protein glycosyltransferase 48 kDa subunit	DDOST	>>Annotation	A0A0C4DGS1	DDOST	dolichyl-diphosphooligosaccharide--protein glycosyltransferase non-catalytic subunit	1650	ENSG00000244038
A0A0D9SFS3;E9PDF2;E9PCR7;Q02218-2;Q02218;E9PFG7;Q02218-3;C9J4G7	19.9971	19.7483	19.6308	0.366358	4	0	6.9858	1682300	22	A0A0D9SFS3;E9PDF2;E9PCR7;Q02218-2;Q02218;E9PFG7;Q02218-3	"2-oxoglutarate dehydrogenase, mitochondrial"	OGDH	>>Annotation	A0A0D9SFS3	OGDH	oxoglutarate dehydrogenase	4967	ENSG00000105953
A0A0D9SG66;A0A087X2E5;A0A087WZN1;O43837-3;O43837-2;O43837	16.7932	17.2077	16.5445	0.663174	1	0.0085302	1.8727	58875	1	A0A0D9SG66;A0A087X2E5;A0A087WZN1;O43837-3;O43837-2;O43837	"Isocitrate dehydrogenase [NAD] subunit, mitochondrial;Isocitrate dehydrogenase [NAD] subunit beta, mitochondrial"	IDH3B	>>Annotation	A0A0D9SG66	IDH3B	isocitrate dehydrogenase 3 (NAD(+)) beta	3420	ENSG00000101365
A0A0G2JIW1;P0DMV9;P0DMV8;P0DMV8-2;V9GZ37	28.4237	28.0632	28.2512	0.360443	33	0	174.43	631370000	438	A0A0G2JIW1;P0DMV9;P0DMV8;P0DMV8-2;V9GZ37	Heat shock 70 kDa protein 1B;Heat shock 70 kDa protein 1A	HSPA1B;HSPA1A	>>Annotation	A0A0G2JIW1	HSPA1B	heat shock protein family A (Hsp70) member 1B	3304	ENSG00000232804;ENSG00000212866;ENSG00000224501
A0A0G2JQK5;Q6DKJ4	15.4337	16.3228	16.3455	0.91181	1	0.0054348	2.0933	130110	6	A0A0G2JQK5;Q6DKJ4	Nucleoredoxin	NXN	>>Annotation	A0A0G2JQK5	NXN	nucleoredoxin	64359	ENSG00000281300;ENSG00000280563
A0A0G2JR96;A0A0G2JQT1;Q7L576;A0A0G2JQH3;A0A087WVZ5;A0A087WVE1;A0A087WTQ3;A0A087WWZ1;E7EVJ5;Q96F07-2;Q96F07	18.2894	18.2953	18.0712	0.224098	3	0	8.2589	621470	17	A0A0G2JR96;A0A0G2JQT1;Q7L576	Cytoplasmic FMR1-interacting protein 1	CYFIP1	>>Annotation	A0A0G2JR96	CYFIP1	cytoplasmic FMR1 interacting protein 1	23191	ENSG00000273749;ENSG00000280618
A0A0J9YXC7;P48059;P48059-4;P48059-2;P48059-5;P48059-3;C9JF46;A0A0M3HER1;P0CW19-2	19.7612	18.7934	18.0988	1.6624	2	0	4.7453	1180900	8	A0A0J9YXC7;P48059;P48059-4;P48059-2;P48059-5;P48059-3;C9JF46;A0A0M3HER1;P0CW19-2	LIM and senescent cell antigen-like-containing domain protein 1	LIMS1	>>Annotation	A0A0J9YXC7	LIMS4	LIM zinc finger domain containing 4;LIM zinc finger domain containing 3	100288695	ENSG00000256671;ENSG00000256977
A0A0U1RR32;A0A0U1RRH7;Q99878;Q96KK5;Q9BTM1;P20671;P0C0S8;H0YFX9;Q9BTM1-2;A0A3B3IS11	28.9455	28.8312	28.9624	0.131207	7	0	44.361	988030000	106	A0A0U1RR32;A0A0U1RRH7;Q99878;Q96KK5;Q9BTM1;P20671;P0C0S8;H0YFX9;Q9BTM1-2;A0A3B3IS11	Histone H2A type 1-J;Histone H2A type 1-H;Histone H2A.J;Histone H2A type 1-D;Histone H2A type 1;Histone H2A	HIST1H2AJ;HIST1H2AH;H2AFJ;HIST1H2AD;HIST1H2AG	>>Annotation	A0A0U1RR32	AL031777.3	novel protein		ENSG00000282988
A0A140T974;A0A140T9W4;A0A140T9R1;O75955-2;O75955	17.7957	18.5866	18.0937	0.790892	1	0.0054201	2.0654	649210	3	A0A140T974;A0A140T9W4;A0A140T9R1;O75955-2;O75955	Flotillin-1	FLOT1	>>Annotation	A0A140T974	FLOT1	flotillin 1	10211	ENSG00000137312;ENSG00000206379;ENSG00000206480;ENSG00000230143;ENSG00000232280;ENSG00000223654;ENSG00000224740
A0A1B0GTZ8;X6R3I0;A0A1B0GUY7;A0A1B0GTI3;A0A1B0GUC3;A0A1B0GV98;A0A1B0GTC5;A0A1B0GU26;A0A1B0GTC3;A0A1B0GVH5;Q9C0B1-4;Q9C0B1-2;Q9C0B1	16.3811	16.3974	17.8089	1.42784	1	0	3.6526	44243	1	A0A1B0GTZ8;X6R3I0;A0A1B0GUY7;A0A1B0GTI3;A0A1B0GUC3;A0A1B0GV98;A0A1B0GTC5;A0A1B0GU26;A0A1B0GTC3;A0A1B0GVH5;Q9C0B1-4;Q9C0B1-2;Q9C0B1	Alpha-ketoglutarate-dependent dioxygenase FTO	FTO	>>Annotation	A0A1B0GTZ8	FTO	FTO, alpha-ketoglutarate dependent dioxygenase	79068	ENSG00000140718
A0A1B0GW44;A0A1B0GV23;A0A1B0GVD5;A0A1B0GWE8;P07339;A0A1B0GVP3;A0A1B0GU92;A0A1B0GU03;C9JH19;F8WD96;H7C469;H7C1V0;F8W787;A0A1B0GV01	23.8286	23.6498	24.5308	0.881002	14	0	45.74	32867000	84	A0A1B0GW44;A0A1B0GV23;A0A1B0GVD5;A0A1B0GWE8;P07339;A0A1B0GVP3;A0A1B0GU92;A0A1B0GU03;C9JH19;F8WD96;H7C469	Cathepsin D;Cathepsin D light chain;Cathepsin D heavy chain	CTSD	>>Annotation	A0A1B0GW44	CTSD	cathepsin D	1509	ENSG00000117984
A0A1B0GWF2;A0A1B0GVQ5;A0A2R8Y5D4;A0A0D9SG72;A0A1B0GTP9;P61764;P61764-2	17.5209	16.2392	18.2662	2.02701	1	0.0097339	1.8223	177110	1	A0A1B0GWF2;A0A1B0GVQ5;A0A2R8Y5D4;A0A0D9SG72;A0A1B0GTP9;P61764;P61764-2	Syntaxin-binding protein 1	STXBP1	>>Annotation	A0A1B0GWF2	STXBP1	syntaxin binding protein 1	6812	ENSG00000136854
A0A1C7CYX9;Q16555-2;Q16555;E5RFU4;H0YBT4;E9PD68;Q14194;Q14194-2	22.8113	22.803	22.6957	0.115587	8	0	31.92	13616000	34	A0A1C7CYX9;Q16555-2;Q16555	Dihydropyrimidinase-related protein 2	DPYSL2	>>Annotation	A0A1C7CYX9	DPYSL2	dihydropyrimidinase like 2	1808	ENSG00000092964
A0A1W2PNM1;A0A0D9SFP2;E9PF18;Q16836;Q16836-3;Q16836-2;A0A0A0MSE2;A0A1W2PQ78;A0A1W2PQV5;A0A1W2PQC2;A0A1W2PRT2;A0A1W2PQ55;A0A1W2PP40	21.698	21.6956	21.7604	0.0647869	6	0	12.94	6685500	33	A0A1W2PNM1;A0A0D9SFP2;E9PF18;Q16836;Q16836-3;Q16836-2;A0A0A0MSE2;A0A1W2PQ78;A0A1W2PQV5	"Hydroxyacyl-coenzyme A dehydrogenase, mitochondrial"	HADH	>>Annotation	A0A1W2PNM1	HADH	hydroxyacyl-CoA dehydrogenase	3033	ENSG00000138796
A0A1W2PNV4;E9PF58;Q92747;F8WFD3;Q92747-2	20.8073	20.9707	21.4004	0.59309	7	0.0007593	3.1242	4455200	10	A0A1W2PNV4			>>Annotation	A0A1W2PNV4	AC004922.1	novel protein, ARPC1A and ARPC1B readthrough	10552	ENSG00000284292
A0A1W2PQN6;A0A087WSZ7;A0A1B0GW84;Q08499-7;Q08499-12;Q08499-3;Q08499-2;Q08499-10;Q08499-9;Q08499-6;Q08499-11;Q08499	17.0942	17.4014	17.4029	0.308687	1	0.0047912	2.1565	89958	3	A0A1W2PQN6;A0A087WSZ7;A0A1B0GW84;Q08499-7;Q08499-12;Q08499-3;Q08499-2;Q08499-10;Q08499-9;Q08499-6;Q08499-11;Q08499	"cAMP-specific 3,5-cyclic phosphodiesterase 4D"	PDE4D	>>Annotation	A0A1W2PQN6	PDE4D	phosphodiesterase 4D	5144	ENSG00000113448
A0A1W2PQV2;H3BUH9;P23434	20.4971	20.3838	20.3601	0.136929	2	0	6.1786	2986100	10	A0A1W2PQV2;H3BUH9;P23434	"Glycine cleavage system H protein, mitochondrial"	GCSH	>>Annotation	A0A1W2PQV2	GCSH	glycine cleavage system protein H	2653	ENSG00000140905
A0A1X7SBZ2;A0A1W2PQ51;Q92841-1;Q92841-3;Q92841;Q92841-2;A0A0U1RQJ0	23.945	23.8919	24.3047	0.412766	20	0	56.734	32113000	86	A0A1X7SBZ2;A0A1W2PQ51;Q92841-1;Q92841-3;Q92841;Q92841-2	Probable ATP-dependent RNA helicase DDX17	DDX17	>>Annotation	A0A1X7SBZ2	DDX17	DEAD-box helicase 17	10521	ENSG00000100201
A0A286YF22;O43175;A0A2C9F2M7;A0A286YFA2;A0A286YFL2;A0A286YFM8;A0A286YER3;A0A286YFC8;A0A286YFB2;A0A286YF78;A0A286YF34;A0A286YFF3;A0A286YFK5;A0A286YFE1	26.1667	25.7401	25.6243	0.542389	21	0	124.9	119900000	198	A0A286YF22;O43175;A0A2C9F2M7;A0A286YFA2;A0A286YFL2;A0A286YFM8	D-3-phosphoglycerate dehydrogenase	PHGDH	>>Annotation	A0A286YF22	PHGDH	phosphoglycerate dehydrogenase	26227	ENSG00000092621
A0A2R8Y430;P48637;A0A2R8Y7I7;A0A2R8Y5T7;P48637-2;A0A2R8Y2X9;A0A2R8Y6Y6;A0A2R8Y4V9;A0A2R8Y790;A0A2R8Y446;A0A0S2Z4J7;A0A2R8YF34;A0A2R8Y6Q7	18.8188	19.153	16.2982	2.85483	3	0	5.7497	550140	3	A0A2R8Y430;P48637;A0A2R8Y7I7;A0A2R8Y5T7;P48637-2	Glutathione synthetase	GSS	>>Annotation	A0A2R8Y430	GSS	glutathione synthetase	2937	ENSG00000100983
A0A2R8Y5M6;P51572;P51572-2;C9JMD7;C9JSP1;C9JQ75;C9J0M4	21.4791	22.5259	22.3119	1.04683	4	0	11.798	9428000	26	A0A2R8Y5M6;P51572;P51572-2;C9JMD7;C9JSP1;C9JQ75;C9J0M4	B-cell receptor-associated protein 31	BCAP31	>>Annotation	A0A2R8Y5M6	BCAP31	B cell receptor associated protein 31	10134	ENSG00000185825
A0A2R8Y5S7;P35241;P35241-5;A0A2R8Y7M3;P35241-4;E9PQ82;E9PNV3;P35241-3;P35241-2;A0A2R8Y5P0;A0A2R8Y4H6;E9PKN5;E9PNP4	21.7842	21.5053	21.7568	0.278925	19	0	20.598	5985300	22	A0A2R8Y5S7;P35241;P35241-5;A0A2R8Y7M3;P35241-4	Radixin	RDX	>>Annotation	A0A2R8Y5S7	RDX	radixin	5962	ENSG00000137710
A0A2R8Y6J3;P46777;Q5T7N0;A0A2R8Y4A2	25.6926	25.2252	25.4537	0.467354	11	0	49.764	90415000	136	A0A2R8Y6J3;P46777	60S ribosomal protein L5	RPL5	>>Annotation	A0A2R8Y6J3	RPL5	ribosomal protein L5	6125	ENSG00000122406
A0A2R8Y6Z6;A0A2R8Y6C1;A0A2R8Y595;A0A2R8YFL0;P49711	15.0629	15.5562	15.5343	0.493246	1	0.001443	2.589	83297	8	A0A2R8Y6Z6;A0A2R8Y6C1;A0A2R8Y595;A0A2R8YFL0;P49711	Transcriptional repressor CTCF	CTCF	>>Annotation	A0A2R8Y6Z6	CTCF	CCCTC-binding factor	10664	ENSG00000102974
A0A2R8Y7U1;A0A2R8YGD1;A0A2R8YD45;O14773-2;O14773	16.2056	14.6763	16.9679	2.29164	2	0.0079681	1.9319	143730	4	A0A2R8Y7U1;A0A2R8YGD1;A0A2R8YD45;O14773-2;O14773	Tripeptidyl-peptidase 1	TPP1	>>Annotation	A0A2R8Y7U1	TPP1	tripeptidyl peptidase 1	1200	ENSG00000166340
A0A2R8Y891;P08237-2;P08237;P08237-3;F8VZI0;F8VX13;F8VNX2;F8VZQ1;F8VSL1;F8VP00	22.061	22.1879	22.2302	0.169119	9	0	24.358	8860400	34	A0A2R8Y891;P08237-2;P08237;P08237-3;F8VZI0	"ATP-dependent 6-phosphofructokinase, muscle type"	PFKM	>>Annotation	A0A2R8Y891	PFKM	phosphofructokinase, muscle	5213	ENSG00000152556
A0A2R8YD50;P51659;E7ER27;A0A2R8Y7L2;G5E9S2;E7ET17;E7EWE5;P51659-3;P51659-2;E7EPL9;A0A2R8Y7W2;A0A2R8YDT8;A0A2R8YF45;A0A2R8YEG2	21.4022	21.5179	21.6151	0.212894	9	0	21.274	5907100	27	A0A2R8YD50;P51659;E7ER27;A0A2R8Y7L2;G5E9S2;E7ET17;E7EWE5;P51659-3;P51659-2	Peroxisomal multifunctional enzyme type 2;(3R)-hydroxyacyl-CoA dehydrogenase;Enoyl-CoA hydratase 2	HSD17B4	>>Annotation	A0A2R8YD50	HSD17B4	hydroxysteroid 17-beta dehydrogenase 4	3295	ENSG00000133835
A0A2R8YD90;A0A2R8YCS7;Q9Y3Z3-3;Q9Y3Z3-4;Q9Y3Z3	16.6333	15.8727	17.2137	1.34105	1	0.00077101	3.2182	140280	6	A0A2R8YD90;A0A2R8YCS7;Q9Y3Z3-3;Q9Y3Z3-4;Q9Y3Z3	Deoxynucleoside triphosphate triphosphohydrolase SAMHD1	SAMHD1	>>Annotation	A0A2R8YD90	SAMHD1	SAM and HD domain containing deoxynucleoside triphosphate triphosphohydrolase 1	25939	ENSG00000101347
A0A2R8YF78;A0A2U3TZJ9;A0A2R8Y645;A0A2R8Y4A4;A0A2R8YFS5;O00571;O00571-2;A0A2R8YCW1;A0A0D9SFB3;A0A0D9SF53;A0A2R8YFR4;A0A2R8Y5G6;A0A0D9SG12;A0A2R8YDT5;A0A2R8Y7T2;F6S8Q4;O15523-2;O15523;A0A2R8YDH3;A0A0J9YVQ7;A0A087WVZ1;O15523-3;C9J081;C9J8G5;A0A2R8Y4D2;Q9NQI0-3;D6RCM4;Q9NQI0-2;Q9NQI0-4;Q9NQI0;A0A2R8YCU0;H0Y960;A0A2R8Y650	25.1835	25.219	25.0699	0.149076	24	0	87.324	73019000	199	A0A2R8YF78;A0A2U3TZJ9;A0A2R8Y645;A0A2R8Y4A4;A0A2R8YFS5;O00571;O00571-2;A0A2R8YCW1;A0A0D9SFB3;A0A0D9SF53;A0A2R8YFR4;A0A2R8Y5G6;A0A0D9SG12;A0A2R8YDT5;A0A2R8Y7T2;F6S8Q4;O15523-2;O15523;A0A2R8YDH3	ATP-dependent RNA helicase DDX3X;ATP-dependent RNA helicase DDX3Y	DDX3X;DDX3Y	>>Annotation	A0A2R8YF78	DDX3X	DEAD-box helicase 3 X-linked	1654	ENSG00000215301
A0A2U3TZH3;Q05639;A0A2R8Y488;A0A2R8Y660;A0A2R8YDN5	24.3075	23.9603	24.4081	0.44783	18	0	30.159	38133000	53	A0A2U3TZH3;Q05639;A0A2R8Y488	Elongation factor 1-alpha 2	EEF1A2	>>Annotation	A0A2U3TZH3	EEF1A2	eukaryotic translation elongation factor 1 alpha 2	1917	ENSG00000101210
A0A3B3IRI2;P17812;A0A3B3IRQ8;A0A3B3ITF6;B4E1E0;A0A3B3ITB8;P17812-2;A0A3B3ITH9;A0A3B3ISY3;Q9NRF8	23.2852	23.4947	23.233	0.261702	12	0	29.946	21438000	70	A0A3B3IRI2;P17812;A0A3B3IRQ8;A0A3B3ITF6;B4E1E0;A0A3B3ITB8;P17812-2	CTP synthase 1;CTP synthase	CTPS1	>>Annotation	A0A3B3IRI2	CTPS1	CTP synthase 1	1503	ENSG00000171793
A0A3B3IRM0;O75165	14.7725	16.274	15.2693	1.50155	1	0.0035063	2.3811	36694	2	A0A3B3IRM0;O75165	DnaJ homolog subfamily C member 13	DNAJC13	>>Annotation	A0A3B3IRM0	DNAJC13	DnaJ heat shock protein family (Hsp40) member C13	23317	ENSG00000138246
A0A3B3ISG8;Q16795	15.7818	17.9027	17.185	2.12082	2	0.00075245	3.0052	334690	3	A0A3B3ISG8;Q16795	"NADH dehydrogenase [ubiquinone] 1 alpha subcomplex subunit 9, mitochondrial"	NDUFA9	>>Annotation	A0A3B3ISG8	AC005833.1	novel protein		ENSG00000255639
A0A3B3ITT5;P47914	23.5283	23.6459	23.804	0.275738	1	0	3.7002	26005000	12	A0A3B3ITT5;P47914	60S ribosomal protein L29	RPL29	>>Annotation	A0A3B3ITT5	RPL29	ribosomal protein L29	6159	ENSG00000162244
A0A3B3IU45;A0A3B3IT92;P33991;A0A3B3ITP6;A0A3B3IS57;E5RG31;A0A3B3IRR8	22.6166	22.3349	22.069	0.547562	15	0	44.113	10710000	57	A0A3B3IU45;A0A3B3IT92;P33991;A0A3B3ITP6;A0A3B3IS57;E5RG31	DNA replication licensing factor MCM4	MCM4	>>Annotation	A0A3B3IU45	MCM4	minichromosome maintenance complex component 4	4173	ENSG00000104738
A0A3B3IU55;Q8WXE9;Q8WXE9-3	21.6368	21.6322	21.7424	0.110151	1	0	3.8413	6418900	12	A0A3B3IU55;Q8WXE9;Q8WXE9-3	Stonin-2	STON2	>>Annotation	A0A3B3IU55	STON2	stonin 2	85439	ENSG00000140022
A0A3B3IUA7;Q14258	18.4402	18.5893	18.7689	0.328735	2	0	7.993	713930	13	A0A3B3IUA7;Q14258	E3 ubiquitin/ISG15 ligase TRIM25	TRIM25	>>Annotation	A0A3B3IUA7	TRIM25	tripartite motif containing 25	7706	ENSG00000121060
A0A3F2YNX8;A0A0A0MRJ6;H7BY58;P22061;P22061-2;F6S8N6;C9J0F2	22.5773	22.8536	22.6215	0.276287	5	0	13.7	13355000	31	A0A3F2YNX8;A0A0A0MRJ6;H7BY58;P22061;P22061-2;F6S8N6	Protein-L-isoaspartate O-methyltransferase;Protein-L-isoaspartate(D-aspartate) O-methyltransferase	PCMT1	>>Annotation	A0A3F2YNX8	PCMT1	protein-L-isoaspartate (D-aspartate) O-methyltransferase	5110	ENSG00000120265
A2A274;Q99798	20.8283	20.6132	20.872	0.258755	5	0	15.953	3245300	27	A2A274;Q99798	"Aconitate hydratase, mitochondrial"	ACO2	>>Annotation	A2A274	ACO2	aconitase 2	50	ENSG00000100412
A6NDG6	17.3931	17.9877	17.7383	0.594513	1	0	3.7417	499040	3	A6NDG6	Phosphoglycolate phosphatase	PGP	>>Annotation	A6NDG6	PGP	phosphoglycolate phosphatase	283871	ENSG00000184207
A6NDU8;A0A0C4DGW6	20.9117	20.4895	20.0748	0.836836	2	0	3.7472	3217600	12	A6NDU8;A0A0C4DGW6	UPF0600 protein C5orf51	C5orf51	>>Annotation	A6NDU8	C5orf51	chromosome 5 open reading frame 51	285636	ENSG00000205765
A6NFX8;Q9UKK9;A6NJU6;A6NCQ0;H0YEY4;C9JYY9	22.3517	22.728	22.7938	0.442081	8	0	22.886	12376000	37	A6NFX8;Q9UKK9;A6NJU6;A6NCQ0	ADP-sugar pyrophosphatase	NUDT5	>>Annotation	A6NFX8	NUDT5	nudix hydrolase 5	11164	ENSG00000165609
A6NJA2;P54578-2;P54578-3;P54578;J3QQT6;J3KS55	20.6707	21.0985	21.3293	0.658537	4	0	12.532	4150000	17	A6NJA2;P54578-2;P54578-3;P54578	Ubiquitin carboxyl-terminal hydrolase;Ubiquitin carboxyl-terminal hydrolase 14	USP14	>>Annotation	A6NJA2	USP14	ubiquitin specific peptidase 14	9097	ENSG00000101557
A6NLM8;P51571	20.1071	19.6801	20.1904	0.510258	1	0.0014793	2.7763	1984200	12	A6NLM8;P51571	Translocon-associated protein subunit delta	SSR4	>>Annotation	A6NLM8	SSR4	signal sequence receptor subunit 4	6748	ENSG00000180879
A6NNI4;A0A2R8Y478;G8JLH6;P21926;A0A087WU13	22.7929	22.6034	22.6665	0.189503	3	0	15.062	13278000	23	A6NNI4;A0A2R8Y478;G8JLH6;P21926	Tetraspanin;CD9 antigen	CD9	>>Annotation	A6NNI4	CD9	CD9 molecule	928	ENSG00000010278
A6PVN7;A6PVN8;C9IZ76;A6PVN6;Q5T949;Q5T948;A6PVN9;F6WIT2;A6PVN5;Q15257-3;Q15257-2;Q15257	20.3937	20.4254	20.584	0.19026	2	0	8.8614	2709400	10	A6PVN7;A6PVN8;C9IZ76;A6PVN6;Q5T949;Q5T948;A6PVN9;F6WIT2;A6PVN5;Q15257-3;Q15257-2;Q15257	Serine/threonine-protein phosphatase 2A activator	PPP2R4	>>Annotation	A6PVN7	PTPA	protein phosphatase 2 phosphatase activator	5524	ENSG00000119383
A8K0C1;C9JU10;Q86YJ6-5;Q86YJ6-3;Q86YJ6-2;Q86YJ6-4;Q86YJ6	23.5506	23.7743	24.1706	0.619955	1	0.000777	3.3124	29355000	9	A8K0C1;C9JU10;Q86YJ6-5;Q86YJ6-3;Q86YJ6-2;Q86YJ6-4;Q86YJ6	Threonine synthase-like 2	THNSL2	>>Annotation	A8K0C1	THNSL2	threonine synthase like 2	55258	ENSG00000144115
A8MU39;H0YDU8;P53041	19.6061	19.1659	19.2649	0.44018	1	0	4.5553	1343800	6	A8MU39;H0YDU8;P53041	Serine/threonine-protein phosphatase;Serine/threonine-protein phosphatase 5	PPP5C	>>Annotation	A8MU39	PPP5C	protein phosphatase 5 catalytic subunit	5536	ENSG00000011485
B0QY89;Q9Y262-2;Q9Y262;B0QY90;C9JHP4;C9K0Q7	21.2521	20.8103	21.3458	0.535503	4	0	12.416	4479100	16	B0QY89;Q9Y262-2;Q9Y262;B0QY90	Eukaryotic translation initiation factor 3 subunit L	EIF3L	>>Annotation	B0QY89	EIF3L	eukaryotic translation initiation factor 3 subunit L	51386	ENSG00000100129
B0QYK0;Q01844-6;Q01844-3;Q01844;Q01844-5;A0A0D9SFL3;C9JGE3;Q01844-2;H7BY36;Q01844-4	21.4525	21.3071	21.4631	0.156006	3	0	13.776	5140300	19	B0QYK0;Q01844-6;Q01844-3;Q01844;Q01844-5;A0A0D9SFL3;C9JGE3;Q01844-2	RNA-binding protein EWS	EWSR1	>>Annotation	B0QYK0	EWSR1	EWS RNA binding protein 1	2130	ENSG00000182944
B0QZ36;E9PPG9;E9PQ57;P78406;B0QZ37	19.7709	20.1462	19.5328	0.613363	2	0	5.8651	1869700	5	B0QZ36;E9PPG9;E9PQ57;P78406;B0QZ37	mRNA export factor	RAE1	>>Annotation	B0QZ36	RAE1	ribonucleic acid export 1	8480	ENSG00000101146
B0YIW6;P48444-2;P48444	20.637	21.0175	20.943	0.380564	4	0	9.1196	3854700	13	B0YIW6;P48444-2;P48444	Coatomer subunit delta	ARCN1	>>Annotation	B0YIW6	ARCN1	archain 1	372	ENSG00000095139
B1AH87;P30536	18.7404	18.3656	18.2789	0.461512	1	0.0021475	2.5478	713950	19	B1AH87;P30536	Translocator protein	TSPO	>>Annotation	B1AH87	TSPO	translocator protein	706	ENSG00000100300
B1AHB1;P33992;B1AHB2;B1AHA9	21.3264	19.5902	21.0113	1.73623	5	0	15.377	3611900	14	B1AHB1;P33992	DNA helicase;DNA replication licensing factor MCM5	MCM5	>>Annotation	B1AHB1	MCM5	minichromosome maintenance complex component 5	4174	ENSG00000100297
B1AKS5;E9PM17;B3KNX7;A0A087X294;Q13177;O75914-2;Q13153;Q13153-2;O75914;O75914-4;O75914-3	19.5496	20.0925	20.0409	0.542908	1	0.0034674	2.2937	1983700	9	B1AKS5;E9PM17;B3KNX7;A0A087X294;Q13177;O75914-2;Q13153;Q13153-2;O75914;O75914-4;O75914-3	Non-specific serine/threonine protein kinase;Serine/threonine-protein kinase PAK 2;PAK-2p27;PAK-2p34;Serine/threonine-protein kinase PAK 3;Serine/threonine-protein kinase PAK 1	PAK3;PAK1;PAK2	>>Annotation	B1AKS5	PAK3	p21 (RAC1) activated kinase 3	5063	ENSG00000077264
B1ALA9;P60891;P11908;P11908-2;B7ZB02;A0A2R8Y7H4;P60891-2;A0A0B4J207;P21108;H7C540;Q15244;B1ALA7;A6NMS2;D3YTJ7	22.7213	22.3755	22.7189	0.345804	7	0	13.261	12418000	39	B1ALA9;P60891;P11908;P11908-2;B7ZB02;A0A2R8Y7H4;P60891-2;A0A0B4J207;P21108	Ribose-phosphate pyrophosphokinase 1;Ribose-phosphate pyrophosphokinase 2;Ribose-phosphate pyrophosphokinase 3	PRPS1;PRPS2;PRPS1L1	>>Annotation	B1ALA9	PRPS1	phosphoribosyl pyrophosphate synthetase 1	5631	ENSG00000147224
B1ALM5;Q9P0T7	17.3861	18.3814	15.883	2.49831	1	0.00074794	2.929	341460	1	B1ALM5;Q9P0T7	Transmembrane protein 9	TMEM9	>>Annotation	B1ALM5	TMEM9	transmembrane protein 9	252839	ENSG00000116857
B1ANR0;Q13310-2;Q13310;Q13310-3;H0Y5F5;H0YCC8;B1ANR1;H0YEU6	21.9451	21.4616	21.74	0.483427	12	0	9.4922	6584900	16	B1ANR0;Q13310-2;Q13310;Q13310-3;H0Y5F5	Polyadenylate-binding protein;Polyadenylate-binding protein 4	PABPC4	>>Annotation	B1ANR0	PABPC4	poly(A) binding protein cytoplasmic 4	8761	ENSG00000090621
B2R5W2;P07910-2;B4DY08;G3V4W0;P07910;G3V4C1;G3V576;G3V2Q1;P07910-4;P07910-3;G3V2D6;G3V575;G3V555;G3V5V7;G3V251;G3V3K6;G3V5X6;O60812;B2RXH8;B7ZW38;A0A0G2JNQ3;A0A0G2JPF8;P0DMR1;B4DSU6;G3V4M8;G3V2H6	26.5563	26.5468	26.8913	0.344559	16	0	68.833	205170000	140	B2R5W2;P07910-2;B4DY08;G3V4W0;P07910;G3V4C1;G3V576;G3V2Q1;P07910-4;P07910-3;G3V2D6;G3V575;G3V555;G3V5V7;G3V251;G3V3K6;G3V5X6;O60812;B2RXH8;B7ZW38;A0A0G2JNQ3;A0A0G2JPF8;P0DMR1	Heterogeneous nuclear ribonucleoproteins C1/C2;Heterogeneous nuclear ribonucleoprotein C-like 1;Heterogeneous nuclear ribonucleoprotein C-like 2;Heterogeneous nuclear ribonucleoprotein C-like 3;Heterogeneous nuclear ribonucleoprotein C-like 4	HNRNPC;HNRNPCL1;HNRNPCL2;HNRNPCL3;HNRNPCL4	>>Annotation	B2R5W2	HNRNPC	heterogeneous nuclear ribonucleoprotein C (C1/C2)	3183	ENSG00000092199
B4DDD6;Q9UJU6;Q9UJU6-2;Q9UJU6-3;H0Y5J4;Q9UJU6-5;Q9UJU6-4;Q9UJU6-6;F8WC20;F8WBB2;F8WFE1;F8WBG8	20.0378	20	20.4361	0.436106	4	0	13.439	2392900	8	B4DDD6;Q9UJU6;Q9UJU6-2;Q9UJU6-3;H0Y5J4;Q9UJU6-5;Q9UJU6-4;Q9UJU6-6	Drebrin-like protein	DBNL	>>Annotation	B4DDD6	DBNL	drebrin like	28988	ENSG00000136279
B4DDF4;B4DUT8;Q99439;A0A087X271;Q99439-2;A0A087X1X5;H3BVI6;K7ES69;H3BQH0;A0A087WV51;U3KPS3	23.0305	23.1705	22.7501	0.420446	6	0	30.225	16142000	44	B4DDF4;B4DUT8;Q99439;A0A087X271;Q99439-2;A0A087X1X5;H3BVI6;K7ES69	Calponin;Calponin-2	CNN2	>>Annotation	B4DDF4	CNN2	calponin 2	1265	ENSG00000064666
B4DJ81;P28331-3;P28331-4;P28331-5;P28331;P28331-2	17.3173	17.1668	17.4138	0.246946	1	0	3.9609	342960	4	B4DJ81;P28331-3;P28331-4;P28331-5;P28331;P28331-2	"NADH-ubiquinone oxidoreductase 75 kDa subunit, mitochondrial"	NDUFS1	>>Annotation	B4DJ81	NDUFS1	NADH:ubiquinone oxidoreductase core subunit S1	4719	ENSG00000023228;ENSG00000283447
B4DKB2;A0A3B3ISF9;P42892-3;P42892-2;P42892-4;P42892	18.3829	18.8804	20.0405	1.65758	4	0	9.2871	1291800	10	B4DKB2;A0A3B3ISF9;P42892-3;P42892-2;P42892-4;P42892	Endothelin-converting enzyme 1	ECE1	>>Annotation	B4DKB2	ECE1	endothelin converting enzyme 1	1889	ENSG00000117298
B4DLN1;P52815	21.0063	21.0416	21.1184	0.112106	4	0	24.141	3705700	18	B4DLN1;P52815	"39S ribosomal protein L12, mitochondrial"	MRPL12	>>Annotation	B4DLN1	AC139530.3	novel protein		ENSG00000262660
B4DLR8;P15559-3;P15559-2;P15559;H3BRK3;H3BNV2	24.4276	24.7603	24.4926	0.332666	10	0	36.317	49012000	114	B4DLR8;P15559-3;P15559-2;P15559;H3BRK3;H3BNV2	NAD(P)H dehydrogenase [quinone] 1	NQO1	>>Annotation	B4DLR8	NQO1	NAD(P)H quinone dehydrogenase 1	1728	ENSG00000181019
B4DR61;P61619-3;P61619	19.9408	20.3653	20.3868	0.446024	2	0	4.0248	2552800	6	B4DR61;P61619-3;P61619	Protein transport protein Sec61 subunit alpha isoform 1	SEC61A1	>>Annotation	B4DR61	SEC61A1	Sec61 translocon alpha 1 subunit	29927	ENSG00000058262
B4DUC8;Q13126;J3QSB7;Q13126-7;Q13126-4;Q13126-6;Q13126-5;Q13126-3;Q13126-2;F2Z2F3;F8WES2;A0A2R8Y4K0	20.0359	20.5697	20.2836	0.533783	5	0	11.306	2969100	11	B4DUC8;Q13126;J3QSB7;Q13126-7;Q13126-4;Q13126-6;Q13126-5;Q13126-3;Q13126-2;F2Z2F3	S-methyl-5-thioadenosine phosphorylase;Purine nucleoside phosphorylase	MTAP	>>Annotation	B4DUC8	MTAP	methylthioadenosine phosphorylase	4507	ENSG00000099810
B4DZ85;B4DF87;Q13772;Q13772-3;Q13772-4	17.9667	20.076	20.0426	2.10932	3	0	8.8242	1625500	10	B4DZ85;B4DF87;Q13772;Q13772-3;Q13772-4	Nuclear receptor coactivator 4	NCOA4	>>Annotation	B4DZ85	NCOA4	nuclear receptor coactivator 4	8031	ENSG00000266412
B5MBZ8;C9JD73;C9J177;H7C003;Q15435-5;Q15435-4;Q15435-3;Q15435-2;Q15435	16.3997	16.7279	16.2488	0.479105	1	0	5.1098	153360	2	B5MBZ8;C9JD73;C9J177;H7C003;Q15435-5;Q15435-4;Q15435-3;Q15435-2;Q15435	Protein phosphatase 1 regulatory subunit 7	PPP1R7	>>Annotation	B5MBZ8	PPP1R7	protein phosphatase 1 regulatory subunit 7	5510	ENSG00000115685
B5MD00;Q9P0U1	17.4171	17.2793	17.3897	0.137775	1	0.0096774	1.7916	325500	7	B5MD00;Q9P0U1	Mitochondrial import receptor subunit TOM7 homolog	TOMM7	>>Annotation	B5MD00	TOMM7	translocase of outer mitochondrial membrane 7	54543	ENSG00000196683
B5MDF5;P62826;J3KQE5;F5H018;H0YFC6;B4DV51;A0A087X0W0	27.2727	26.9813	27.0722	0.291357	12	0	56.262	285090000	162	B5MDF5;P62826;J3KQE5;F5H018;H0YFC6	GTP-binding nuclear protein Ran	RAN	>>Annotation	B5MDF5	RAN	RAN, member RAS oncogene family	5901	ENSG00000132341
B7Z4S1;A0A0A0MT58;A0A1W2PRL9;A0A1W2PPZ5;Q15560-2;P23193-2;Q15560;P23193	18.724	18.8968	18.8887	0.172781	1	0	5.192	840600	5	B7Z4S1;A0A0A0MT58;A0A1W2PRL9;A0A1W2PPZ5;Q15560-2;P23193-2;Q15560;P23193	Transcription elongation factor A protein 2;Transcription elongation factor A protein 1	TCEA1;TCEA2	>>Annotation	B7Z4S1	TCEA1	transcription elongation factor A1	6917	ENSG00000187735
B7Z9I1;Q5T4U5;P11310;P11310-2	19.7203	19.318	19.9266	0.608601	2	0	6.6537	1707900	14	B7Z9I1;Q5T4U5;P11310;P11310-2	"Medium-chain specific acyl-CoA dehydrogenase, mitochondrial"	ACADM	>>Annotation	B7Z9I1	ACADM	acyl-CoA dehydrogenase medium chain	34	ENSG00000117054
B8ZZF8;Q9Y4Y9	17.2684	18.2144	16.7121	1.5023	1	0.0047749	2.1275	444380	3	B8ZZF8;Q9Y4Y9	U6 snRNA-associated Sm-like protein LSm5	LSM5	>>Annotation	B8ZZF8	LSM5	LSM5 homolog, U6 small nuclear RNA and mRNA degradation associated	23658	ENSG00000106355
B8ZZN6;P63165;B8ZZJ0;B9A032;G2XKQ0;B8ZZ67;P63165-2	20.3761	20.6209	20.3328	0.288107	3	0	6.7367	3034600	8	B8ZZN6;P63165;B8ZZJ0;B9A032;G2XKQ0	Small ubiquitin-related modifier 1;Small ubiquitin-related modifier	SUMO1	>>Annotation	B8ZZN6	SUMO1	small ubiquitin-like modifier 1	7341	ENSG00000116030
B8ZZQ6;P06454-2;P06454;B8ZZA1;B8ZZW7;H7C2N1	26.0186	26.0279	25.7293	0.298611	6	0	88.005	126640000	84	B8ZZQ6;P06454-2;P06454;B8ZZA1;B8ZZW7;H7C2N1	"Prothymosin alpha;Prothymosin alpha, N-terminally processed;Thymosin alpha-1"	PTMA	>>Annotation	B8ZZQ6	PTMA	prothymosin alpha	5757	ENSG00000187514
C9J0K6;P30626-3;P30626-2;P30626;B4DHQ6	22.3515	22.384	22.524	0.172527	5	0	17.784	10747000	29	C9J0K6;P30626-3;P30626-2;P30626;B4DHQ6	Sorcin	SRI	>>Annotation	C9J0K6	SRI	sorcin	6717	ENSG00000075142
C9J1Z8;P84085;F5H1V1;F5H6T5;F8WDB3	19.8616	20.4526	20.4104	0.591047	5	0	5.0705	2424800	12	C9J1Z8;P84085	ADP-ribosylation factor 5	ARF5	>>Annotation	C9J1Z8	ARF5	ADP ribosylation factor 5	381	ENSG00000004059
C9J4A7;Q8TD55	16.0341	17.2158	16.6567	1.18176	1	1	-2	88011	0	C9J4A7;Q8TD55	Pleckstrin homology domain-containing family O member 2	PLEKHO2	>>Annotation	C9J4A7	AC069368.1	novel pleckstrin homology domain containing, family O member 2 (PLEKHO2) and ankyrin repeat and death domain containing 1A (ANKDD1A) protein		ENSG00000249240
C9J4Z3;P61513;M0R0A1;Q6P4E4;E9PEL3;M0R2L6;G5E9R3;A6NKH3	23.2876	22.9767	23.0141	0.310839	4	0	15.102	17300000	30	C9J4Z3;P61513;M0R0A1;Q6P4E4;E9PEL3;M0R2L6	60S ribosomal protein L37a	RPL37A	>>Annotation	C9J4Z3	RPL37A	ribosomal protein L37a	6168	ENSG00000197756
C9J6P4;Q7Z2W4;Q7Z2W4-3;Q7Z2W4-2;Q7Z2W4-4	19.2177	16.8529	19.5152	2.66234	3	0	9.6331	848190	7	C9J6P4;Q7Z2W4;Q7Z2W4-3;Q7Z2W4-2	Zinc finger CCCH-type antiviral protein 1	ZC3HAV1	>>Annotation	C9J6P4	ZC3HAV1	zinc finger CCCH-type containing, antiviral 1	56829	ENSG00000105939
C9J712;P35080;C9J0J7;C9JQ45;G5E9Q6;P35080-2	21.1949	20.9472	21.1968	0.249617	2	0	5.4149	4542600	15	C9J712;P35080;C9J0J7;C9JQ45;G5E9Q6;P35080-2	Profilin-2;Profilin	PFN2	>>Annotation	C9J712	PFN2	profilin 2	5217	ENSG00000070087
C9J808;C9J6C5;Q9BYG3	18.6375	16.6088	18.3311	2.0287	1	0.0079628	1.9265	445900	4	C9J808;C9J6C5;Q9BYG3	MKI67 FHA domain-interacting nucleolar phosphoprotein	NIFK	>>Annotation	C9J808	NIFK	nucleolar protein interacting with the FHA domain of MKI67	84365	ENSG00000155438
C9J813;E9PGZ1;Q05682-5;Q05682-4;E7EX44;Q05682-3;Q05682-6;Q05682-2;Q05682;C9JEK3	21.9368	21.4426	21.6648	0.494244	5	0	16.055	7119100	21	C9J813;E9PGZ1;Q05682-5;Q05682-4;E7EX44;Q05682-3;Q05682-6;Q05682-2;Q05682	Caldesmon	CALD1	>>Annotation	C9J813	CALD1	caldesmon 1	800	ENSG00000122786
C9J9K3;A0A0C4DG17;P08865;F8WD59	26.4064	26.0444	26.2756	0.361988	15	0	139.66	154450000	136	C9J9K3;A0A0C4DG17;P08865;F8WD59	40S ribosomal protein SA	RPSA	>>Annotation	C9J9K3	RPSA	ribosomal protein SA	3921	ENSG00000168028
C9J9W2;Q14847;Q14847-2;Q14847-3;F6S2S5	22.6772	23.0004	22.7286	0.323254	5	0	21.325	14319000	41	C9J9W2;Q14847;Q14847-2	LIM and SH3 domain protein 1	LASP1	>>Annotation	C9J9W2	LASP1	LIM and SH3 protein 1	3927	ENSG00000002834
C9JB90;C9JU14;J3KR73;P20340-4;Q9NRW1-2;Q9NRW1;P20340-2;P20340;Q14964	22.7916	22.6142	23.9849	1.37069	1	0	5.9637	19508000	16	C9JB90;C9JU14;J3KR73;P20340-4;Q9NRW1-2;Q9NRW1;P20340-2;P20340;Q14964	Ras-related protein Rab-6A;Ras-related protein Rab-6B;Ras-related protein Rab-39A	RAB6B;RAB6A;RAB39A	>>Annotation	C9JB90	RAB6B	RAB6B, member RAS oncogene family	51560	ENSG00000154917
C9JD53;C9JKM8;Q13907;Q13907-2;D6RHC2;D6R9G7;G3XAM1	17.4669	18.9812	18.7786	1.51427	2	0	7.9081	610450	5	C9JD53;C9JKM8;Q13907;Q13907-2;D6RHC2;D6R9G7;G3XAM1	Isopentenyl-diphosphate Delta-isomerase 1	IDI1;ZCCHC10	>>Annotation	C9JD53	IDI1	isopentenyl-diphosphate delta isomerase 1	3422	ENSG00000067064
C9JDH9;C9J6L2;C9JCC0;C9J232;H7C279;O00506-3;O00506-2;O00506;Q8NBY1;B4E0Y9;Q9P289-2;Q9P289	20.1831	19.5096	19.9901	0.673546	4	0	8.5975	2331800	18	C9JDH9;C9J6L2;C9JCC0;C9J232;H7C279;O00506-3;O00506-2;O00506;Q8NBY1;B4E0Y9;Q9P289-2;Q9P289	Serine/threonine-protein kinase 25;Serine/threonine-protein kinase 26	STK25;STK26	>>Annotation	C9JDH9	STK25	serine/threonine kinase 25	10494	ENSG00000115694
C9JFE4;A0A096LP07;A0A096LPJ3;A8K070;Q13098-5;Q13098;Q13098-7;J3QQX0;Q13098-6	18.2283	16.4195	18.7887	2.36927	2	0	4.8913	413600	2	C9JFE4;A0A096LP07;A0A096LPJ3;A8K070;Q13098-5;Q13098;Q13098-7;J3QQX0;Q13098-6	COP9 signalosome complex subunit 1	GPS1	>>Annotation	C9JFE4	GPS1	G protein pathway suppressor 1	2873	ENSG00000169727
C9JFR7;P99999;CON__P62894	21.0171	21.0041	20.6823	0.334801	6	0	11.792	4342800	23	C9JFR7;P99999	Cytochrome c	CYCS	>>Annotation	C9JFR7	CYCS	cytochrome c, somatic	54205	ENSG00000172115
C9JGY5;F8WE44;C9JXZ7;C9JTT7;C9J8M3;C9JZI1;P35249-2;P35249	17.6101	17.2728	16.9636	0.646503	1	0.0014493	2.6029	172120	3	C9JGY5;F8WE44;C9JXZ7;C9JTT7;C9J8M3;C9JZI1;P35249-2;P35249	Replication factor C subunit 4	RFC4	>>Annotation	C9JGY5	RFC4	replication factor C subunit 4	5984	ENSG00000163918
C9JHW1;E7ESB6;I1E4Y6;Q6Y7W6-4;Q6Y7W6-5;Q6Y7W6;Q6Y7W6-3;C9JW88;F8WCD5;C9JPV7;C9JXQ0;C9J0V6;C9JHT0;C9JRZ2	16.4613	15.3619	16.4711	1.10915	2	0.0047814	2.1381	143680	6	C9JHW1;E7ESB6;I1E4Y6;Q6Y7W6-4;Q6Y7W6-5;Q6Y7W6;Q6Y7W6-3;C9JW88;F8WCD5;C9JPV7;C9JXQ0;C9J0V6;C9JHT0;C9JRZ2	PERQ amino acid-rich with GYF domain-containing protein 2	GIGYF2	>>Annotation	C9JHW1	GIGYF2	GRB10 interacting GYF protein 2	26058	ENSG00000204120
C9JIG9;O95747	19.7268	19.9288	18.9304	0.998468	2	0	3.6793	1364200	5	C9JIG9;O95747	Serine/threonine-protein kinase OSR1	OXSR1	>>Annotation	C9JIG9	OXSR1	oxidative stress responsive kinase 1	9943	ENSG00000172939
C9JJT5;G3V325;P56134-4;P56134-2;C9JU26;P56134-3;P56134	21.5929	21.2681	22.315	1.04696	3	0	8.7757	6814700	24	C9JJT5;G3V325;P56134-4;P56134-2;C9JU26;P56134-3;P56134	"ATP synthase subunit f, mitochondrial"	ATP5J2-PTCD1;ATP5J2	>>Annotation	C9JJT5	ATP5MF-PTCD1	ATP5MF-PTCD1 readthrough	100526740	ENSG00000248919
C9JLU1;P52434-2;P52434;P52434-4	18.558	18.5239	18.2057	0.352262	2	0	5.2072	658290	13	C9JLU1;P52434-2;P52434;P52434-4	"DNA-directed RNA polymerases I, II, and III subunit RPABC3"	POLR2H	>>Annotation	C9JLU1	POLR2H	RNA polymerase II subunit H	5437	ENSG00000163882
C9JNT3;E9PFN5;Q9Y2Q3-3;Q9Y2Q3;Q9Y2Q3-2	16.4326	15.9392	16.3827	0.493323	1	0.0091563	1.8553	172470	3	C9JNT3;E9PFN5;Q9Y2Q3-3;Q9Y2Q3;Q9Y2Q3-2	Glutathione S-transferase kappa 1	GSTK1	>>Annotation	C9JNT3	GSTK1	glutathione S-transferase kappa 1	373156	ENSG00000197448
C9JW69;P18754;P18754-2;C9JRH2;C9J3R0;C9JMJ4;C9JQZ4	22.1097	21.9811	21.8736	0.236095	3	0	6.2106	8461400	21	C9JW69;P18754;P18754-2;C9JRH2;C9J3R0;C9JMJ4;C9JQZ4	Regulator of chromosome condensation	RCC1	>>Annotation	C9JW69	RCC1	regulator of chromosome condensation 1	1104	ENSG00000180198
C9JXB8;C9JNW5;P83731	25.2194	24.6996	24.82	0.5198	5	0	19.461	62594000	45	C9JXB8;C9JNW5;P83731	60S ribosomal protein L24	RPL24	>>Annotation	C9JXB8	RPL24	ribosomal protein L24	6152	ENSG00000114391
D3YTB1;F8W727;P62910;D3YTI8	24.6303	24.3086	24.5279	0.321733	6	0	30.7	45785000	50	D3YTB1;F8W727;P62910	60S ribosomal protein L32	RPL32	>>Annotation	D3YTB1	RPL32	ribosomal protein L32	6161	ENSG00000144713
D6R967;H0Y9D8;Q9H2U2-6;Q9H2U2-3;Q9H2U2;Q9H2U2-2	16.985	18.063	15.5934	2.46959	1	0.0014663	2.6981	126930	2	D6R967;H0Y9D8;Q9H2U2-6;Q9H2U2-3;Q9H2U2;Q9H2U2-2	"Inorganic pyrophosphatase 2, mitochondrial"	PPA2	>>Annotation	D6R967	PPA2	pyrophosphatase (inorganic) 2	27068	ENSG00000138777
D6R9P3;D6RD18;D6RBZ0;Q99729-3;Q99729-2;Q99729-4;Q99729	24.8159	24.6064	24.7303	0.209553	8	0	40.251	54151000	89	D6R9P3;D6RD18;D6RBZ0;Q99729-3;Q99729-2;Q99729-4;Q99729	Heterogeneous nuclear ribonucleoprotein A/B	HNRNPAB	>>Annotation	D6R9P3	HNRNPAB	heterogeneous nuclear ribonucleoprotein A/B	3182	ENSG00000197451
D6RA77;Q9BPZ3	19.0912	18.9701	19.2245	0.254324	1	0	4.3405	1081600	8	D6RA77;Q9BPZ3	Polyadenylate-binding protein-interacting protein 2	PAIP2	>>Annotation	D6RA77	PAIP2	poly(A) binding protein interacting protein 2	51247	ENSG00000120727
D6RAA6;P57088	20.7326	21.4625	21.506	0.773365	1	0	10.062	4985800	12	D6RAA6;P57088	Transmembrane protein 33	TMEM33	>>Annotation	D6RAA6	TMEM33	transmembrane protein 33	55161	ENSG00000109133
D6RBD7;C9J1V9;O43324-2;O43324;H0YAL7	20.1433	20.4628	20.1795	0.31951	2	0	8.4386	2570300	16	D6RBD7;C9J1V9;O43324-2;O43324;H0YAL7	Eukaryotic translation elongation factor 1 epsilon-1	EEF1E1;EEF1E1-BLOC1S5	>>Annotation	D6RBD7	EEF1E1	eukaryotic translation elongation factor 1 epsilon 1	9521	ENSG00000124802
D6RCR4;D6RFI1;D6R9W4;Q16643;Q16643-2;Q16643-3	17.8357	17.9753	18.1581	0.322351	1	0.0080429	1.9882	137230	1	D6RCR4;D6RFI1;D6R9W4;Q16643;Q16643-2;Q16643-3	Drebrin	DBN1	>>Annotation	D6RCR4	DBN1	drebrin 1	1627	ENSG00000113758
D6RD46;Q9UPQ0-10;Q9UPQ0-2;Q9UPQ0-4;Q9UPQ0	17.2491	16.7646	17.7744	1.00986	2	0.0014556	2.635	90705	3	D6RD46;Q9UPQ0-10;Q9UPQ0-2;Q9UPQ0-4;Q9UPQ0	LIM and calponin homology domains-containing protein 1	LIMCH1	>>Annotation	D6RD46	LIMCH1	LIM and calponin homology domains 1	22998	ENSG00000064042
D6RD63;D6RAX7;Q9BT78;D6RFN0;Q9BT78-2	19.9082	19.9748	19.296	0.678812	3	0.00079051	3.45	2099100	4	D6RD63;D6RAX7;Q9BT78;D6RFN0;Q9BT78-2	COP9 signalosome complex subunit 4	COPS4	>>Annotation	D6RD63	COPS4	COP9 signalosome subunit 4	51138	ENSG00000138663
D6RDA2;H0Y8X0;B4DFG0;P35659-2;P35659	20.8893	20.2247	20.6736	0.664558	2	0	7.4648	3057600	10	D6RDA2;H0Y8X0;B4DFG0;P35659-2;P35659	Protein DEK	DEK	>>Annotation	D6RDA2	DEK	DEK proto-oncogene	7913	ENSG00000124795
D6REB4;Q9H074-3;Q9H074-2;Q9H074;D6RJF2	20.5988	20.2477	20.1473	0.451471	3	0	13.761	2410000	13	D6REB4;Q9H074-3;Q9H074-2;Q9H074	Polyadenylate-binding protein-interacting protein 1	PAIP1	>>Annotation	D6REB4	PAIP1	poly(A) binding protein interacting protein 1	10605	ENSG00000172239
D6RFM0;D6RAH7;H9KV45;A0A0A0MQU3;A0A087WY85;P62837-2;P62837;P61077;P61077-2;P61077-3;D6RAW0;D6RA11;A0A087WW00;C9J9H9;Q9Y2X8;P51668	22.4234	22.3984	22.3	0.123421	3	0	11.452	10587000	32	D6RFM0;D6RAH7;H9KV45;A0A0A0MQU3;A0A087WY85;P62837-2;P62837;P61077;P61077-2;P61077-3;D6RAW0	Ubiquitin-conjugating enzyme E2 D2;Ubiquitin-conjugating enzyme E2 D3	UBE2D2;UBE2D3	>>Annotation	D6RFM0	UBE2D2	ubiquitin conjugating enzyme E2 D2	7322	ENSG00000131508
D6RGI3;D6RER5;Q9NVA2;D6RDP1;D6R9Y6;D6RDU5;Q9NVA2-2;B1AMS2;Q14141-3;Q14141-2;Q14141-4;Q14141	22.2933	22.3903	22.5068	0.213526	3	0	14.331	10767000	24	D6RGI3;D6RER5;Q9NVA2;D6RDP1;D6R9Y6;D6RDU5;Q9NVA2-2	Septin-11	11-Sep	>>Annotation	D6RGI3	SEPT11	septin 11	55752	ENSG00000138758
D6RH20;G5EA06;Q92552;Q92552-2	17.844	18.1267	16.4141	1.71256	1	0.0021552	2.5617	274380	2	D6RH20;G5EA06;Q92552;Q92552-2	"28S ribosomal protein S27, mitochondrial"	MRPS27	>>Annotation	D6RH20	MRPS27	mitochondrial ribosomal protein S27	23107	ENSG00000113048
D6RJA6;A0A0C4DG89;Q7L014	18.8918	18.2961	18.1106	0.781218	1	0.00076746	3.1872	737420	12	D6RJA6;A0A0C4DG89;Q7L014	Probable ATP-dependent RNA helicase DDX46	DDX46	>>Annotation	D6RJA6	DDX46	DEAD-box helicase 46	9879	ENSG00000145833
E5RFP0;Q8WVJ2	19.68	19.3849	20.3923	1.00736	1	0	5.1258	1655900	6	E5RFP0;Q8WVJ2	NudC domain-containing protein 2	NUDCD2	>>Annotation	E5RFP0	NUDCD2	NudC domain containing 2	134492	ENSG00000170584
E5RGX5;Q93045;Q93045-2	22.3347	22.7873	22.8896	0.554903	3	0	5.2875	13153000	12	E5RGX5;Q93045;Q93045-2	Stathmin;Stathmin-2	STMN2	>>Annotation	E5RGX5	STMN2	stathmin 2	11075	ENSG00000104435
E5RHG8;Q15369;Q15369-2;R4GMY8	22.1925	21.3475	21.5326	0.845007	4	0	18	6957600	20	E5RHG8;Q15369;Q15369-2;R4GMY8	Transcription elongation factor B polypeptide 1	TCEB1	>>Annotation	E5RHG8	ELOC	elongin C	6921	ENSG00000154582
E5RHJ4;Q8N163-2;Q8N163	19.3943	19.0709	19.3616	0.323383	1	0.00077042	3.212	1208000	9	E5RHJ4;Q8N163-2;Q8N163	Cell cycle and apoptosis regulator protein 2	CCAR2	>>Annotation	E5RHJ4	CCAR2	cell cycle and apoptosis regulator 2	57805	ENSG00000158941
E5RI99;P62888;E5RJH3;A0A0C4DH44;A0A0B4J213	25.6373	24.9632	25.2852	0.674114	6	0	21.766	81062000	78	E5RI99;P62888;E5RJH3;A0A0C4DH44	60S ribosomal protein L30	RPL30	>>Annotation	E5RI99	RPL30	ribosomal protein L30	6156	ENSG00000156482
E5RIE1;Q96KB5;Q96KB5-2	15.1034	17.8287	16.5669	2.72523	1	0.0047651	2.1222	232790	1	E5RIE1;Q96KB5;Q96KB5-2	Lymphokine-activated killer T-cell-originated protein kinase	PBK	>>Annotation	E5RIE1	PBK	PDZ binding kinase	55872	ENSG00000168078
E5RIP4;Q15043-2;Q15043-3;Q15043;E5RFZ8;E5RGA7;E5RJ40;E5RJG5	17.4652	20.0979	17.4871	2.6327	2	0	7.1802	597580	3	E5RIP4;Q15043-2;Q15043-3;Q15043;E5RFZ8;E5RGA7;E5RJ40;E5RJG5	Zinc transporter ZIP14	SLC39A14	>>Annotation	E5RIP4	SLC39A14	solute carrier family 39 member 14	23516	ENSG00000104635
E5RIW3;E5RJD8;O75347;E5RHG6;O75347-2;E5RIX8	24.462	24.6648	24.4424	0.222357	7	0	21.243	48907000	66	E5RIW3;E5RJD8;O75347;E5RHG6;O75347-2	Tubulin-specific chaperone A	TBCA	>>Annotation	E5RIW3	TBCA	tubulin folding cofactor A	6902	ENSG00000171530
E5RK61;E5RFS4;E5RHU5;E5RGI7;E5RJE1;E5RIR8;E5RJL8;E5RI16;Q9NUQ9	17.7979	17.8671	17.9913	0.193398	1	0	4.4716	508700	6	E5RK61;E5RFS4;E5RHU5;E5RGI7;E5RJE1;E5RIR8;E5RJL8;E5RI16;Q9NUQ9	Protein FAM49B	FAM49B	>>Annotation	E5RK61	FAM49B	family with sequence similarity 49 member B	51571	ENSG00000153310
E7END7;P62820;P62820-2;P62820-3	21.1172	21.316	20.9278	0.388193	6	0	35.622	4644400	22	E7END7;P62820;P62820-2;P62820-3	Ras-related protein Rab-1A	RAB1A	>>Annotation	E7END7	RAB1A	RAB1A, member RAS oncogene family	5861	ENSG00000138069
E7ENV7;Q86YQ8-2;Q9HCH3-2;Q96FN4-2;O75131;Q96FN4;Q8IYJ1;Q96A23;O95741;Q9UBL6-2;Q86YQ8;Q96A23-2;Q9HCH3;O95741-2;Q9UBL6	19.5412	19.1199	18.7135	0.827755	1	0.00075019	2.9318	1198200	10	E7ENV7;Q86YQ8-2;Q9HCH3-2;Q96FN4-2;O75131;Q96FN4;Q8IYJ1;Q96A23;O95741;Q9UBL6-2;Q86YQ8;Q96A23-2;Q9HCH3;O95741-2;Q9UBL6	Copine-8;Copine-5;Copine-2;Copine-3;Copine-9;Copine-4;Copine-6;Copine-7	CPNE8;CPNE5;CPNE2;CPNE3;CPNE9;CPNE4;CPNE6;CPNE7	>>Annotation	E7ENV7	CPNE8	copine 8	144402	ENSG00000139117
E7EPB3;P50914	24.4765	24.3731	24.3105	0.165991	5	0	26.665	44409000	53	E7EPB3;P50914	60S ribosomal protein L14	RPL14	>>Annotation	E7EPB3	RPL14	ribosomal protein L14	9045	ENSG00000188846
E7EPT4;P19404	16.8018	16.7346	16.0264	0.775333	1	0.0041522	2.2807	84588	2	E7EPT4;P19404	"NADH dehydrogenase [ubiquinone] flavoprotein 2, mitochondrial"	NDUFV2	>>Annotation	E7EPT4	NDUFV2	NADH:ubiquinone oxidoreductase core subunit V2	4729	ENSG00000178127
E7EQR4;P15311	24.6121	24.8864	24.671	0.274298	27	0	96.289	55154000	145	E7EQR4;P15311	Ezrin	EZR	>>Annotation	E7EQR4	EZR	ezrin	7430	ENSG00000092820
E7ETC0;Q01085;Q01085-2	15.4661	15.4785	15.4558	0.022707	1	0.0014771	2.7734	79586	7	E7ETC0;Q01085;Q01085-2	Nucleolysin TIAR	TIAL1	>>Annotation	E7ETC0	TIAL1	TIA1 cytotoxic granule associated RNA binding protein like 1	7073	ENSG00000151923
E7ETK0;A0A2R8Y849;A0A087WUS0;A0A2R8YD14;P62847-2;P62847-3;P62847;P62847-4;A0A2R8Y8A0	24.1102	23.4912	23.874	0.61902	4	0	24.902	28722000	49	E7ETK0;A0A2R8Y849;A0A087WUS0;A0A2R8YD14;P62847-2;P62847-3;P62847;P62847-4;A0A2R8Y8A0	40S ribosomal protein S24	RPS24	>>Annotation	E7ETK0	RPS24	ribosomal protein S24	6229	ENSG00000138326
E7ETU9;O00469-3;O00469;O00469-2	16.8098	15.8419	17.0862	1.24429	1	0.002149	2.5515	146540	3	E7ETU9;O00469-3;O00469;O00469-2	"Procollagen-lysine,2-oxoglutarate 5-dioxygenase 2"	PLOD2	>>Annotation	E7ETU9	PLOD2	procollagen-lysine,2-oxoglutarate 5-dioxygenase 2	5352	ENSG00000152952
E7EU85;P51114-3;P51114-2;E9PFF5;P51114;B4DXZ6;Q06787-3;R9WNI0;A8MQB8;G3V0J0;Q06787;Q06787-7;Q06787-9;Q06787-2;Q06787-5;Q06787-4;Q06787-6;Q06787-8;P51116	17.4531	19.2325	18.6314	1.77934	2	0.0054018	2.0379	505890	8	E7EU85;P51114-3;P51114-2;E9PFF5;P51114;B4DXZ6;Q06787-3;R9WNI0;A8MQB8;G3V0J0;Q06787;Q06787-7;Q06787-9;Q06787-2;Q06787-5;Q06787-4;Q06787-6;Q06787-8;P51116	Fragile X mental retardation syndrome-related protein 1;Fragile X mental retardation protein 1;Fragile X mental retardation syndrome-related protein 2	FXR1;FMR1;FXR2	>>Annotation	E7EU85	FXR1	FMR1 autosomal homolog 1	8087	ENSG00000114416
E7EVA0;P27816-6;P27816;P27816-2;P27816-5;P27816-4;H0Y2V1;H7C4C5;B5MEG9;F8W9U4;H7C456;A0A0J9YVV8;A0A0J9YW37;P27816-7	22.4145	22.3935	22.3169	0.0976276	10	0	28.268	11104000	42	E7EVA0;P27816-6;P27816;P27816-2;P27816-5;P27816-4	Microtubule-associated protein;Microtubule-associated protein 4	MAP4	>>Annotation	E7EVA0	MAP4	microtubule associated protein 4	4134	ENSG00000047849
E7EX17;P23588-2;P23588;F8VX11;F8W0K0;F8VSC7;F8VP89	21.6453	22.7873	23.2434	1.59807	7	0	13.244	13603000	32	E7EX17;P23588-2;P23588	Eukaryotic translation initiation factor 4B	EIF4B	>>Annotation	E7EX17	EIF4B	eukaryotic translation initiation factor 4B	1975	ENSG00000063046
E7EXA3;Q6X734;Q9GZT8-3;Q9GZT8-2;Q9GZT8	19.4873	19.6063	20.0534	0.566113	1	0	3.5117	1616400	12	E7EXA3;Q6X734;Q9GZT8-3;Q9GZT8-2;Q9GZT8	NIF3-like protein 1	NIF3L1	>>Annotation	E7EXA3	NIF3L1	NGG1 interacting factor 3 like 1	60491	ENSG00000196290
E9PCY7;G8JLB6;P31943;D6RBM0;D6RIT2;D6RIU0;E7EQJ0;D6RAM1;D6RIH9;D6RJ04;D6RDU3;D6RFM3;D6R9T0;E7EN40;E5RGV0;D6RDL0;H0YB39;D6RF17;E5RGH4;H0YBG7;H0YBD7;H0YAQ2;D6R9D3;E5RJ94;H7C2J6;A0A0A6YY98;Q9NQA5	26.559	26.6024	26.6202	0.0612125	15	0	139.57	197530000	168	E9PCY7;G8JLB6;P31943;D6RBM0;D6RIT2;D6RIU0;E7EQJ0;D6RAM1;D6RIH9;D6RJ04;D6RDU3;D6RFM3;D6R9T0;E7EN40	"Heterogeneous nuclear ribonucleoprotein H;Heterogeneous nuclear ribonucleoprotein H, N-terminally processed"	HNRNPH1	>>Annotation	E9PCY7	HNRNPH1	heterogeneous nuclear ribonucleoprotein H1	3187	ENSG00000169045;ENSG00000284254
E9PD53;Q9NTJ3-2;Q9NTJ3;C9JR83;C9J9E4;C9JWF0;C9IYK2;C9JJ64	18.7526	20.1523	19.7744	1.39966	3	0	9.2767	1337400	8	E9PD53;Q9NTJ3-2;Q9NTJ3;C9JR83	Structural maintenance of chromosomes protein;Structural maintenance of chromosomes protein 4	SMC4	>>Annotation	E9PD53	SMC4	structural maintenance of chromosomes 4	10051	ENSG00000113810
E9PEB5;Q96AE4;Q96AE4-2;C9JSZ1	24.1398	24.3498	24.0984	0.251394	15	0	95.866	38836000	108	E9PEB5;Q96AE4;Q96AE4-2	Far upstream element-binding protein 1	FUBP1	>>Annotation	E9PEB5	FUBP1	far upstream element binding protein 1	8880	ENSG00000162613
E9PEX6;P09622-2;P09622-3;P09622	21.2228	21.3819	21.7582	0.53545	4	0	10.251	5746100	14	E9PEX6;P09622-2;P09622-3;P09622	"Dihydrolipoyl dehydrogenase;Dihydrolipoyl dehydrogenase, mitochondrial"	DLD	>>Annotation	E9PEX6	DLD	dihydrolipoamide dehydrogenase	1738	ENSG00000091140
E9PF10;O75694;O75694-2;D6RA13	20.5173	20.3794	19.7867	0.730635	5	0	29.601	2626700	18	E9PF10;O75694;O75694-2	Nuclear pore complex protein Nup155	NUP155	>>Annotation	E9PF10	NUP155	nucleoporin 155	9631	ENSG00000113569
E9PF31;O94788-2;O94788	18.0503	16.0998	17.1705	1.95056	1	1	-2	70229	1	E9PF31;O94788-2;O94788	Retinal dehydrogenase 2	ALDH1A2	>>Annotation	E9PF31	ALDH1A2	aldehyde dehydrogenase 1 family member A2	8854	ENSG00000128918
E9PF63;O75116;C9JFJ0;D6REE7;A0A0U1RQV4;Q13464	16.9628	17.4868	15.3898	2.09696	2	0.0097593	1.8253	97808	1	E9PF63;O75116;C9JFJ0;D6REE7;A0A0U1RQV4;Q13464	Rho-associated protein kinase 2;Rho-associated protein kinase 1	ROCK2;ROCK1	>>Annotation	E9PF63	ROCK2	Rho associated coiled-coil containing protein kinase 2	9475	ENSG00000134318
E9PGG1;E7EQU2;E7EQL5;E7EV09;E7EUM4;E7ESD3;E7EMU4;E7ETL8;E7ET01;E7ERH4;E7ERR6;Q13409-6;Q13409-3;Q13409-7;Q13409-2;Q13409-5;Q13409	16.2665	19.1772	18.5482	2.91067	1	0.00078064	3.3572	531020	2	E9PGG1;E7EQU2;E7EQL5;E7EV09;E7EUM4;E7ESD3;E7EMU4;E7ETL8;E7ET01;E7ERH4;E7ERR6;Q13409-6;Q13409-3;Q13409-7;Q13409-2;Q13409-5;Q13409	Cytoplasmic dynein 1 intermediate chain 2	DYNC1I2	>>Annotation	E9PGG1	DYNC1I2	dynein cytoplasmic 1 intermediate chain 2	1781	ENSG00000077380
E9PHI6;Q9Y6G9	17.434	16.1921	16.0736	1.36036	1	0	4.2154	213960	3	E9PHI6;Q9Y6G9	Cytoplasmic dynein 1 light intermediate chain 1	DYNC1LI1	>>Annotation	E9PHI6	DYNC1LI1	dynein cytoplasmic 1 light intermediate chain 1	51143	ENSG00000144635
E9PJ95;Q9P000-2;Q9P000	16.9515	16.8771	17.7344	0.857332	2	0.0021567	2.5756	160130	6	E9PJ95;Q9P000-2;Q9P000	COMM domain-containing protein 9	COMMD9	>>Annotation	E9PJ95	COMMD9	COMM domain containing 9	29099	ENSG00000110442
E9PJK1;E9PRJ8;H0YDL9;H0YDJ9;E9PIF1;A6NMH8;P60033	18.2332	19.3732	19.213	1.14004	2	0	5.679	1085900	4	E9PJK1;E9PRJ8;H0YDL9;H0YDJ9;E9PIF1;A6NMH8;P60033	Tetraspanin;CD81 antigen	CD81	>>Annotation	E9PJK1	CD81	CD81 molecule	975	ENSG00000110651
E9PK47;P06737-2;P06737	16.0194	15.9318	17.2401	1.30832	2	0	3.9172	178850	5	E9PK47;P06737-2;P06737	"Alpha-1,4 glucan phosphorylase;Glycogen phosphorylase, liver form"	PYGL	>>Annotation	E9PK47	PYGL	glycogen phosphorylase L	5836	ENSG00000100504
E9PKZ0;P62917;G3V1A1;E9PKU4;E9PP36	24.554	24.7198	24.923	0.368946	6	0	33.709	55756000	62	E9PKZ0;P62917;G3V1A1;E9PKU4	60S ribosomal protein L8	RPL8	>>Annotation	E9PKZ0	RPL8	ribosomal protein L8	6132	ENSG00000161016
E9PLA7;E9PIN3;Q9UBU9-2;Q9UBU9	16.0731	17.2755	17.6273	1.55422	1	0.0014749	2.7579	84483	1	E9PLA7;E9PIN3;Q9UBU9-2;Q9UBU9	Nuclear RNA export factor 1	NXF1	>>Annotation	E9PLA7	NXF1	nuclear RNA export factor 1	10482	ENSG00000162231
E9PLK3;P55786;P55786-2;H0YDG0;E9PP11;A6NEC2	22.3934	22.0236	22.5101	0.486513	6	0	19.733	10207000	39	E9PLK3;P55786;P55786-2	Puromycin-sensitive aminopeptidase	NPEPPS	>>Annotation	E9PLK3	NPEPPS	aminopeptidase puromycin sensitive	9520	ENSG00000141279
E9PLL6;P46776;E9PJD9;E9PLX7	25.2359	24.8566	25.1257	0.379242	5	0	22.739	70079000	62	E9PLL6;P46776;E9PJD9	60S ribosomal protein L27a	RPL27A	>>Annotation	E9PLL6	RPL27A	ribosomal protein L27a	6157	ENSG00000166441
E9PLT0;O75534-2;O75534;O75534-3;O75534-4	17.5312	18.1806	17.7984	0.649361	1	0.00074738	2.9254	523360	8	E9PLT0;O75534-2;O75534;O75534-3;O75534-4	Cold shock domain-containing protein E1	CSDE1	>>Annotation	E9PLT0	CSDE1	cold shock domain containing E1	7812	ENSG00000009307
E9PMH2;O00170	18.7512	18.7475	18.7365	0.0146885	1	0	4.579	861970	6	E9PMH2;O00170	AH receptor-interacting protein	AIP	>>Annotation	E9PMH2	AIP	aryl hydrocarbon receptor interacting protein	9049	ENSG00000110711
E9PN17;A0A3B3ITX4;O75964	21.6776	21.6941	21.6826	0.0165062	4	0	10.549	6896900	22	E9PN17;A0A3B3ITX4;O75964	"ATP synthase subunit g, mitochondrial"	ATP5L	>>Annotation	E9PN17	ATP5MG	ATP synthase membrane subunit g	10632	ENSG00000167283
E9PN51;F8W9K7;E9PKH6;E9PPW7;O00217	17.4551	17.5417	17.7692	0.314135	1	0.0021583	2.5794	340480	8	E9PN51;F8W9K7;E9PKH6;E9PPW7;O00217	"NADH dehydrogenase [ubiquinone] iron-sulfur protein 8, mitochondrial"	NDUFS8	>>Annotation	E9PN51	NDUFS8	NADH:ubiquinone oxidoreductase core subunit S8	4728	ENSG00000110717
E9PNC7;E9PQX9;C9JCC6;Q14919;Q14919-2	16.4114	15.8565	16.1469	0.554961	1	0	5.0231	137700	5	E9PNC7;E9PQX9;C9JCC6;Q14919;Q14919-2	Dr1-associated corepressor	DRAP1	>>Annotation	E9PNC7	DRAP1	DR1 associated protein 1	10589	ENSG00000175550
E9PNW4;A0A2U3TZL5;P13987;P13987-2;H0YET2	24.4413	25.2018	25.5475	1.10625	5	0	28.706	71887000	71	E9PNW4;A0A2U3TZL5;P13987;P13987-2	CD59 glycoprotein	CD59	>>Annotation	E9PNW4	AL049629.2	novel protein;CD59 molecule (CD59 blood group)	966	ENSG00000284969;ENSG00000085063
E9PPJ0;Q13435;E9PJT3;E9PJ04;H0YCG1;H0YEX5	21.3983	21.7507	21.6159	0.35239	4	0	14.336	6472300	15	E9PPJ0;Q13435;E9PJT3;E9PJ04;H0YCG1	Splicing factor 3B subunit 2	SF3B2	>>Annotation	E9PPJ0	SF3B2	splicing factor 3b subunit 2	10992	ENSG00000087365
E9PPN3;E9PS17;E9PK59;Q96KG9-5;Q96KG9-3;Q96KG9-4;Q96KG9-6;Q96KG9-2;Q96KG9	15.545	14.5533	14.94	0.991725	1	0.0034892	2.3481	64809	3	E9PPN3;E9PS17;E9PK59;Q96KG9-5;Q96KG9-3;Q96KG9-4;Q96KG9-6;Q96KG9-2;Q96KG9	N-terminal kinase-like protein	SCYL1	>>Annotation	E9PPN3	SCYL1	SCY1 like pseudokinase 1	57410	ENSG00000142186
E9PR16;G3V198;Q12769;E9PSI3;Q12769-2	18.6916	17.6712	18.0563	1.02038	4	0	5.8772	573740	9	E9PR16;G3V198;Q12769	Nuclear pore complex protein Nup160	NUP160	>>Annotation	E9PR16	NUP160	nucleoporin 160	23279	ENSG00000030066
E9PR30;P62861	22.713	22.2709	22.1536	0.559422	2	0	4.6067	10877000	15	E9PR30;P62861	40S ribosomal protein S30	FAU	>>Annotation	E9PR30	FAU	FAU, ubiquitin like and ribosomal protein S30 fusion	2197	ENSG00000149806
E9PRZ9;E9PM92;O00193	20.2375	20.2208	20.0474	0.190079	1	0	15.361	2593500	4	E9PRZ9;E9PM92;O00193	Small acidic protein	C11orf58;SMAP	>>Annotation	E9PRZ9	C11orf58	chromosome 11 open reading frame 58	10944	ENSG00000110696
E9PS97;J3KNQ4;Q9NVD7-2;Q9NVD7	17.161	16.7633	16.5556	0.60544	1	0	3.8656	221480	11	E9PS97;J3KNQ4;Q9NVD7-2;Q9NVD7	Alpha-parvin	PARVA	>>Annotation	E9PS97	PARVA	parvin alpha	55742	ENSG00000197702
E9PSC8	20.6474	20.1615	19.7961	0.851311	2	0.00075586	3.063	2636200	6	E9PSC8		C11orf57	>>Annotation	E9PSC8	NKAPD1	NKAP domain containing 1	55216	ENSG00000150776
F2Z2Y4;O00764;O00764-3;O00764-2	21.339	20.9902	21.0152	0.348745	5	0	18.28	4414400	32	F2Z2Y4;O00764;O00764-3;O00764-2	Pyridoxal kinase	PDXK	>>Annotation	F2Z2Y4	PDXK	pyridoxal kinase	105372824	ENSG00000160209
F2Z2Y6;C9JIZ0;C9JNV3;O95777	19.35	16.6374	18.6122	2.71261	1	0.0067159	2.0139	707910	3	F2Z2Y6;C9JIZ0;C9JNV3;O95777	U6 snRNA-associated Sm-like protein LSm8	LSM8	>>Annotation	F2Z2Y6	LSM8	LSM8 homolog, U6 small nuclear RNA associated	51691	ENSG00000128534
F2Z3J9;Q14914-2;Q14914	18.8971	19.114	19.8221	0.92502	2	0	3.8257	1179900	4	F2Z3J9;Q14914-2;Q14914	Prostaglandin reductase 1	PTGR1	>>Annotation	F2Z3J9	PTGR1	prostaglandin reductase 1	22949	ENSG00000106853
F5GWH5;P61165	18.6106	16.8775	17.2481	1.73306	1	0.0054164	2.0503	207490	1	F5GWH5;P61165	Transmembrane protein 258	TMEM258	>>Annotation	F5GWH5	TMEM258	transmembrane protein 258	746	ENSG00000134825
F5GX39;Q15363;E7EQ72	20.5043	20.3505	20.7895	0.439089	2	0	3.6247	2959100	11	F5GX39;Q15363;E7EQ72	Transmembrane emp24 domain-containing protein 2	TMED2	>>Annotation	F5GX39	TMED2	transmembrane p24 trafficking protein 2	10959	ENSG00000086598
F5GY37;J3KPX7;Q99623;Q99623-2;F5H3X6;F5GWA7;F5H0C5;F5H2D2;U3KPZ5	25.3495	24.8962	24.929	0.453211	11	0	46.402	68304000	113	F5GY37;J3KPX7;Q99623;Q99623-2;F5H3X6;F5GWA7	Prohibitin-2	PHB2	>>Annotation	F5GY37	PHB2	prohibitin 2	11331	ENSG00000215021
F5GYK7;P43304-2;P43304	19.2308	19.279	19.7671	0.536306	2	0	3.7326	1374500	13	F5GYK7;P43304-2;P43304	"Glycerol-3-phosphate dehydrogenase;Glycerol-3-phosphate dehydrogenase, mitochondrial"	GPD2	>>Annotation	F5GYK7	GPD2	glycerol-3-phosphate dehydrogenase 2	2820	ENSG00000115159
F5GYN4;J3KR44;F5H6Q1;F5GYJ8;Q96FW1;F5H3F0;Q96FW1-2	21.6492	21.6854	21.8824	0.2332	5	0	16.709	6676400	21	F5GYN4;J3KR44;F5H6Q1;F5GYJ8;Q96FW1;F5H3F0;Q96FW1-2	Ubiquitin thioesterase OTUB1	OTUB1	>>Annotation	F5GYN4	OTUB1	OTU deubiquitinase, ubiquitin aldehyde binding 1	55611	ENSG00000167770
F5H3E1;F5H1H2;F5H2E6;A0A0C4DGG8;Q8IX12-2;Q8IX12	15.3565	15.3706	17.0313	1.67484	1	0.0014524	2.6177	65888	1	F5H3E1;F5H1H2;F5H2E6;A0A0C4DGG8;Q8IX12-2;Q8IX12	Cell division cycle and apoptosis regulator protein 1	CCAR1	>>Annotation	F5H3E1	CCAR1	cell division cycle and apoptosis regulator 1	55749	ENSG00000060339
F5H4C6;H0YFA9;H7C3P4;F6S8M0;P15586-2;P15586	18.79	17.67	18.6761	1.12	2	0.00076161	3.1331	480910	3	F5H4C6;H0YFA9;H7C3P4;F6S8M0;P15586-2;P15586	N-acetylglucosamine-6-sulfatase	GNS	>>Annotation	F5H4C6	GNS	glucosamine (N-acetyl)-6-sulfatase	2799	ENSG00000135677
F5H5D3;Q9BQE3;A0A1W2PQM2;F8VVB9;F8VS66;F8VRZ4;A6NHL2-2;A6NHL2;F8VX09;F8VWV9;C9K0S6;F8VRK0;F8W0F6;F8VXZ7;Q9H853	24.3175	23.7559	23.762	0.561552	30	0	83.034	31047000	42	F5H5D3;Q9BQE3;A0A1W2PQM2	Tubulin alpha-1C chain	TUBA1C	>>Annotation	F5H5D3	TUBA1C	tubulin alpha 1c	84790	ENSG00000167553
F5H669;Q8N684-2;Q8N684;Q8N684-3	17.0766	15.758	17.1977	1.43969	1	0	3.6428	205620	10	F5H669;Q8N684-2;Q8N684;Q8N684-3	Cleavage and polyadenylation specificity factor subunit 7	CPSF7	>>Annotation	F5H669	CPSF7	cleavage and polyadenylation specific factor 7	79869	ENSG00000149532
F5H6E2;O00159-2;O00159-3;O00159	15.4355	16.3813	17.4892	2.05376	1	0.00079114	3.4565	79329	2	F5H6E2;O00159-2;O00159-3;O00159	Unconventional myosin-Ic	MYO1C	>>Annotation	F5H6E2	MYO1C	myosin IC	4641	ENSG00000197879
F5H7F6;F5H6X2;P10620-2;P10620	21.2206	21.926	21.8481	0.705391	3	0	7.5304	6918900	18	F5H7F6;F5H6X2;P10620-2;P10620	Microsomal glutathione S-transferase 1	MGST1	>>Annotation	F5H7F6	MGST1	microsomal glutathione S-transferase 1	4257	ENSG00000008394
F5H7V1;B1AKJ5;O43847;O43847-2	16.2993	16.1029	17.4166	1.3137	1	0.0054274	2.0713	57562	2	F5H7V1;B1AKJ5;O43847;O43847-2	Nardilysin	NRD1	>>Annotation	F5H7V1	NRDC	nardilysin convertase	4898	ENSG00000078618
F5H7X1;F5H5V4;F5GX23;J3KN29;O00233-2;O00233	18.0139	15.7167	16.8107	2.29729	1	0.0028429	2.4894	137210	1	F5H7X1;F5H5V4;F5GX23;J3KN29;O00233-2;O00233	26S proteasome non-ATPase regulatory subunit 9	PSMD9	>>Annotation	F5H7X1	PSMD9	proteasome 26S subunit, non-ATPase 9;novel transcript	5715	ENSG00000110801;ENSG00000256950
F5H895;A0A0B4J239;F5GXX5;P61803	19.7689	20.6396	20.9933	1.22448	2	0	8.2501	2759600	11	F5H895;A0A0B4J239;F5GXX5;P61803	Dolichyl-diphosphooligosaccharide--protein glycosyltransferase subunit DAD1	DAD1	>>Annotation	F5H895	DAD1	defender against cell death 1	1603	ENSG00000129562
F6QDS0;Q9NUU7;I3L0H8;Q9NUU7-2;I3L352;H0YD26;H3BN59;J3QL17;A0A1B0GV69;E9PR46;H3BQK0;Q9UMR2-3;Q9UMR2-2;Q9UMR2-4;Q9UHL0-2;Q9UMR2;Q9UHL0	19.0531	18.7434	18.7661	0.309692	2	0	7.1623	808870	6	F6QDS0;Q9NUU7;I3L0H8;Q9NUU7-2;I3L352;H0YD26;H3BN59;J3QL17;A0A1B0GV69;E9PR46;H3BQK0;Q9UMR2-3;Q9UMR2-2;Q9UMR2-4;Q9UHL0-2;Q9UMR2;Q9UHL0	ATP-dependent RNA helicase DDX19A;ATP-dependent RNA helicase DDX19B;ATP-dependent RNA helicase DDX25	DDX19A;DDX25;DDX19B	>>Annotation	F6QDS0	AC012184.2	novel protein, DDX19B and DDX19A readthrough;DEAD-box helicase 19A	55308	ENSG00000260537;ENSG00000168872
F6RGN5;I3L1E8;Q9UBX3;Q9UBX3-2	18.0737	18.0579	18.2633	0.205488	2	0.0014461	2.5929	583920	7	F6RGN5;I3L1E8;Q9UBX3;Q9UBX3-2	Mitochondrial dicarboxylate carrier	SLC25A10	>>Annotation	F6RGN5	SLC25A10	solute carrier family 25 member 10	1468	ENSG00000183048
F6S6P2;X6REW1;A0A0G2JJM1;A0A0G2JL47;A0A024RCR6;A0A0G2JK23;P46379-4;P46379-5;P46379-2;P46379;P46379-3	18.3202	18.1461	18.3922	0.246077	1	0	3.5228	709500	3	F6S6P2;X6REW1;A0A0G2JJM1;A0A0G2JL47;A0A024RCR6;A0A0G2JK23;P46379-4;P46379-5;P46379-2;P46379;P46379-3	Large proline-rich protein BAG6	BAG6;BAT3	>>Annotation	F6S6P2	BAG6	BCL2 associated athanogene 6	7917	ENSG00000229524;ENSG00000096155;ENSG00000227761;ENSG00000234651;ENSG00000233348;ENSG00000228760;ENSG00000204463
F8VPD4;P27708;H7C2E4;H7BZB3	21.7461	21.7321	22.1615	0.42943	9	0	26.031	7793600	49	F8VPD4;P27708	CAD protein;Glutamine-dependent carbamoyl-phosphate synthase;Aspartate carbamoyltransferase;Dihydroorotase	CAD	>>Annotation	F8VPD4	CAD	carbamoyl-phosphate synthetase 2, aspartate transcarbamylase, and dihydroorotase	790	ENSG00000084774
F8VR84;F8VQQ3;Q9HB07;H3BPH3	20.6134	20.8031	20.2138	0.589266	2	0	5.7997	3164700	10	F8VR84;F8VQQ3;Q9HB07;H3BPH3	"UPF0160 protein MYG1, mitochondrial"	C12orf10	>>Annotation	F8VR84	C12orf10	chromosome 12 open reading frame 10	60314	ENSG00000139637
F8VSA6;E9PS38;S4R3E9;E9PL57;Q15843	22.1597	22.3037	22.6565	0.49675	1	0	14.447	11076000	20	F8VSA6;E9PS38;S4R3E9;E9PL57;Q15843	NEDD8	NEDD8;NEDD8-MDP1	>>Annotation	F8VSA6	NEDD8	neural precursor cell expressed, developmentally down-regulated 8	4738	ENSG00000129559
F8VUA2;F8VVT7;Q9HD42	16.6694	16.35	16.653	0.319405	1	0.00075815	3.1184	201880	7	F8VUA2;F8VVT7;Q9HD42	Charged multivesicular body protein 1a	CHMP1A	>>Annotation	F8VUA2	CHMP1A	charged multivesicular body protein 1A	5119	ENSG00000131165
F8VVM2;Q00325-2;Q00325;F8VWQ0;F8VZL5;F8VWR4	23.8964	24.0162	24.2704	0.373991	8	0	23.218	34354000	64	F8VVM2;Q00325-2;Q00325;F8VWQ0	"Phosphate carrier protein, mitochondrial"	SLC25A3	>>Annotation	F8VVM2	SLC25A3	solute carrier family 25 member 3	5250	ENSG00000075415
F8VWT9;J3KPF0;Q9Y4D8-5;Q9Y4D8-3;Q9Y4D8-2;Q9Y4D8-4;Q9Y4D8	20.7274	21.1412	20.246	0.895233	2	0.0034722	2.3124	3135600	4	F8VWT9;J3KPF0;Q9Y4D8-5;Q9Y4D8-3;Q9Y4D8-2;Q9Y4D8-4;Q9Y4D8	Probable E3 ubiquitin-protein ligase HECTD4	HECTD4	>>Annotation	F8VWT9	HECTD4	HECT domain E3 ubiquitin protein ligase 4	283450	ENSG00000173064
F8VXU5;Q9UBQ0;Q9UBQ0-2	21.3296	20.8977	21.1755	0.431887	2	0	5.2257	4597400	11	F8VXU5;Q9UBQ0;Q9UBQ0-2	Vacuolar protein sorting-associated protein 29	VPS29	>>Annotation	F8VXU5	VPS29	VPS29 retromer complex component;VPS29, retromer complex component	51699	ENSG00000111237
F8VZJ2;H0YHX9;Q13765;E9PAV3-2;E9PAV3;F8W0W4;F8W1N5;F8VNW4;F8VZ58;Q9BZK3	25.3121	25.4315	25.1825	0.249048	7	0	95.054	80251000	80	F8VZJ2;H0YHX9;Q13765;E9PAV3-2;E9PAV3;F8W0W4;F8W1N5;F8VNW4	"Nascent polypeptide-associated complex subunit alpha;Nascent polypeptide-associated complex subunit alpha, muscle-specific form"	NACA	>>Annotation	F8VZJ2	NACA	nascent polypeptide associated complex subunit alpha	4666	ENSG00000196531
F8W031;F8VXJ7;Q9Y2B0;F8W1K5;F8VP03;H0YIH9;H0YI18;F8W1U5;Q9Y2B0-2	22.8862	22.6873	22.8933	0.205956	7	0	26.393	14217000	54	F8W031;F8VXJ7;Q9Y2B0;F8W1K5	Protein canopy homolog 2	CNPY2	>>Annotation	F8W031	AC073896.1	novel protein		ENSG00000144785
F8W1A4;P54819-5;P54819-2;P54819;G3V213;F8VZG5;P54819-6;P54819-3;F8VY04;P54819-4;F8VPP1	22.5372	22.8664	22.6599	0.329185	7	0	17.98	13178000	39	F8W1A4;P54819-5;P54819-2;P54819;G3V213;F8VZG5;P54819-6;P54819-3;F8VY04	"Adenylate kinase 2, mitochondrial;Adenylate kinase 2, mitochondrial;Adenylate kinase 2, mitochondrial, N-terminally processed"	AK2	>>Annotation	F8W1A4	AK2	adenylate kinase 2	204	ENSG00000004455
F8W1Z8;B4DZG7;P40616-2;P40616	15.757	17.2684	17.4807	1.72372	1	0	3.7217	205730	6	F8W1Z8;B4DZG7;P40616-2;P40616	ADP-ribosylation factor-like protein 1	ARL1	>>Annotation	F8W1Z8	ARL1	ADP ribosylation factor like GTPase 1	400	ENSG00000120805
F8W651;F8VVA7;P61923;F8VYK5;F8VXB1;F8VUC5;F8W156;F8VYZ4;P61923-2;P61923-3;P61923-5;P61923-4	19.7709	19.8616	19.3517	0.509846	2	0	5.9582	1648500	14	F8W651;F8VVA7;P61923;F8VYK5;F8VXB1;F8VUC5;F8W156;F8VYZ4;P61923-2;P61923-3;P61923-5;P61923-4	Coatomer subunit zeta-1	COPZ1	>>Annotation	F8W651	COPZ1	coatomer protein complex subunit zeta 1	22818	ENSG00000111481
F8W6I7;P09651-2;P09651;P09651-3;F8VZ49;F8W646;Q32P51;F8VTQ5;A0A2R8Y4L2;F8VYN5;H0YH80	27.3488	27.1837	27.2871	0.165165	22	0	108.6	318510000	301	F8W6I7;P09651-2;P09651;P09651-3;F8VZ49;F8W646;Q32P51;F8VTQ5;A0A2R8Y4L2	"Heterogeneous nuclear ribonucleoprotein A1;Heterogeneous nuclear ribonucleoprotein A1, N-terminally processed;Heterogeneous nuclear ribonucleoprotein A1-like 2"	HNRNPA1;HNRNPA1L2	>>Annotation	F8W6I7	HNRNPA1	heterogeneous nuclear ribonucleoprotein A1	3178	ENSG00000135486
F8W726;Q14157-4;Q14157-1;Q14157-3;Q14157;Q14157-5;Q5VU77;Q5VU79;Q5VU78;Q5VU81;Q5VU80	22.2885	22.44	22.2829	0.157106	6	0	28.28	10492000	38	F8W726;Q14157-4;Q14157-1;Q14157-3;Q14157;Q14157-5;Q5VU77;Q5VU79;Q5VU78	Ubiquitin-associated protein 2-like	UBAP2L	>>Annotation	F8W726	UBAP2L	ubiquitin associated protein 2 like	9898	ENSG00000143569
F8WAE5;Q9BY44-3;Q9BY44;H7C5R5;Q9BY44-2;Q9BY44-4	19.1265	18.228	18.6078	0.898542	2	0.0021598	2.5821	521120	2	F8WAE5;Q9BY44-3;Q9BY44;H7C5R5;Q9BY44-2;Q9BY44-4	"Eukaryotic translation initiation factor 2A;Eukaryotic translation initiation factor 2A, N-terminally processed"	EIF2A	>>Annotation	F8WAE5	EIF2A	eukaryotic translation initiation factor 2A	83939	ENSG00000144895
F8WAU4;C9IZ01;Q96RP9;Q96RP9-2	18.6119	19.3222	16.8416	2.48057	2	0	3.7424	722830	3	F8WAU4;C9IZ01;Q96RP9;Q96RP9-2	"Elongation factor G, mitochondrial"	GFM1	>>Annotation	F8WAU4	GFM1	G elongation factor mitochondrial 1	85476	ENSG00000168827
F8WBH7;O95456-2;O95456	18.5877	18.6849	16.926	1.75888	1	0	5.3692	536260	12	F8WBH7;O95456-2;O95456	Proteasome assembly chaperone 1	PSMG1	>>Annotation	F8WBH7	PSMG1	proteasome assembly chaperone 1	8624	ENSG00000183527
F8WBT4;C9J9T0;C9IZU8;Q96AT9-4;Q96AT9-2;Q96AT9	17.92	19.6915	20.1835	2.26345	1	0	4.6178	1254900	7	F8WBT4;C9J9T0;C9IZU8;Q96AT9-4;Q96AT9-2;Q96AT9	Ribulose-phosphate 3-epimerase	RPE	>>Annotation	F8WBT4	RPE	ribulose-5-phosphate-3-epimerase	6120	ENSG00000197713
F8WCF6;P59998;F8WDD7;A0A0A6YYG9;P59998-3;P59998-2;H7C0A3;R4GN08;P59998-4;F8WDW3;F8WE39	23.2814	23.3348	23.4519	0.170506	5	0	14.743	21209000	40	F8WCF6;P59998;F8WDD7;A0A0A6YYG9;P59998-3;P59998-2;H7C0A3	Actin-related protein 2/3 complex subunit 4	ARPC4-TTLL3;ARPC4	>>Annotation	F8WCF6	ARPC4-TTLL3	ARPC4-TTLL3 readthrough	100526693	ENSG00000250151
F8WEX5;E9PG02;E9PBT8;C9JL30;J3KQJ1;C9J660;F8WA42;Q8NBJ7-2;Q8NBJ7;Q8NBJ7-3	18.4128	17.8464	18.8179	0.971531	1	0.0014631	2.6889	665720	11	F8WEX5;E9PG02;E9PBT8;C9JL30;J3KQJ1;C9J660;F8WA42;Q8NBJ7-2;Q8NBJ7;Q8NBJ7-3	Sulfatase-modifying factor 2	SUMF2	>>Annotation	F8WEX5	SUMF2	sulfatase modifying factor 2	25870	ENSG00000129103
F8WJN3;Q16630-3;Q16630;Q16630-2	17.787	16.7963	18.2597	1.46345	1	0	7.0412	391170	14	F8WJN3;Q16630-3;Q16630;Q16630-2	Cleavage and polyadenylation specificity factor subunit 6	CPSF6	>>Annotation	F8WJN3	CPSF6	cleavage and polyadenylation specific factor 6	11052	ENSG00000111605
G3V1C3;Q9BZZ5-3;Q9BZZ5-2;Q9BZZ5-6;Q9BZZ5;E9PQK6;Q9BZZ5-1;Q9BZZ5-5	18.8028	18.6827	18.7612	0.12011	2	0	6.3237	965610	11	G3V1C3;Q9BZZ5-3;Q9BZZ5-2;Q9BZZ5-6;Q9BZZ5;E9PQK6;Q9BZZ5-1;Q9BZZ5-5	Apoptosis inhibitor 5	API5	>>Annotation	G3V1C3	API5	apoptosis inhibitor 5	8539	ENSG00000166181
G3V1Q4;E7ES33;E7EPK1;Q16181-2;Q16181;A0A0U1RRH9;A0A0U1RRE1;Q6ZU15	21.3707	21.5409	21.247	0.293936	4	0	8.901	7141500	22	G3V1Q4;E7ES33;E7EPK1;Q16181-2;Q16181;A0A0U1RRH9;A0A0U1RRE1	Septin-7	7-Sep	>>Annotation	G3V1Q4	SEPT7	septin 7	989	ENSG00000122545
G3V2V8;J3KMY5;H0YIZ1;G3V3E8;E7EMS2;G3V3D1;P61916-2;P61916	20.5232	20.8814	21.6225	1.09927	3	0	10.6	3912500	17	G3V2V8;J3KMY5;H0YIZ1;G3V3E8;E7EMS2;G3V3D1;P61916-2;P61916	Epididymal secretory protein E1	NPC2	>>Annotation	G3V2V8	NPC2	NPC intracellular cholesterol transporter 2	10577	ENSG00000119655
G3V3X4;G3V4P8;P60983	17.6826	16.5873	17.1534	1.09526	1	0	4.0915	288930	10	G3V3X4;G3V4P8;P60983	Glia maturation factor beta	GMFB	>>Annotation	G3V3X4	GMFB	glia maturation factor beta	2764	ENSG00000197045
G3V4V1;G3V1W4;G3V3G5;G3V2R6;F5H365;Q15436;G3V5X8;G3V4Q2;Q5QPE2;A0A2R8YFH5;Q15437	20.1752	19.8375	19.7267	0.448584	2	0	5.0959	2013300	17	G3V4V1;G3V1W4;G3V3G5;G3V2R6;F5H365;Q15436;G3V5X8;G3V4Q2;Q5QPE2;A0A2R8YFH5;Q15437	Protein transport protein Sec23A;Protein transport protein Sec23B	SEC23A;SEC23B	>>Annotation	G3V4V1	SEC23A	Sec23 homolog A, coat complex II component	10484	ENSG00000100934
G5E972;P42167;P42167-3;P42167-2;H0YJH7	17.7035	17.3472	16.9576	0.745972	6	0.0080214	1.9768	110650	1	G5E972;P42167;P42167-3;P42167-2;H0YJH7	"Lamina-associated polypeptide 2, isoforms beta/gamma;Thymopoietin;Thymopentin"	TMPO	>>Annotation	G5E972	TMPO	thymopoietin	7112	ENSG00000120802
G5E9R5;P24666-4;P24666;F2Z2Q9;D3YTI2;P24666-3;P24666-2	21.2988	21.0912	19.9416	1.35714	4	0	14.589	4113400	20	G5E9R5;P24666-4;P24666;F2Z2Q9;D3YTI2;P24666-3;P24666-2	Low molecular weight phosphotyrosine protein phosphatase	ACP1	>>Annotation	G5E9R5	ACP1	acid phosphatase 1	52	ENSG00000143727
G5E9S8;G3V2E7;F8W6L3;G3V3H3;G3V5R9;E7EVH7;Q07866-8;Q07866-2;Q07866-3;Q07866;Q07866-7;Q07866-5;Q07866-10;Q07866-6;Q07866-4;Q07866-9	15.8602	16.9893	17.1679	1.30773	1	0.0034698	2.3027	82721	2	G5E9S8;G3V2E7;F8W6L3;G3V3H3;G3V5R9;E7EVH7;Q07866-8;Q07866-2;Q07866-3;Q07866;Q07866-7;Q07866-5;Q07866-10;Q07866-6;Q07866-4;Q07866-9	Kinesin light chain 1	KLC1	>>Annotation	G5E9S8	KLC1	kinesin light chain 1	3831	ENSG00000126214
G5E9V2;F2Z3A7;Q96DA6	15.6174	14.4762	16.4432	1.96703	1	0.0034746	2.3234	50940	4	G5E9V2;F2Z3A7;Q96DA6	Mitochondrial import inner membrane translocase subunit TIM14	DNAJC19	>>Annotation	G5E9V2	DNAJC19	DnaJ heat shock protein family (Hsp40) member C19	131118	ENSG00000205981
G5E9Z2;Q96KA5-2;Q96KA5	20.2305	19.925	19.0019	1.22853	2	0	5.2316	1852600	12	G5E9Z2;Q96KA5-2;Q96KA5	Cleft lip and palate transmembrane protein 1-like protein	CLPTM1L	>>Annotation	G5E9Z2	CLPTM1L	CLPTM1 like	81037	ENSG00000049656;ENSG00000274811
G5EA31;P53992-2;P53992	17.4554	19.9308	19.7607	2.47541	2	0.0085414	1.8838	1418200	3	G5EA31;P53992-2;P53992	Protein transport protein Sec24C	SEC24C	>>Annotation	G5EA31	SEC24C	SEC24 homolog C, COPII coat complex component	9632	ENSG00000176986
H0Y394;A0A024R4E5;Q00341-2;Q00341;H7BZC3;H7C0A4	19.669	17.8518	17.7581	1.91094	3	0	5.6929	898910	3	H0Y394;A0A024R4E5;Q00341-2;Q00341	Vigilin	HDLBP	>>Annotation	H0Y394	HDLBP	high density lipoprotein binding protein	3069	ENSG00000115677
H0Y3P2;D3DQV9;P78344-2;P78344;H0YCH5;H0YD77	19.7995	19.601	19.3104	0.489067	4	0	11.792	1549000	23	H0Y3P2;D3DQV9;P78344-2;P78344;H0YCH5	Eukaryotic translation initiation factor 4 gamma 2	EIF4G2	>>Annotation	H0Y3P2	EIF4G2	eukaryotic translation initiation factor 4 gamma 2	1982	ENSG00000110321
H0Y3Y9;Q5VWC4;P55036;H0Y561	21.1944	21.1874	21.0141	0.180286	2	0	7.7605	4814300	11	H0Y3Y9;Q5VWC4;P55036;H0Y561	26S proteasome non-ATPase regulatory subunit 4	PSMD4	>>Annotation	H0Y3Y9	PSMD4	proteasome 26S subunit, non-ATPase 4	5710	ENSG00000159352
H0Y430;Q6ZRP7	17.5572	16.542	15.7757	1.78148	1	0.0035039	2.3778	95421	2	H0Y430;Q6ZRP7	Sulfhydryl oxidase;Sulfhydryl oxidase 2	QSOX2	>>Annotation	H0Y430	QSOX2	quiescin sulfhydryl oxidase 2	169714	ENSG00000165661
H0Y5B4;H7BZ11;J3KQN4;Q969Q0;P83881	23.21	23.4464	23.6235	0.413519	1	0.00074239	2.8363	21767000	12	H0Y5B4;H7BZ11;J3KQN4;Q969Q0;P83881	60S ribosomal protein L36a-like;60S ribosomal protein L36a	RPL36A;RPL36A-HNRNPH2;RPL36AL	>>Annotation	H0Y5B4	RPL36A	ribosomal protein L36a	6173	ENSG00000241343
H0Y626;O95361;K7EL43;B3KP96	17.9905	17.7487	16.9776	1.01296	2	0	5.2083	401410	9	H0Y626;O95361;K7EL43;B3KP96	Tripartite motif-containing protein 16	TRIM16	>>Annotation	H0Y626	AC005324.3	novel tripartite motif-containing 16 (TRIM16) and CMT1A duplicated region transcript 1 (CDRT1) protein		ENSG00000251537
H0Y630;B4DR80;Q9Y6E0-2;Q9Y6E0;Q5JV98;C9JJV0;Q9P289-3	15.8098	17.234	16.4876	1.42416	4	0.0014674	2.6993	151480	4	H0Y630;B4DR80;Q9Y6E0-2;Q9Y6E0;Q5JV98	Serine/threonine-protein kinase 24;Serine/threonine-protein kinase 24 36 kDa subunit;Serine/threonine-protein kinase 24 12 kDa subunit	STK24	>>Annotation	H0Y630	STK24	serine/threonine kinase 24	8428	ENSG00000102572
H0Y711;Q9BQA1;Q9BQA1-2	20.0111	20.1179	20.0548	0.106808	3	0	3.9668	2169000	8	H0Y711;Q9BQA1;Q9BQA1-2	Methylosome protein 50	WDR77	>>Annotation	H0Y711	WDR77	WD repeat domain 77	79084	ENSG00000116455
H0Y852;Q96I99	18.5998	18.6391	18.7339	0.134073	1	0	5.2997	720130	6	H0Y852;Q96I99	"Succinyl-CoA ligase [GDP-forming] subunit beta, mitochondrial"	SUCLG2	>>Annotation	H0Y852	SUCLG2	succinate-CoA ligase GDP-forming beta subunit	8801	ENSG00000172340
H0Y8E6;P49736	23.4197	23.0661	23.2079	0.353613	13	0	38.214	19630000	77	H0Y8E6;P49736	DNA replication licensing factor MCM2	MCM2	>>Annotation	H0Y8E6	MCM2	minichromosome maintenance complex component 2	4171	ENSG00000073111
H0YBZ9;A0A0G2JRX5;A0A0G2JRY6;B4DP61;A0A1W2PRV5;E7EQZ4;Q16637-4;Q16637-2;Q16637-3;Q16637	17.5653	16.47	16.4842	1.09532	1	0.0079576	1.9191	100540	1	H0YBZ9;A0A0G2JRX5;A0A0G2JRY6;B4DP61;A0A1W2PRV5;E7EQZ4;Q16637-4;Q16637-2;Q16637-3;Q16637	Survival motor neuron protein	SMN1;SMN2	>>Annotation	H0YBZ9	SMN1	survival of motor neuron 1, telomeric;survival of motor neuron 2, centromeric	6606	ENSG00000172062;ENSG00000275349;ENSG00000205571;ENSG00000277773;ENSG00000273772
H0YC04;P21281	19.787	19.5869	19.2699	0.517071	2	0	4.6985	1824300	5	H0YC04;P21281	"V-type proton ATPase subunit B, brain isoform"	ATP6V1B2	>>Annotation	H0YC04	ATP6V1B2	ATPase H+ transporting V1 subunit B2	526	ENSG00000147416
H0YC35;P10909-3;P10909-4;P10909;P10909-5;P10909-2;E7ERK6;H0YLK8	19.7479	19.4906	19.67	0.257259	2	0	7.5331	1449500	9	H0YC35;P10909-3;P10909-4;P10909;P10909-5;P10909-2;E7ERK6;H0YLK8	Clusterin;Clusterin;Clusterin beta chain;Clusterin alpha chain	CLU	>>Annotation	H0YC35	CLU	clusterin	1191	ENSG00000120885
H0YC42;E5RFR7;H0YC44;P55327-8;H0YAT2;H7C5V3;Q9Y2Q9	22.0497	21.9589	22.4846	0.525709	6	0	24.293	9393100	29	H0YC42;E5RFR7;H0YC44;P55327-8	Tumor protein D52	TPD52	>>Annotation	H0YC42	AC036214.3	novel protein, TPD52-MRPS28 readthrough		ENSG00000276418
H0YCI3;P46937-4;P46937-5;P46937-3;P46937-6;P46937-7;P46937-2;P46937-8;P46937;P46937-9	17.1286	16.3719	16.8478	0.756691	1	0.0097213	1.8097	163870	3	H0YCI3;P46937-4;P46937-5;P46937-3;P46937-6;P46937-7;P46937-2;P46937-8;P46937;P46937-9	Transcriptional coactivator YAP1	YAP1	>>Annotation	H0YCI3	YAP1	Yes associated protein 1	10413	ENSG00000137693
H0YD16;A0A0A0MSK5;J3KN66;Q5JTV8;Q5JTV8-3	17.3339	16.0267	14.9402	2.39364	1	0.0028129	2.407	85641	1	H0YD16;A0A0A0MSK5;J3KN66;Q5JTV8;Q5JTV8-3	Torsin-1A-interacting protein 1	TOR1AIP1	>>Annotation	H0YD16	TOR1AIP1	torsin 1A interacting protein 1	26092	ENSG00000143337
H0YEL5;C9JQD4;O43447-2;O43447	20.8484	20.6349	20.5013	0.347174	2	0	7.5103	3419800	13	H0YEL5;C9JQD4;O43447-2;O43447	Peptidyl-prolyl cis-trans isomerase;Peptidyl-prolyl cis-trans isomerase H	PPIH	>>Annotation	H0YEL5	PPIH	peptidylprolyl isomerase H	10465	ENSG00000171960
H0YFA4;P52943;P52943-2	20.4912	20.2363	20.7433	0.506973	2	0	14.262	2880500	5	H0YFA4;P52943;P52943-2	Cysteine-rich protein 2	CRIP2	>>Annotation	H0YFA4	CRIP2	cysteine rich protein 2	1397	ENSG00000182809
H0YFD6;P40939;A0A2R8Y4F5;A0A2R8YG21;A0A2R8Y688	23.5653	23.5527	23.7153	0.162598	17	0	58.946	24599000	112	H0YFD6;P40939;A0A2R8Y4F5;A0A2R8YG21	"Trifunctional enzyme subunit alpha, mitochondrial;Long-chain enoyl-CoA hydratase;Long chain 3-hydroxyacyl-CoA dehydrogenase"	HADHA	>>Annotation	H0YFD6	HADHA	hydroxyacyl-CoA dehydrogenase trifunctional multienzyme complex subunit alpha	3030	ENSG00000084754
H0YFI1;F5H479;F5GX19;F5H3Y3;Q6IAA8	19.7555	19.82	19.629	0.191027	1	0	4.4434	1742000	12	H0YFI1;F5H479;F5GX19;F5H3Y3;Q6IAA8	Ragulator complex protein LAMTOR1	LAMTOR1	>>Annotation	H0YFI1	LAMTOR1	late endosomal/lysosomal adaptor, MAPK and MTOR activator 1	55004	ENSG00000149357
H0YGT2;P20645;H0YGE9;F5GX30	20.6305	21.6994	21.0395	1.06885	2	0	11.02	5324500	7	H0YGT2;P20645;H0YGE9;F5GX30	Cation-dependent mannose-6-phosphate receptor	M6PR	>>Annotation	H0YGT2	M6PR	mannose-6-phosphate receptor, cation dependent	4074	ENSG00000003056
H0YHV5;P56192-2;P56192;H0YIC2	20.0254	20.2501	19.4544	0.795696	3	0	6.7224	2361300	8	H0YHV5;P56192-2;P56192	"Methionine--tRNA ligase, cytoplasmic"	MARS	>>Annotation	H0YHV5	MARS	methionyl-tRNA synthetase	4141	ENSG00000166986
H0YI98;Q13561;Q13561-3;Q13561-2	16.6809	17.9252	19.1152	2.43424	2	0	5.6157	567920	2	H0YI98;Q13561;Q13561-3;Q13561-2	Dynactin subunit 2	DCTN2	>>Annotation	H0YI98	DCTN2	dynactin subunit 2	10540	ENSG00000175203
H0YJ34;Q96AC1-2;Q96AC1;Q96AC1-3;A0A0U1RRM8;G3V5R2;H0YJB6;G3V281	20.4537	20.0115	19.2541	1.19965	6	0	13.708	2438700	22	H0YJ34;Q96AC1-2;Q96AC1;Q96AC1-3;A0A0U1RRM8	Fermitin family homolog 2	FERMT2	>>Annotation	H0YJ34	FERMT2	fermitin family member 2	10979	ENSG00000073712
H0YK42;Q13596-2;Q13596;Q13596-3	16.9459	17.4352	18.7927	1.84682	1	0	4.5483	255120	1	H0YK42;Q13596-2;Q13596;Q13596-3	Sorting nexin-1	SNX1	>>Annotation	H0YK42	SNX1	sorting nexin 1	6642	ENSG00000028528
H0YLE5;Q12965	17.7211	18.0632	18.3353	0.614155	1	0	4.7776	443660	3	H0YLE5;Q12965	Unconventional myosin-Ie	MYO1E	>>Annotation	H0YLE5	MYO1E	myosin IE	4643	ENSG00000157483
H0YLW7;H0YMW8;H0YNF3;H0YMR6;H0YLE6;H0YL55;H7BXE3;Q9NWH9	16.6127	19.0241	17.8725	2.41135	1	0.0007657	3.1666	533120	1	H0YLW7;H0YMW8;H0YNF3;H0YMR6;H0YLE6;H0YL55;H7BXE3;Q9NWH9	SAFB-like transcription modulator	SLTM	>>Annotation	H0YLW7	SLTM	SAFB like transcription modulator	79811	ENSG00000137776
H0YM03;H0YKU5;B4DIH5;P61201;P61201-2	18.0489	18.1459	17.8592	0.286686	1	0	3.4805	567920	9	H0YM03;H0YKU5;B4DIH5;P61201;P61201-2	COP9 signalosome complex subunit 2	COPS2	>>Annotation	H0YM03	COPS2	COP9 signalosome subunit 2	9318	ENSG00000166200
H0YMF4;H0YKD8;P46779-4;P46779-5;P46779;P46779-2;P46779-3;H0YLP6	23.2065	23.3558	23.4645	0.257977	6	0	33.785	20752000	39	H0YMF4;H0YKD8;P46779-4;P46779-5;P46779;P46779-2;P46779-3;H0YLP6	60S ribosomal protein L28	RPL28	>>Annotation	H0YMF4	RPL28	ribosomal protein L28	6158	ENSG00000108107
H0YMF9;H0YN81;Q9GZS3;H3BQA8;H0YL19	17.8846	15.1567	17.7808	2.72785	2	0	5.3016	258740	4	H0YMF9;H0YN81;Q9GZS3;H3BQA8;H0YL19	"WD repeat-containing protein 61;WD repeat-containing protein 61, N-terminally processed"	WDR61	>>Annotation	H0YMF9	WDR61	WD repeat domain 61	80349	ENSG00000140395
H0YN26;P39687;H7BZ09;O43423;O95626	24.7895	24.6363	24.7393	0.15317	10	0	60.407	53676000	83	H0YN26;P39687	Acidic leucine-rich nuclear phosphoprotein 32 family member A	ANP32A	>>Annotation	H0YN26	ANP32A	acidic nuclear phosphoprotein 32 family member A	8125	ENSG00000140350
H0YNX5;H0YNA5;H0YNG3;P67812-2;P67812-4;P67812;P67812-3	16.3129	18.9438	16.3966	2.6309	1	0.0085922	1.9139	504260	1	H0YNX5;H0YNA5;H0YNG3;P67812-2;P67812-4;P67812;P67812-3	Signal peptidase complex catalytic subunit SEC11;Signal peptidase I;Signal peptidase complex catalytic subunit SEC11A	SEC11A	>>Annotation	H0YNX5	SEC11A	SEC11 homolog A, signal peptidase complex subunit	23478	ENSG00000140612
H3BLV0;B1AP13;H7BY55;P08174-4;P08174;P08174-3;P08174-5;P08174-2;P08174-6;P08174-7;B1AP15;A0A2R8YDY3;A0A2R8YEC5	23.2482	23.5986	23.504	0.350374	7	0	19.227	20846000	39	H3BLV0;B1AP13;H7BY55;P08174-4;P08174;P08174-3;P08174-5;P08174-2;P08174-6;P08174-7;B1AP15	Complement decay-accelerating factor	CD55	>>Annotation	H3BLV0	CD55	CD55 molecule (Cromer blood group)	1604	ENSG00000196352
H3BM42;Q92896;Q92896-3;Q92896-2	17.2415	19.8496	17.0243	2.82531	2	0	6.108	584370	3	H3BM42;Q92896;Q92896-3;Q92896-2	Golgi apparatus protein 1	GLG1	>>Annotation	H3BM42	GLG1	golgi glycoprotein 1	2734	ENSG00000090863
H3BMT0;H3BTV5;H3BU16;A6NGP5;H3BMV3;Q9H910-2;Q9H910;Q9H910-3	21.4331	21.3957	21.2746	0.158501	2	0	5.3199	5150500	12	H3BMT0;H3BTV5;H3BU16;A6NGP5;H3BMV3;Q9H910-2;Q9H910;Q9H910-3	Hematological and neurological expressed 1-like protein	HN1L	>>Annotation	H3BMT0	JPT2	Jupiter microtubule associated homolog 2	90861	ENSG00000206053
H3BN98;I3L246;H3BV27;H3BT37;I3L303;H3BPJ2;Q15041-2;Q15041	18.0353	18.8608	18.8221	0.82551	6	0.0028289	2.445	704040	3	H3BN98;I3L246;H3BV27;H3BT37;I3L303		RPS15A	>>Annotation	H3BN98	AC138811.2	novel protein		ENSG00000260342
H3BNC9;P08708;H0YN88;A0A075B716;H0YN73	24.7825	24.3591	24.722	0.42341	5	0	41.518	50210000	72	H3BNC9;P08708;H0YN88;A0A075B716	40S ribosomal protein S17	RPS17	>>Annotation	H3BNC9	AC245033.1	novel protein		ENSG00000260836
H3BNN2;O43747;O43747-2	13.8786	16.0273	16.7532	2.87455	1	0.0085134	1.859	7808.1	1	H3BNN2;O43747;O43747-2	AP-1 complex subunit gamma-1	AP1G1	>>Annotation	H3BNN2	AP1G1	adaptor related protein complex 1 subunit gamma 1	164	ENSG00000166747
H3BQ50;H3BSM5;P60520	15.7507	18.0833	17.2963	2.33259	1	0.0085752	1.8936	277730	1	H3BQ50;H3BSM5;P60520	Gamma-aminobutyric acid receptor-associated protein-like 2	GABARAPL2	>>Annotation	H3BQ50	GABARAPL2	GABA type A receptor associated protein like 2	11345	ENSG00000034713
H3BSJ9;H3BRG4;P22695;H3BP04	19.8427	20.5049	20.911	1.06826	3	0	7.0464	2610100	7	H3BSJ9;H3BRG4;P22695;H3BP04	"Cytochrome b-c1 complex subunit 2, mitochondrial"	UQCRC2	>>Annotation	H3BSJ9	UQCRC2	ubiquinol-cytochrome c reductase core protein 2	7385	ENSG00000140740
H3BV16;H3BPJ9;O96000-2;O96000	20.3006	19.3795	19.7788	0.921139	2	0	7.2172	2053800	6	H3BV16;H3BPJ9;O96000-2;O96000	NADH dehydrogenase [ubiquinone] 1 beta subcomplex subunit 10	NDUFB10	>>Annotation	H3BV16	NDUFB10	NADH:ubiquinone oxidoreductase subunit B10	4716	ENSG00000140990
H3BV80;H3BMS0;H3BMM9;H3BTC0;Q15287-3;Q15287-2;Q15287;H3BPG5	20.4622	20.7828	20.9648	0.50256	2	0	3.7022	3649500	8	H3BV80;H3BMS0;H3BMM9;H3BTC0;Q15287-3;Q15287-2;Q15287;H3BPG5	RNA-binding protein with serine-rich domain 1	RNPS1	>>Annotation	H3BV80	RNPS1	RNA binding protein with serine rich domain 1	10921	ENSG00000205937
H7BXY3;Q7L2E3-3;Q7L2E3;Q7L2E3-2	16.4515	15.5084	15.5107	0.943103	2	0.004788	2.1502	131370	5	H7BXY3;Q7L2E3-3;Q7L2E3;Q7L2E3-2	Putative ATP-dependent RNA helicase DHX30	DHX30	>>Annotation	H7BXY3	DHX30	DExH-box helicase 30	22907	ENSG00000132153
H7BYY1;F5H7S3;B7Z596;P09493-2;P09493-5;H0YKJ4;H0YK48;P09493-8;P09493-7;H0YL80;H0YNC7;P09493-6;K7EP68;H0YN06;H0YK20;H0YL42	22.4995	22.4878	21.9185	0.581026	14	0	12.758	10008000	22	H7BYY1;F5H7S3;B7Z596;P09493-2;P09493-5;H0YKJ4;H0YK48;P09493-8;P09493-7;H0YL80;H0YNC7;P09493-6;K7EP68		TPM1;TPM4	>>Annotation	H7BYY1	TPM1	tropomyosin 1	7168	ENSG00000140416
H7BZ97;P23229-7;P23229-4;P23229-2;P23229-5;P23229-3;P23229-9;P23229-6;P23229	16.2219	16.041	14.8093	1.41266	1	0.0091623	1.857	94330	3	H7BZ97;P23229-7;P23229-4;P23229-2;P23229-5;P23229-3;P23229-9;P23229-6;P23229	Integrin alpha-6;Integrin alpha-6 heavy chain;Integrin alpha-6 light chain;Processed integrin alpha-6	ITGA6	>>Annotation	H7BZ97	ITGA6	integrin subunit alpha 6	3655	ENSG00000091409
H7BZJ3	23.7641	23.4629	23.9679	0.505009	6	0	41.424	27132000	13	H7BZJ3		PDIA3	>>Annotation	H7BZJ3	PDIA3	protein disulfide isomerase family A member 3	2923	ENSG00000167004
H7BZK5;B8ZZK2;O75223;M0QZK8;O75223-2;O75223-4	19.4093	18.787	19.6394	0.852377	2	0	3.817	1237200	7	H7BZK5;B8ZZK2;O75223;M0QZK8;O75223-2;O75223-4	Gamma-glutamylcyclotransferase	GGCT	>>Annotation	H7BZK5	GGCT	gamma-glutamylcyclotransferase	79017	ENSG00000006625
H7BZL4;H7C410;P35052	17.7966	16.9934	16.3887	1.40786	1	0.0097784	1.836	302840	7	H7BZL4;H7C410;P35052	Glypican-1;Secreted glypican-1	GPC1	>>Annotation	H7BZL4	GPC1	glypican 1	2817	ENSG00000063660
H7C0D0;A0A0C4DFL7;Q16850-2;Q16850	16.0297	14.9004	17.228	2.32751	1	0.0014738	2.7415	30583	2	H7C0D0;A0A0C4DFL7;Q16850-2;Q16850	Lanosterol 14-alpha demethylase	CYP51A1	>>Annotation	H7C0D0	CYP51A1	cytochrome P450 family 51 subfamily A member 1	1595	ENSG00000001630
H7C0T1;H7C2R9;C9JQV0;Q9BRJ6	18.1037	17.0082	16.4595	1.64422	1	0.0021614	2.5827	146030	1	H7C0T1;H7C2R9;C9JQV0;Q9BRJ6	Uncharacterized protein C7orf50	C7orf50	>>Annotation	H7C0T1	C7orf50	chromosome 7 open reading frame 50	84310	ENSG00000146540
H7C0V0;Q8WWC4	16.5453	16.8437	17.1419	0.596611	1	0.0067249	2.0196	235520	7	H7C0V0;Q8WWC4	"Uncharacterized protein C2orf47, mitochondrial"	C2orf47	>>Annotation	H7C0V0	MAIP1	matrix AAA peptidase interacting protein 1	79568	ENSG00000162972
H7C0V9;E9PG40;P05067-7;P05067-11;P05067-8;P05067-9;P05067;A0A0A0MRG2;P05067-10;P05067-3;P05067-4;P05067-5;P05067-6;P05067-2	19.4546	21.5203	20.7284	2.06569	4	0	12.909	3970700	19	H7C0V9;E9PG40;P05067-7;P05067-11;P05067-8;P05067-9;P05067;A0A0A0MRG2;P05067-10;P05067-3;P05067-4;P05067-5;P05067-6	Amyloid beta A4 protein;N-APP;Soluble APP-alpha;Soluble APP-beta;C99;Beta-amyloid protein 42;Beta-amyloid protein 40;C83;P3(42);P3(40);C80;Gamma-secretase C-terminal fragment 59;Gamma-secretase C-terminal fragment 57;Gamma-secretase C-terminal fragment 50;C31	APP	>>Annotation	H7C0V9	APP	amyloid beta precursor protein	351	ENSG00000142192
H7C1L6;Q13618-3;Q13618-2;Q13618	17.1155	17.4028	18.0729	0.957331	1	0.008519	1.8598	108540	1	H7C1L6;Q13618-3;Q13618-2;Q13618	Cullin-3	CUL3	>>Annotation	H7C1L6	CUL3	cullin 3	8452	ENSG00000036257
H7C1W2;H0Y5Q7;E9PF84;G5E9Q7;E7EQB8;P51553-2;P51553	18.8539	16.2553	16.6446	2.59857	1	0.00078927	3.4345	362150	1	H7C1W2;H0Y5Q7;E9PF84;G5E9Q7;E7EQB8;P51553-2;P51553	"Isocitrate dehydrogenase [NAD] subunit, mitochondrial;Isocitrate dehydrogenase [NAD] subunit gamma, mitochondrial"	IDH3G	>>Annotation	H7C1W2	IDH3G	isocitrate dehydrogenase 3 (NAD(+)) gamma	3421	ENSG00000067829
H7C2Q8;Q99848	21.2442	20.8245	20.6701	0.574114	3	0	3.8766	4054000	10	H7C2Q8;Q99848	Probable rRNA-processing protein EBP2	EBNA1BP2	>>Annotation	H7C2Q8	EBNA1BP2	EBNA1 binding protein 2	10969	ENSG00000117395
H7C2Q9;H7C0M1;C9IYT0;O60832-2;O60832	17.0664	17.0455	16.8553	0.211189	1	0	3.664	278400	5	H7C2Q9;H7C0M1;C9IYT0;O60832-2;O60832	H/ACA ribonucleoprotein complex subunit 4	DKC1	>>Annotation	H7C2Q9	DKC1	dyskerin pseudouridine synthase 1	1736	ENSG00000130826
H7C2Y7;E9PDF6;O43795-2;O43795	17.6176	17.6296	16.0931	1.5365	1	0	3.6949	202780	1	H7C2Y7;E9PDF6;O43795-2;O43795	Unconventional myosin-Ib	MYO1B	>>Annotation	H7C2Y7	MYO1B	myosin IB	4430	ENSG00000128641
H7C393;C9JIF9;P13798;C9JLK2;H7C1U0	20.0868	20.019	20.4036	0.384609	3	0	7.966	2402200	9	H7C393;C9JIF9;P13798;C9JLK2;H7C1U0	Acylamino-acid-releasing enzyme	APEH	>>Annotation	H7C393	APEH	acylaminoacyl-peptide hydrolase	327	ENSG00000164062
H7C3T4;Q13162;A6NJJ0	21.0736	19.7699	20.4448	1.30372	6	0	13.282	3126500	5	H7C3T4;Q13162	Peroxiredoxin-4	PRDX4	>>Annotation	H7C3T4	PRDX4	peroxiredoxin 4	10549	ENSG00000123131
H7C400;B8ZZZ0;Q6NVY1-2;Q6NVY1	17.4786	17.6955	17.1601	0.535326	1	0.0053981	2.0377	379900	6	H7C400;B8ZZZ0;Q6NVY1-2;Q6NVY1	"3-hydroxyisobutyryl-CoA hydrolase, mitochondrial"	HIBCH	>>Annotation	H7C400	HIBCH	3-hydroxyisobutyryl-CoA hydrolase	26275	ENSG00000198130
H7C463;C9J406;B9A067;Q16891-3;Q16891-2;Q16891-4;Q16891	19.4329	18.3223	16.5559	2.87705	2	0.0085865	1.9056	868770	2	H7C463;C9J406;B9A067;Q16891-3;Q16891-2;Q16891-4;Q16891	MICOS complex subunit MIC60	IMMT	>>Annotation	H7C463	IMMT	inner membrane mitochondrial protein	10989	ENSG00000132305
H9ME53;Q13061-3;Q13061-2;Q13061	21.4988	22.2866	21.5348	0.787821	1	0.00078864	3.4144	7930000	9	H9ME53;Q13061-3;Q13061-2;Q13061	Triadin	TRDN	>>Annotation	H9ME53	TRDN	triadin	10345	ENSG00000186439
I3L1P8;Q02978-2;Q02978	18.5292	16.5335	18.1981	1.99576	1	0	3.5966	413970	5	I3L1P8;Q02978-2;Q02978	Mitochondrial 2-oxoglutarate/malate carrier protein	SLC25A11	>>Annotation	I3L1P8	SLC25A11	solute carrier family 25 member 11	8402	ENSG00000108528
I3L297;P46108-2;P46108	15.7159	15.9425	16.7629	1.04699	1	0.0096837	1.7962	104120	3	I3L297;P46108-2;P46108	Adapter molecule crk	CRK	>>Annotation	I3L297	CRK	CRK proto-oncogene, adaptor protein	1398	ENSG00000167193
I3L2R3;I3L2T8;I3L533;I3L2R9;I3L522;J3QSD2;J3QRZ1;A6NIZ0;Q9GZM8-3;Q9NXR1;Q9GZM8;Q9NXR1-1;Q9GZM8-2	16.1799	16.7478	16.3971	0.567928	1	0	4.9043	181090	6	I3L2R3;I3L2T8;I3L533;I3L2R9;I3L522;J3QSD2;J3QRZ1;A6NIZ0;Q9GZM8-3;Q9NXR1;Q9GZM8;Q9NXR1-1;Q9GZM8-2	Nuclear distribution protein nudE-like 1;Nuclear distribution protein nudE homolog 1	NDE1;NDEL1	>>Annotation	I3L2R3	NDE1	nudE neurodevelopment protein 1	54820	ENSG00000072864;ENSG00000275911
J3KMZ9;H0YMD1;P01130-2;P01130-3;P01130-6;P01130-4;P01130-5;P01130;H0YM92	16.1048	17.1336	19.0805	2.97565	2	0.001476	2.7665	76571	2	J3KMZ9;H0YMD1;P01130-2;P01130-3;P01130-6;P01130-4;P01130-5;P01130;H0YM92	Low-density lipoprotein receptor	LDLR	>>Annotation	J3KMZ9	LDLR	low density lipoprotein receptor	3949	ENSG00000130164
J3KP84;E9PPG7;E9PRU6;F2Z2D6;E9PJS8;E9PLY6;H0Y5L2;Q9NTX5-5;Q9NTX5-6;Q9NTX5-2;Q9NTX5	15.6491	14.4173	15.694	1.27675	1	0.0060565	2.0245	50931	2	J3KP84;E9PPG7;E9PRU6;F2Z2D6;E9PJS8;E9PLY6;H0Y5L2;Q9NTX5-5;Q9NTX5-6;Q9NTX5-2;Q9NTX5	Ethylmalonyl-CoA decarboxylase	ECHDC1	>>Annotation	J3KP84	ECHDC1	ethylmalonyl-CoA decarboxylase 1	55862	ENSG00000093144
J3KPM9;P42224-2;P42224;E9PH66;E7ENM1;E7EPD2;D2KFR9	20.1211	20.0099	20.7905	0.7806	3	0	8.1755	2402600	14	J3KPM9;P42224-2;P42224	Signal transducer and activator of transcription;Signal transducer and activator of transcription 1-alpha/beta	STAT1	>>Annotation	J3KPM9	STAT1	signal transducer and activator of transcription 1	6772	ENSG00000115415
J3KPP4;O95232;D6RDI2;C9JL41;O95232-2;H7C5U7;E7EN55	20.5165	21.1094	20.9755	0.592892	4	0	16.404	4017400	18	J3KPP4;O95232;D6RDI2;C9JL41;O95232-2	Luc7-like protein 3	LUC7L3	>>Annotation	J3KPP4	LUC7L3	LUC7 like 3 pre-mRNA splicing factor	51747	ENSG00000108848
J3KQ32;Q9NTK5;Q9NTK5-2;Q9NTK5-3;C9JTK6;C9JCJ9	21.1966	20.8859	20.8498	0.346844	5	0	9.6912	4335400	19	J3KQ32;Q9NTK5;Q9NTK5-2;Q9NTK5-3	Obg-like ATPase 1	OLA1	>>Annotation	J3KQ32	OLA1	Obg like ATPase 1	29789	ENSG00000138430
J3KRB3;A0A087WWH0;J3QS96;A0A087WXM6;J3QQT2;J3KRX5;A0A0A6YYL6;P18621;P18621-3;J3QLC8;A0A0A0MRF8;P18621-2;A0A087WY81;J3KSJ0	24.612	24.0104	24.2268	0.60157	7	0	23.307	40455000	74	J3KRB3;A0A087WWH0;J3QS96;A0A087WXM6;J3QQT2;J3KRX5;A0A0A6YYL6;P18621;P18621-3;J3QLC8;A0A0A0MRF8;P18621-2;A0A087WY81	60S ribosomal protein L17	RPL17;RPL17-C18orf32	>>Annotation	J3KRB3	RPL17	ribosomal protein L17	6139	ENSG00000265681
J3KT51;Q9UK76;Q9UK76-2;J3KSH8;Q9UK76-3	23.3753	23.3956	23.279	0.116632	3	0	16.548	21385000	35	J3KT51;Q9UK76;Q9UK76-2;J3KSH8;Q9UK76-3	"Hematological and neurological expressed 1 protein;Hematological and neurological expressed 1 protein, N-terminally processed"	HN1	>>Annotation	J3KT51	JPT1	Jupiter microtubule associated homolog 1	51155	ENSG00000189159
J3KTA4;P17844;P17844-2;J3KRZ1;J3QSF1;J3QRQ7;J3QR02;J3KRX8;J3QLG9;J3QR62;J3QRN5;X6RLV5	25.701	25.5861	25.5554	0.145561	22	0	104.34	101210000	181	J3KTA4;P17844;P17844-2	Probable ATP-dependent RNA helicase DDX5	DDX5	>>Annotation	J3KTA4	DDX5	DEAD-box helicase 5	1655	ENSG00000108654
J3KTF8;J3QQX2;P52565;J3KRE2;J3KRY1;P52565-2;J3KS60	25.0408	24.9136	25.0773	0.163679	6	0	34.754	65702000	70	J3KTF8;J3QQX2;P52565;J3KRE2;J3KRY1;P52565-2;J3KS60	Rho GDP-dissociation inhibitor 1	ARHGDIA	>>Annotation	J3KTF8	ARHGDIA	Rho GDP dissociation inhibitor alpha	396	ENSG00000141522
J3KTL2;Q07955;Q07955-3;Q07955-2;J3QQV5;J3KSW7;J3KSR8;S4R3G0;Q13242	23.9193	24.16	24.137	0.240749	10	0	27.741	34771000	77	J3KTL2;Q07955;Q07955-3;Q07955-2	Serine/arginine-rich splicing factor 1	SRSF1	>>Annotation	J3KTL2	SRSF1	serine and arginine rich splicing factor 1	6426	ENSG00000136450
J3KTQ1;J3QKR0;C9JLV5;Q9UNS2;J3QL22;J3QS85	19.8667	19.3819	19.5381	0.484825	2	0	10.159	1575100	16	J3KTQ1;J3QKR0;C9JLV5;Q9UNS2;J3QL22;J3QS85	COP9 signalosome complex subunit 3	COPS3	>>Annotation	J3KTQ1	COPS3	COP9 signalosome subunit 3	8533	ENSG00000141030
J3QL05;J3KP15;Q01130-2;Q01130;Q9BRL6-2;Q9BRL6	23.6682	23.1619	23.3886	0.506264	4	0	28.532	21878000	22	J3QL05;J3KP15;Q01130-2;Q01130;Q9BRL6-2;Q9BRL6	Serine/arginine-rich splicing factor 2;Serine/arginine-rich splicing factor 8	SRSF2;SRSF8	>>Annotation	J3QL05	SRSF2	serine and arginine rich splicing factor 2	6427	ENSG00000161547
J3QLE5;P14678-2;P63162;P14678;P63162-2;P14678-3;J3KRY3;S4R3P3	23.6745	23.8416	23.9851	0.31057	6	0	12.189	29609000	45	J3QLE5;P14678-2;P63162;P14678;P63162-2;P14678-3;J3KRY3;S4R3P3	Small nuclear ribonucleoprotein-associated proteins B and B;Small nuclear ribonucleoprotein-associated protein N	SNRPN;SNRPB	>>Annotation	J3QLE5	SNRPN	small nuclear ribonucleoprotein polypeptide N	6638	ENSG00000128739
J3QLI9;P62314	22.6326	22.4968	22.7704	0.2736	2	0	11.432	12795000	27	J3QLI9;P62314	Small nuclear ribonucleoprotein Sm D1	SNRPD1	>>Annotation	J3QLI9	SNRPD1	small nuclear ribonucleoprotein D1 polypeptide	6632	ENSG00000167088
J3QQ67;Q07020;G3V203;H0YHA7;Q07020-2;F8VYV2;A0A075B7A0;F8VUA6;F8VXR6	25.5458	25.2915	25.5814	0.289909	9	0	65.306	91317000	64	J3QQ67;Q07020;G3V203;H0YHA7;Q07020-2;F8VYV2;A0A075B7A0;F8VUA6	60S ribosomal protein L18	RPL18	>>Annotation	J3QQ67	RPL18	ribosomal protein L18	6141	ENSG00000063177
J3QQY2;J3KS45;Q9UM00-1;Q9UM00-2;Q9UM00	20.0863	20.2919	19.6546	0.637264	1	0.0041265	2.2427	2108900	9	J3QQY2;J3KS45;Q9UM00-1;Q9UM00-2;Q9UM00	Transmembrane and coiled-coil domain-containing protein 1	TMCO1	>>Annotation	J3QQY2	TMCO1	transmembrane and coiled-coil domains 1	54499	ENSG00000143183
J3QR09;J3KTE4;P84098	24.8384	24.8006	24.9274	0.12677	7	0	26.806	59848000	56	J3QR09;J3KTE4;P84098	Ribosomal protein L19;60S ribosomal protein L19	RPL19	>>Annotation	J3QR09	RPL19	ribosomal protein L19	6143	ENSG00000108298
J3QRG6;P42771;P42771-4;K7ES20;K7ENC6;P42771-2;P42771-3;P42772	23.9212	23.9174	23.4024	0.518795	7	0	23.292	29664000	61	J3QRG6;P42771;P42771-4;K7ES20;K7ENC6;P42771-2	Cyclin-dependent kinase inhibitor 2A	CDKN2A	>>Annotation	J3QRG6	CDKN2A	cyclin dependent kinase inhibitor 2A	1029	ENSG00000147889
J3QRI7;J3QQQ9;J3QQV1;P61254;E5RIT6;J3QRC4;Q9UNX3;J3KSS0;E5RHH1;J3KS10	23.9829	23.9892	23.9449	0.0442524	9	0	19.935	32813000	69	J3QRI7;J3QQQ9;J3QQV1;P61254;E5RIT6;J3QRC4;Q9UNX3;J3KSS0	60S ribosomal protein L26;60S ribosomal protein L26-like 1	RPL26;RPL26L1	>>Annotation	J3QRI7	RPL26	ribosomal protein L26	6154	ENSG00000161970
J3QRS3;P19105;O14950;P24844;J3KTJ1;P24844-2	24.6334	24.5138	24.661	0.147194	8	0	91.374	49020000	64	J3QRS3;P19105;O14950;P24844;J3KTJ1	Myosin regulatory light chain 12A;Myosin regulatory light chain 12B;Myosin regulatory light polypeptide 9	MYL12A;MYL12B;MYL9	>>Annotation	J3QRS3	MYL12A	myosin light chain 12A	10627	ENSG00000101608
J3QT28;O43684-2;O43684;J3QSX4	22.903	23.0746	22.8837	0.190901	6	0	20.919	16439000	26	J3QT28;O43684-2;O43684	Mitotic checkpoint protein BUB3	BUB3	>>Annotation	J3QT28	BUB3	BUB3, mitotic checkpoint protein	9184	ENSG00000154473
K4DI93;Q13620-3;Q13620-1;Q13620;A6NE76	18.7187	17.5989	17.7166	1.11985	3	0	9.1405	583670	14	K4DI93;Q13620-3;Q13620-1;Q13620;A6NE76	Cullin-4B	CUL4B	>>Annotation	K4DI93	CUL4B	cullin 4B	8450	ENSG00000158290
K7EK06;K7ER16;Q9Y285-2;Q9Y285;K7ER00	20.2259	19.9176	20.7175	0.799902	2	0	9.4568	2462800	24	K7EK06;K7ER16;Q9Y285-2;Q9Y285;K7ER00	Phenylalanine--tRNA ligase alpha subunit	FARSA	>>Annotation	K7EK06	FARSA	phenylalanyl-tRNA synthetase subunit alpha	2193	ENSG00000179115
K7EK07;P84243;Q16695;K7EMV3;B4DEB1;K7ES00;Q6NXT2;K7EP01	21.8957	22.5427	21.9364	0.647022	6	0	10.418	8194700	17	K7EK07;P84243;Q16695;K7EMV3;B4DEB1;K7ES00;Q6NXT2	Histone H3;Histone H3.3;Histone H3.1t;Histone H3.3C	H3F3B;H3F3A;HIST3H3;H3F3C	>>Annotation	K7EK07	H3F3B	H3 histone family member 3B	3021	ENSG00000132475
K7EKE6;P36776-3;P36776-2;P36776;K7EJE8;K7ER27	19.7476	19.1571	18.1721	1.57557	7	0	10.393	1055600	10	K7EKE6;P36776-3;P36776-2;P36776;K7EJE8	"Lon protease homolog, mitochondrial"	LONP1	>>Annotation	K7EKE6	LONP1	lon peptidase 1, mitochondrial	9361	ENSG00000196365
K7EKI4;K7ELF1;K7ELQ0;K7ES61;X6RAY8;Q9BYD3-2;Q9BYD3	21.9302	22.1662	21.9075	0.258635	2	0.00075131	2.9801	6513500	4	K7EKI4;K7ELF1;K7ELQ0;K7ES61;X6RAY8;Q9BYD3-2;Q9BYD3	"39S ribosomal protein L4, mitochondrial"	MRPL4	>>Annotation	K7EKI4	MRPL4	mitochondrial ribosomal protein L4	51073	ENSG00000105364
K7ELL7;P14314-2;P14314;A0A0C4DGP4;K7EPW7;K7EKX1;K7EJ70	25.0049	25.0625	25.3043	0.299402	10	0	50.526	70553000	96	K7ELL7;P14314-2;P14314	Glucosidase 2 subunit beta	PRKCSH	>>Annotation	K7ELL7	PRKCSH	protein kinase C substrate 80K-H	5589	ENSG00000130175
K7EM02;K7EIJ8;Q8IYT4-2;Q8IYT4	22.5333	22.1602	22.619	0.458794	1	0.002849	2.5061	10824000	12	K7EM02;K7EIJ8;Q8IYT4-2;Q8IYT4	Katanin p60 ATPase-containing subunit A-like 2	KATNAL2	>>Annotation	K7EM02	KATNAL2	katanin catalytic subunit A1 like 2	83473	ENSG00000167216
K7EM16;P50552	17.79	16.975	15.568	2.22206	1	0	3.7804	117490	1	K7EM16;P50552	Vasodilator-stimulated phosphoprotein	VASP	>>Annotation	K7EM16	VASP	vasodilator stimulated phosphoprotein	7408	ENSG00000125753
K7EM18;P41567;K7EQP2;O60739	20.1777	20.128	20.369	0.240959	3	0	11.294	2283000	16	K7EM18;P41567	Eukaryotic translation initiation factor 1	EIF1	>>Annotation	K7EM18	EIF1	eukaryotic translation initiation factor 1	10209	ENSG00000173812
K7EML9;K7ER96;O43396	19.6701	20.2281	19.7238	0.558027	2	0.00077942	3.3481	2098500	6	K7EML9;K7ER96;O43396	Thioredoxin-like protein 1	TXNL1	>>Annotation	K7EML9	TXNL1	thioredoxin like 1	9352	ENSG00000091164
K7ENG2;P26368-2;P26368	22.8794	22.8648	22.9795	0.114706	8	0	27.915	16104000	59	K7ENG2;P26368-2;P26368	Splicing factor U2AF 65 kDa subunit	U2AF2	>>Annotation	K7ENG2	U2AF2	U2 small nuclear RNA auxiliary factor 2	11338	ENSG00000063244
K7EPP7;K7ESP1;K7EIH8;Q99615-2;Q99615;K7EJE9;K7EK03;K7EJL5;K7EN19;K7EJV7;K7ER44;K7ELJ8	20.0182	20.7323	19.6013	1.13101	3	0	6.6266	2119300	7	K7EPP7;K7ESP1;K7EIH8;Q99615-2;Q99615	DnaJ homolog subfamily C member 7	DNAJC7	>>Annotation	K7EPP7	DNAJC7	DnaJ heat shock protein family (Hsp40) member C7	7266	ENSG00000168259
K7EQ16;P54725-3;P54725	18.024	17.0902	16.4839	1.54008	1	0.0014599	2.6808	322790	4	K7EQ16;P54725-3;P54725	UV excision repair protein RAD23 homolog A	RAD23A	>>Annotation	K7EQ16	RAD23A	RAD23 homolog A, nucleotide excision repair protein	5886	ENSG00000179262
K7ES02;Q13867;K7ESE8;J3KSD8	20.6812	20.5912	20.4403	0.240931	2	0	5.0102	3008300	17	K7ES02;Q13867;K7ESE8;J3KSD8	Bleomycin hydrolase	BLMH	>>Annotation	K7ES02	BLMH	bleomycin hydrolase	642	ENSG00000108578
K7ES75;K7EN99;K7ERZ6;K7EJD3;K7ESM3;K7EKQ5;K7EP36;Q08380	17.1396	16.8923	16.8808	0.25881	1	0.0073776	2.0012	59361	1	K7ES75;K7EN99;K7ERZ6;K7EJD3;K7ESM3;K7EKQ5;K7EP36;Q08380	Galectin-3-binding protein	LGALS3BP	>>Annotation	K7ES75	LGALS3BP	galectin 3 binding protein	3959	ENSG00000108679
M0QXB4;O14579-2;O14579	17.5785	16.9227	17.8108	0.888182	2	0	3.5248	298080	7	M0QXB4;O14579-2;O14579	Coatomer subunit epsilon	COPE	>>Annotation	M0QXB4	COPE	coatomer protein complex subunit epsilon	11316	ENSG00000105669
M0QYT0;M0R076;H7C464;B7WPG3;C9IYN3;D6W592;Q8WVV9-5;Q8WVV9-4;Q8WVV9	19.1493	19.4978	18.9781	0.519707	11	0	5.447	1353800	13	M0QYT0			>>Annotation	M0QYT0	AC008982.1	novel protein		ENSG00000268083
M0R003;Q3ZCQ8;Q3ZCQ8-2;M0QXC3;M0R2Z3;M0R303;M0R2D2;M0R1Y4;M0R0C3;M0R2F8;M0R047;Q3ZCQ8-3	17.9249	17.6186	16.4477	1.47715	3	0	3.8905	383060	4	M0R003;Q3ZCQ8;Q3ZCQ8-2;M0QXC3;M0R2Z3;M0R303;M0R2D2;M0R1Y4	Mitochondrial import inner membrane translocase subunit TIM50	TIMM50	>>Annotation	M0R003	TIMM50	translocase of inner mitochondrial membrane 50	92609	ENSG00000105197
M0R088;E9PCT1;A9Z1X7;Q8IYB3-2;Q8IYB3	18.2269	19.0672	18.9324	0.840263	1	0.0028189	2.4136	887940	5	M0R088;E9PCT1;A9Z1X7;Q8IYB3-2;Q8IYB3	Serine/arginine repetitive matrix protein 1	SRRM1	>>Annotation	M0R088	SRRM1	serine and arginine repetitive matrix 1	10250	ENSG00000133226
M0R0F0;P46782;M0R0R2;M0QZN2	25.2922	24.7485	25.064	0.543737	11	0	78.98	66472000	110	M0R0F0;P46782;M0R0R2;M0QZN2	"40S ribosomal protein S5;40S ribosomal protein S5, N-terminally processed"	RPS5	>>Annotation	M0R0F0	RPS5	ribosomal protein S5	6193	ENSG00000083845
M0R0G9;M0QXK2;M0R221;M0R2B8;P09012;M0QZG7;M0R268	23.2107	23.0218	23.3777	0.355898	3	0	8.1954	18337000	27	M0R0G9;M0QXK2;M0R221;M0R2B8;P09012;M0QZG7;M0R268	U1 small nuclear ribonucleoprotein A	SNRPA	>>Annotation	M0R0G9	SNRPA	small nuclear ribonucleoprotein polypeptide A	6626	ENSG00000077312
M0R0P1;M0QXL5;M0R2Q4;P22087;M0R2U2;M0R1H0;M0R2B0;M0R299;A6NHQ2	20.7995	21.025	19.9289	1.09613	3	0	3.6967	3488700	7	M0R0P1;M0QXL5;M0R2Q4;P22087;M0R2U2;M0R1H0;M0R2B0;M0R299	rRNA 2-O-methyltransferase fibrillarin	FBL	>>Annotation	M0R0P1	FBL	fibrillarin	2091	ENSG00000105202;ENSG00000280548
M0R192;P30043;A0A2R8Y7Y9;M0QZL1;A0A2R8YEP4	19.5833	19.8138	19.7632	0.230556	2	0.0028149	2.4102	1840200	4	M0R192;P30043;A0A2R8Y7Y9;M0QZL1;A0A2R8YEP4	Flavin reductase (NADPH)	BLVRB	>>Annotation	M0R192	BLVRB	biliverdin reductase B	645	ENSG00000090013
M0R1A7;M0R117;Q02543;M0R3D6;M0R0P7	24.1275	23.9932	24.2851	0.291931	6	0	14.475	35049000	41	M0R1A7;M0R117;Q02543;M0R3D6;M0R0P7	60S ribosomal protein L18a	RPL18A	>>Annotation	M0R1A7	RPL18A	ribosomal protein L18a	6142	ENSG00000105640
M0R3F1;A0A0A0MRA5;B7Z4B8;Q9BUJ2-3;Q9BUJ2-4;Q9BUJ2-2;Q9BUJ2;M0QYZ0	20.7609	19.9405	19.8964	0.864557	3	0	11.45	2602900	13	M0R3F1;A0A0A0MRA5;B7Z4B8;Q9BUJ2-3;Q9BUJ2-4;Q9BUJ2-2;Q9BUJ2;M0QYZ0	Heterogeneous nuclear ribonucleoprotein U-like protein 1	HNRNPUL1	>>Annotation	M0R3F1	HNRNPUL1	heterogeneous nuclear ribonucleoprotein U like 1	11100	ENSG00000105323
O00116;A0A1B0GWA2;A0A2R8YEL0;B8ZZ81	20.3724	19.5893	18.6912	1.68123	4	0	4.413	1680700	7	O00116;A0A1B0GWA2;A0A2R8YEL0	"Alkyldihydroxyacetonephosphate synthase, peroxisomal"	AGPS	>>Annotation	O00116	AGPS	alkylglycerone phosphate synthase	8540	ENSG00000018510
O00148;O00148-2;O00148-3;K7EQN7;K7EPJ3;K7EN69;K7ENP6;K7EL56;K7EIL8;F6SXL5	19.3014	21.2424	21.7088	2.40739	15	0	8.8244	4140600	15	O00148;O00148-2;O00148-3;K7EQN7	ATP-dependent RNA helicase DDX39A	DDX39A	>>Annotation	O00148	DDX39A	DExD-box helicase 39A	10212	ENSG00000123136
O00154-6;O00154-4;O00154-7;O00154;O00154-2;O00154-3;O00154-5;K7EKP8	20.278	20.1316	19.7405	0.537531	3	0	5.5596	2375000	10	O00154-6;O00154-4;O00154-7;O00154;O00154-2;O00154-3;O00154-5	Cytosolic acyl coenzyme A thioester hydrolase	ACOT7	>>Annotation	O00154	ACOT7	acyl-CoA thioesterase 7	11332	ENSG00000097021
O00231-2;O00231;J3QRY4	21.6852	21.672	21.3423	0.342884	5	0	18.703	6328300	24	O00231-2;O00231	26S proteasome non-ATPase regulatory subunit 11	PSMD11	>>Annotation	O00231	PSMD11	proteasome 26S subunit, non-ATPase 11	5717	ENSG00000108671
O00232;O00232-2	21.0645	20.9518	20.2814	0.783154	4	0	12.176	3743500	17	O00232;O00232-2	26S proteasome non-ATPase regulatory subunit 12	PSMD12	>>Annotation	O00232	PSMD12	proteasome 26S subunit, non-ATPase 12	5718	ENSG00000197170
O00273;O00273-2	16.6404	18.4076	16.415	1.99267	2	0.0014652	2.6933	228160	2	O00273;O00273-2	DNA fragmentation factor subunit alpha	DFFA	>>Annotation	O00273	DFFA	DNA fragmentation factor subunit alpha	1676	ENSG00000160049
O00299	25.431	25.5324	25.4799	0.101406	14	0	75.57	94131000	138	O00299	Chloride intracellular channel protein 1	CLIC1	>>Annotation	O00299	CLIC1	chloride intracellular channel 1	1192	ENSG00000213719;ENSG00000206394;ENSG00000226417;ENSG00000223639;ENSG00000230685;ENSG00000226248;ENSG00000226651
O00303;H0YDT6	22.7617	21.6233	22.1567	1.13842	6	0	26.467	9767800	36	O00303;H0YDT6	Eukaryotic translation initiation factor 3 subunit F	EIF3F	>>Annotation	O00303	EIF3F	eukaryotic translation initiation factor 3 subunit F	8665	ENSG00000175390;ENSG00000280606
O00410;O00410-3;H0Y8C6;O00410-2;E7ETV3;E7EQT5;C9JZD8;H0Y3V4;C9JMV5;E7EV12;E7ETV8;E7EWK4;E7EX05;E7ESZ1;E7ESA1;C9JQT6;C9J875;C9JZ53;O60518;C9JXE0	23.9474	24.1203	24.0711	0.172934	23	0	74.91	34885000	121	O00410;O00410-3;H0Y8C6;O00410-2	Importin-5	IPO5	>>Annotation	O00410	IPO5	importin 5	3843	ENSG00000065150
O00425;O00425-2;F8WD15;Q9NZI8-2;Q9NZI8	20.5794	20.2874	20.6131	0.325687	5	0	8.5892	3040000	15	O00425	Insulin-like growth factor 2 mRNA-binding protein 3	IGF2BP3	>>Annotation	O00425	IGF2BP3	insulin like growth factor 2 mRNA binding protein 3	10643	ENSG00000136231
O00429-6;O00429-4;O00429-5;O00429-3;O00429-2;O00429;O00429-8;G8JLD5;F8VZ52;B4DPZ9;O00429-7;F8VUJ9;F8W1W3;F8VYL3;H0YI79;B4DDQ3;F8VR28	19.8679	19.6914	19.4754	0.392456	6	0	13.76	1556700	19	O00429-6;O00429-4;O00429-5;O00429-3;O00429-2;O00429;O00429-8;G8JLD5;F8VZ52	Dynamin-1-like protein	DNM1L	>>Annotation	O00429	DNM1L	dynamin 1 like	10059	ENSG00000087470
O00483	20.4765	17.8438	20.4867	2.64287	2	0	4.8618	1871200	6	O00483	Cytochrome c oxidase subunit NDUFA4	NDUFA4	>>Annotation	O00483	NDUFA4	NDUFA4 mitochondrial complex associated;NDUFA4, mitochondrial complex associated	4697	ENSG00000189043
O00487;C9JW37	21.2491	21.106	21.0994	0.149727	4	0	9.1805	4554000	36	O00487;C9JW37	26S proteasome non-ATPase regulatory subunit 14	PSMD14	>>Annotation	O00487	PSMD14	proteasome 26S subunit, non-ATPase 14	10213	ENSG00000115233
O00560-3;O00560-2;O00560;G5EA09;B4DHN5;E9PBU7	19.0953	21.3572	21.0907	2.26192	4	0	7.7357	3553900	19	O00560-3;O00560-2;O00560;G5EA09;B4DHN5;E9PBU7	Syntenin-1	SDCBP	>>Annotation	O00560	SDCBP	syndecan binding protein	6386	ENSG00000137575
O00567;H0Y653;H0YDU4;Q5JXT2	20.3858	21.3242	21.5733	1.1874	5	0	12.344	4750100	18	O00567;H0Y653;H0YDU4	Nucleolar protein 56	NOP56	>>Annotation	O00567	NOP56	NOP56 ribonucleoprotein	10528	ENSG00000101361
O00592-2;O00592	22.238	22.3703	22.4982	0.260159	4	0	36.723	10696000	28	O00592-2;O00592	Podocalyxin	PODXL	>>Annotation	O00592	PODXL	podocalyxin like	5420	ENSG00000128567
O00625	19.7026	18.1845	18.7645	1.51806	2	0	6.135	1126900	12	O00625	Pirin	PIR	>>Annotation	O00625	PIR	pirin	8544	ENSG00000087842
O00629;H7C4F6;O00505	24.2442	24.5372	24.4752	0.29302	3	0	9.5595	44098000	30	O00629	Importin subunit alpha-3	KPNA4	>>Annotation	O00629	KPNA4	karyopherin subunit alpha 4	3840	ENSG00000186432
O14737;K7EQA1;O14737-2;K7ESJ4;Q3HM38;X6R2P6	22.9213	22.8703	23.0098	0.139492	4	0	25.774	15364000	24	O14737;K7EQA1;O14737-2;K7ESJ4	Programmed cell death protein 5	PDCD5	>>Annotation	O14737	PDCD5	programmed cell death 5	9141	ENSG00000105185
O14745;O14745-2;J3QRP6	20.8023	20.8053	20.945	0.142687	3	0	5.9042	3533300	14	O14745;O14745-2	Na(+)/H(+) exchange regulatory cofactor NHE-RF1	SLC9A3R1	>>Annotation	O14745	SLC9A3R1	SLC9A3 regulator 1	9368	ENSG00000109062
O14818;O14818-4;O14818-2;H0Y586;Q8TAA3-2;Q8TAA3-5;Q8TAA3;A0A087WYS6;F5GY34	24.1808	24.1013	24.0893	0.0914459	11	0	110.01	35712000	67	O14818;O14818-4;O14818-2	Proteasome subunit alpha type-7	PSMA7	>>Annotation	O14818	PSMA7	proteasome subunit alpha 7	5688	ENSG00000101182
O14880;Q5VV89;Q5VV87	19.9255	19.4553	20.2295	0.774252	2	0	8.8192	1888200	12	O14880;Q5VV89;Q5VV87	Microsomal glutathione S-transferase 3	MGST3	>>Annotation	O14880	MGST3	microsomal glutathione S-transferase 3	4259	ENSG00000143198
O14929;O14929-2;F8WEW1;F8W9G7	21.8261	21.4721	21.7374	0.353954	4	0	19.487	6908400	18	O14929;O14929-2	Histone acetyltransferase type B catalytic subunit	HAT1	>>Annotation	O14929	HAT1	histone acetyltransferase 1	8520	ENSG00000128708
O14979-3;O14979-2;A0A087WUK2;O14979;A0A087WU03	24.0145	23.8768	23.9562	0.137724	10	0	28.528	31455000	76	O14979-3;O14979-2;A0A087WUK2;O14979	Heterogeneous nuclear ribonucleoprotein D-like	HNRNPDL	>>Annotation	O14979	HNRNPDL	heterogeneous nuclear ribonucleoprotein D like	9987	ENSG00000152795
O14980;C9JKM9;C9IZS4;C9JQ02;C9JV99;C9J673;C9JF49;C9IYM2;F8WF71;H7BZC5	23.4505	23.553	23.4223	0.130709	21	0	85.692	22563000	107	O14980	Exportin-1	XPO1	>>Annotation	O14980	XPO1	exportin 1	7514	ENSG00000082898
O15031;A6QRG9;A0A087WU36;E2PU09	16.1533	17.3555	16.5284	1.20225	3	0.00078802	3.4129	151950	3	O15031	Plexin-B2	PLXNB2	>>Annotation	O15031	PLXNB2	plexin B2	23654	ENSG00000196576
O15067;J3KTL4;J3QSG0;J3QSH6;J3KTQ5;J3QL39;H0YGH1	22.1176	21.8729	22.062	0.244623	10	0	24.378	8379800	44	O15067	Phosphoribosylformylglycinamidine synthase	PFAS	>>Annotation	O15067	PFAS	phosphoribosylformylglycinamidine synthase	5198	ENSG00000178921
O15143;C9JEY1;C9K057;C9JBJ7;C9J4Z7;F8VXW2;C9JQM8;C9JFG9;C9J6C8;C9JTT6;C9JM51;F8WEB3	23.2726	23.3941	23.3322	0.121586	9	0	22.985	20184000	45	O15143;C9JEY1;C9K057	Actin-related protein 2/3 complex subunit 1B	ARPC1B	>>Annotation	O15143	ARPC1B	actin related protein 2/3 complex subunit 1B	10095	ENSG00000130429
O15144;C9JTV5;G5E9J0;G5E9S7;H7C3F9	22.3725	22.3715	22.3144	0.0580368	9	0	21.852	10589000	32	O15144	Actin-related protein 2/3 complex subunit 2	ARPC2	>>Annotation	O15144	ARPC2	actin related protein 2/3 complex subunit 2	10109	ENSG00000163466
O15145	20.8459	20.4522	20.6131	0.393686	2	0.00074349	2.8414	3468100	12	O15145	Actin-related protein 2/3 complex subunit 3	ARPC3	>>Annotation	O15145	ARPC3	actin related protein 2/3 complex subunit 3	10094	ENSG00000111229
O15173-2;O15173;U3KQM0	21.9885	21.9296	21.9662	0.0588818	4	0	9.4229	8295600	26	O15173-2;O15173	Membrane-associated progesterone receptor component 2	PGRMC2	>>Annotation	O15173	PGRMC2	progesterone receptor membrane component 2	10424	ENSG00000164040
O15212;A2AB88	21.5688	21.5744	21.778	0.20924	3	0	18.553	6164500	17	O15212;A2AB88	Prefoldin subunit 6	PFDN6	>>Annotation	O15212	PFDN6	prefoldin subunit 6	10471	ENSG00000204220;ENSG00000206283;ENSG00000224782;ENSG00000235692;ENSG00000237335
O15355	19.9204	18.5042	19.0293	1.41621	3	0	4.5166	1183800	6	O15355	Protein phosphatase 1G	PPM1G	>>Annotation	O15355	PPM1G	protein phosphatase, Mg2+/Mn2+ dependent 1G	5496	ENSG00000115241
O15371-2;O15371-3;O15371;B0QYA5;B0QYA4;B0QYA8;B0QYA6	21.0735	21.2112	20.8146	0.396654	5	0	15.09	4102500	17	O15371-2;O15371-3;O15371	Eukaryotic translation initiation factor 3 subunit D	EIF3D	>>Annotation	O15371	EIF3D	eukaryotic translation initiation factor 3 subunit D	8664	ENSG00000100353
O15427;J3QQS9;J3QQV2;J3QSC3;J3KTM6;J3KT83;J3QRA0;J3KTI8;J3QRP8;J3QLE3;J3QRU2	21.9676	22.8402	22.324	0.872572	6	0	13.046	11581000	38	O15427;J3QQS9;J3QQV2;J3QSC3	Monocarboxylate transporter 4	SLC16A3	>>Annotation	O15427	SLC16A3	solute carrier family 16 member 3	9123	ENSG00000141526
O43143;A0A140T947;F5H658;O60231;Q14562	22.4922	22.7847	22.8111	0.318848	10	0	26.845	13915000	47	O43143	Pre-mRNA-splicing factor ATP-dependent RNA helicase DHX15	DHX15	>>Annotation	O43143	DHX15	DEAH-box helicase 15	1665	ENSG00000109606
O43242;O43242-2	21.4914	21.5939	21.7636	0.272245	6	0	15.585	6449200	21	O43242;O43242-2	26S proteasome non-ATPase regulatory subunit 3	PSMD3	>>Annotation	O43242	PSMD3	proteasome 26S subunit, non-ATPase 3	5709	ENSG00000108344
O43252	17.7581	16.4506	15.9619	1.79626	3	0	4.1057	226430	7	O43252	Bifunctional 3-phosphoadenosine 5-phosphosulfate synthase 1;Sulfate adenylyltransferase;Adenylyl-sulfate kinase	PAPSS1	>>Annotation	O43252	PAPSS1	3'-phosphoadenosine 5'-phosphosulfate synthase 1	9061	ENSG00000138801
O43286	20.7727	20.1779	20.5939	0.594822	1	0.0096962	1.8022	2932300	12	O43286	"Beta-1,4-galactosyltransferase 5"	B4GALT5	>>Annotation	O43286	B4GALT5	beta-1,4-galactosyltransferase 5	9334	ENSG00000158470
O43390;O43390-3;O43390-2;B4DT28;O43390-4	25.6113	25.3034	25.6323	0.328907	15	0	66.962	94053000	125	O43390;O43390-3;O43390-2;B4DT28;O43390-4	Heterogeneous nuclear ribonucleoprotein R	HNRNPR	>>Annotation	O43390	HNRNPR	heterogeneous nuclear ribonucleoprotein R	10236	ENSG00000125944;ENSG00000282958
O43399-2;O43399-4;O43399;O43399-3;O43399-5;O43399-7;A0A087WZ51;A0A087WYR3;O43399-6	23.58	23.5843	23.4423	0.142006	5	0	25.443	23221000	30	O43399-2;O43399-4;O43399;O43399-3;O43399-5;O43399-7;A0A087WZ51;A0A087WYR3;O43399-6	Tumor protein D54	TPD52L2	>>Annotation	O43399	TPD52L2	TPD52 like 2	7165	ENSG00000101150
O43504	17.002	15.9817	16.2818	1.02021	1	0.0034868	2.3471	209800	4	O43504	Ragulator complex protein LAMTOR5	LAMTOR5	>>Annotation	O43504	LAMTOR5	late endosomal/lysosomal adaptor, MAPK and MTOR activator 5	10542	ENSG00000134248
O43615;M0QXM9;M0QXU7	18.5961	18.8084	19.3884	0.79225	2	0	5.9366	601350	5	O43615;M0QXM9;M0QXU7	Mitochondrial import inner membrane translocase subunit TIM44	TIMM44	>>Annotation	O43615	TIMM44	translocase of inner mitochondrial membrane 44	10469	ENSG00000104980
O43707;O43707-2;F5GXS2;O43707-3;H7C144;K7EJH8;P35609-2;P35609;Q08043;A0A087WSZ2;K7EP19;F6THM6;G3V5M4;G3V2E8;D6RH00	28.4626	28.565	28.539	0.102404	59	0	323.31	755690000	694	O43707;O43707-2;F5GXS2;O43707-3	Alpha-actinin-4	ACTN4	>>Annotation	O43707	ACTN4	actinin alpha 4	81	ENSG00000130402;ENSG00000282844
O43765;K7EMD6	20.067	19.9042	20.0313	0.1628	2	0.0014641	2.6903	2200500	8	O43765;K7EMD6	Small glutamine-rich tetratricopeptide repeat-containing protein alpha	SGTA	>>Annotation	O43765	SGTA	small glutamine rich tetratricopeptide repeat containing alpha	6449	ENSG00000104969
O43768-2;O43768-4;O43768-3;O43768-9;A6NMQ3;O43768;Q5T5H1;O43768-6;H3BMD8;A0A1W2PRU0;H3BQ52;O43768-5;H3BTD3;P56211;O43768-8;O43768-7;P56211-2	20.525	20.679	21.0666	0.541672	2	0	8.9437	4009200	9	O43768-2;O43768-4;O43768-3;O43768-9;A6NMQ3;O43768;Q5T5H1;O43768-6;H3BMD8;A0A1W2PRU0;H3BQ52;O43768-5;H3BTD3;P56211;O43768-8;O43768-7;P56211-2	Alpha-endosulfine;cAMP-regulated phosphoprotein 19	ENSA;ARPP19	>>Annotation	O43768	ENSA	endosulfine alpha	2029	ENSG00000143420
O43776;K7EMQ6;K7EPK2;K7EQ35	22.6269	22.3916	22.5277	0.2353	8	0	17.031	11193000	39	O43776	"Asparagine--tRNA ligase, cytoplasmic"	NARS	>>Annotation	O43776	NARS	asparaginyl-tRNA synthetase	4677	ENSG00000134440
O43809;H3BND3;H3BV41	21.3688	21.2486	20.8687	0.500109	4	0	6.622	4749600	17	O43809;H3BND3;H3BV41	Cleavage and polyadenylation specificity factor subunit 5	NUDT21	>>Annotation	O43809	NUDT21	nudix hydrolase 21	11051	ENSG00000167005
O43813;E9PHS0;F8WDS9	19.9071	20.6358	20.9322	1.02509	2	0	6.7206	2818300	8	O43813;E9PHS0;F8WDS9	LanC-like protein 1	LANCL1	>>Annotation	O43813	LANCL1	LanC like 1	10314	ENSG00000115365
O43818	17.6502	16.4903	19.039	2.54871	2	0	3.7884	525960	6	O43818	U3 small nucleolar RNA-interacting protein 2	RRP9	>>Annotation	O43818	RRP9	ribosomal RNA processing 9, U3 small nucleolar RNA binding protein	9136	ENSG00000114767
O43852-2;O43852-4;O43852-8;O43852-7	19.9611	20.0971	20.3022	0.341051	11	0	3.9459	2198600	5	O43852-2;O43852-4	Calumenin	CALU	>>Annotation	O43852	CALU	calumenin	813	ENSG00000128595
O43852;O43852-3;O43852-15;H0Y875;O43852-5;O43852-6;O43852-9;O43852-10;O43852-13;O43852-14;O43852-11;O43852-12	24.0991	23.9022	24.3986	0.496347	12	0	32.25	36078000	66	O43852;O43852-3;O43852-15;H0Y875;O43852-5;O43852-6	Calumenin	CALU	>>Annotation	O43852	CALU	calumenin	813	ENSG00000128595
O60493;O60493-4;O60493-3;O60493-2	20.3802	19.7972	18.6042	1.77593	4	0	7.0411	2082600	7	O60493;O60493-4;O60493-3;O60493-2	Sorting nexin-3	SNX3	>>Annotation	O60493	SNX3	sorting nexin 3	8724	ENSG00000112335
O60506-3;O60506;O60506-4;O60506-2;B7Z645;O60506-5;F6UXX1	24.334	23.7114	23.9516	0.622597	14	0	93.512	32970000	70	O60506-3;O60506;O60506-4;O60506-2;B7Z645;O60506-5	Heterogeneous nuclear ribonucleoprotein Q	SYNCRIP	>>Annotation	O60506	SYNCRIP	synaptotagmin binding cytoplasmic RNA interacting protein	10492	ENSG00000135316
O60568;H7C2V1;H7C0B8	19.4233	19.1943	19.0197	0.403572	3	0	7.7378	1219500	12	O60568;H7C2V1	"Procollagen-lysine,2-oxoglutarate 5-dioxygenase 3"	PLOD3	>>Annotation	O60568	PLOD3	procollagen-lysine,2-oxoglutarate 5-dioxygenase 3	8985	ENSG00000106397
O60658-6;O60658-2;O60658	16.4941	15.2459	16.713	1.46711	1	1	-2	52847	1	O60658-6;O60658-2;O60658	"High affinity cAMP-specific and IBMX-insensitive 3,5-cyclic phosphodiesterase 8A"	PDE8A	>>Annotation	O60658	PDE8A	phosphodiesterase 8A	5151	ENSG00000073417
O60664-4;O60664-3;O60664;K7ER39;K7EL96;K7ERZ3;O60664-2	20.7404	21.3891	20.9555	0.648705	3	0	10.257	4385800	14	O60664-4;O60664-3;O60664;K7ER39;K7EL96;K7ERZ3	Perilipin-3	PLIN3	>>Annotation	O60664	PLIN3	perilipin 3	10226	ENSG00000105355
O60684;Q5TFJ7;O15131;S4R3E5	20.5143	20.8768	20.871	0.362486	6	0	21.026	3555100	12	O60684;Q5TFJ7	Importin subunit alpha-7	KPNA6	>>Annotation	O60684	KPNA6	karyopherin subunit alpha 6	23633	ENSG00000025800
O60701;O60701-2;O60701-3;E7ER95;E7ER83;E7ETF4;E7EV97	23.233	23.239	22.605	0.633978	11	0	37.126	18056000	60	O60701;O60701-2;O60701-3	UDP-glucose 6-dehydrogenase	UGDH	>>Annotation	O60701	UGDH	UDP-glucose 6-dehydrogenase	7358	ENSG00000109814
O60869;O60869-2;O60869-3	22.6363	22.3405	22.5876	0.295784	5	0	11.415	12033000	31	O60869;O60869-2;O60869-3	Endothelial differentiation-related factor 1	EDF1	>>Annotation	O60869	EDF1	endothelial differentiation related factor 1	8721	ENSG00000107223
O60884;A0A087WT48	19.7317	20.4973	20.198	0.76553	3	0	8.1542	2496500	13	O60884	DnaJ homolog subfamily A member 2	DNAJA2	>>Annotation	O60884	DNAJA2	DnaJ heat shock protein family (Hsp40) member A2	10294	ENSG00000069345
O60888-3;O60888;O60888-2;C9IZG4;C9IZQ5	20.6989	20.663	20.8238	0.16083	3	0	7.8566	3232200	33	O60888-3;O60888;O60888-2;C9IZG4	Protein CutA	CUTA	>>Annotation	O60888	CUTA	cutA divalent cation tolerance homolog	51596	ENSG00000112514;ENSG00000226492
O75083;O75083-3;D6RD66	24.5094	24.1654	24.4434	0.34404	14	0	46.711	42638000	91	O75083;O75083-3	WD repeat-containing protein 1	WDR1	>>Annotation	O75083	WDR1	WD repeat domain 1	9948	ENSG00000071127
O75340;O75340-2;A0A024QZ42;H0Y9X3;A0A087WZ38;E7EPW6;O75340-3;D6RA21;Q86W51	24.6153	24.4639	24.5277	0.151318	9	0	47.662	48410000	93	O75340;O75340-2;A0A024QZ42	Programmed cell death protein 6	PDCD6	>>Annotation	O75340	PDCD6	programmed cell death 6	10016	ENSG00000249915
O75348	18.2116	19.7254	19.023	1.51373	2	0	4.214	1310900	7	O75348	V-type proton ATPase subunit G 1	ATP6V1G1	>>Annotation	O75348	ATP6V1G1	ATPase H+ transporting V1 subunit G1	9550	ENSG00000136888
O75367-2;O75367-3;O75367;B4DJC3;D6RCF2;Q5SQT3;Q9P0M6	24.105	24.0987	24.1698	0.0711346	10	0	53.26	36647000	63	O75367-2;O75367-3;O75367;B4DJC3	Core histone macro-H2A.1;Histone H2A	H2AFY	>>Annotation	O75367	H2AFY	H2A histone family member Y	9555	ENSG00000113648
O75368	18.9186	16.4788	19.4312	2.95239	2	0	4.8831	641730	5	O75368	SH3 domain-binding glutamic acid-rich-like protein	SH3BGRL	>>Annotation	O75368	SH3BGRL	SH3 domain binding glutamate rich protein like	6451	ENSG00000131171
O75369-2;O75369-9;O75369;O75369-8;O75369-6;O75369-3;E7EN95;O75369-5;O75369-4;O75369-7;A0A0A0MT44;A0A0C4DGA1;H7C5L4	26.7312	26.9533	26.8403	0.222095	77	0	262.95	238040000	482	O75369-2;O75369-9;O75369;O75369-8;O75369-6;O75369-3;E7EN95;O75369-5;O75369-4;O75369-7	Filamin-B	FLNB	>>Annotation	O75369	FLNB	filamin B	2317	ENSG00000136068
O75390;B4DJV2;A0A0C4DGI3;H0YH82;F8W1S4;H0YIC4;F8VPF9;F8W4S1;F8VPA1;F8VTT8;F8VRP1;F8VX68;F8VRI6;F8VR34;F8W642;F8VWQ5;F8VX07;F8VZK9;F8VU34;F8W0J2	23.9474	24.0016	24.065	0.117527	12	0	36.095	32855000	81	O75390;B4DJV2;A0A0C4DGI3	"Citrate synthase, mitochondrial;Citrate synthase"	CS	>>Annotation	O75390	CS	citrate synthase	1431	ENSG00000062485
O75396;A0A087X1A9	23.2968	23.2412	23.5819	0.340662	5	0	91.165	20082000	30	O75396	Vesicle-trafficking protein SEC22b	SEC22B	>>Annotation	O75396	SEC22B	SEC22 homolog B, vesicle trafficking protein (gene/pseudogene)	9554	ENSG00000265808
O75439;F8WEA6;F8WBE1;F8WAZ6;G3V0E4	19.9276	19.7171	20.0169	0.299797	2	0	4.9125	2080100	6	O75439;F8WEA6;F8WBE1;F8WAZ6;G3V0E4	Mitochondrial-processing peptidase subunit beta	PMPCB	>>Annotation	O75439	PMPCB	peptidase, mitochondrial processing beta subunit	9512	ENSG00000105819
O75475;O75475-3;O75475-2	21.1583	20.2525	20.2209	0.937332	5	0	10.847	2800600	14	O75475;O75475-3;O75475-2	PC4 and SFRS1-interacting protein	PSIP1	>>Annotation	O75475	PSIP1	PC4 and SFRS1 interacting protein 1	11168	ENSG00000164985
O75531	22.4376	22.2324	22.7444	0.512001	3	0	10.253	11073000	25	O75531	"Barrier-to-autointegration factor;Barrier-to-autointegration factor, N-terminally processed"	BANF1	>>Annotation	O75531	BANF1	barrier to autointegration factor 1	8815	ENSG00000175334
O75533;H7C341;F8WC19;B4DGZ4;O75533-2	21.718	21.8518	21.2518	0.599964	9	0	16.203	6718100	34	O75533	Splicing factor 3B subunit 1	SF3B1	>>Annotation	O75533	SF3B1	splicing factor 3b subunit 1	23451	ENSG00000115524
O75607	21.1638	20.8636	20.8191	0.344706	3	0	48.242	3914300	21	O75607	Nucleoplasmin-3	NPM3	>>Annotation	O75607	NPM3	nucleophosmin/nucleoplasmin 3	10360	ENSG00000107833
O75643;O75643-2	21.9929	21.9516	22.3363	0.384682	9	0	26.783	8824500	42	O75643;O75643-2	U5 small nuclear ribonucleoprotein 200 kDa helicase	SNRNP200	>>Annotation	O75643	SNRNP200	small nuclear ribonucleoprotein U5 subunit 200	23020	ENSG00000144028
O75688;B8ZZF0;C9JIR6;A0A3B3IS24;O75688-3;O75688-5;O75688-4;O75688-2	18.2746	21.126	20.9426	2.8514	2	0.0085809	1.8971	3031600	4	O75688;B8ZZF0;C9JIR6;A0A3B3IS24;O75688-3;O75688-5;O75688-4;O75688-2	Protein phosphatase 1B	PPM1B	>>Annotation	O75688	PPM1B	protein phosphatase, Mg2+/Mn2+ dependent 1B	5495	ENSG00000138032
O75821;K7ENA8;K7EL20;K7EP16;K7ER90	21.7866	20.9703	21.2528	0.816357	5	0	10.506	5635000	17	O75821;K7ENA8;K7EL20	Eukaryotic translation initiation factor 3 subunit G	EIF3G	>>Annotation	O75821	EIF3G	eukaryotic translation initiation factor 3 subunit G	8666	ENSG00000130811
O75822-2;O75822;O75822-3	22.0483	22.5718	22.2332	0.523441	3	0	8.0397	9931500	23	O75822-2;O75822;O75822-3	Eukaryotic translation initiation factor 3 subunit J	EIF3J	>>Annotation	O75822	EIF3J	eukaryotic translation initiation factor 3 subunit J	8669	ENSG00000104131
O75828	21.6272	21.0346	21.4683	0.592598	3	0.0028369	2.4769	5356300	12	O75828	Carbonyl reductase [NADPH] 3	CBR3	>>Annotation	O75828	CBR3	carbonyl reductase 3	874	ENSG00000159231
O75874;C9J4N6;C9JJE5;C9JLU6;P48735-2;P48735	23.535	23.8468	23.7028	0.311756	7	0	18.376	25750000	60	O75874	Isocitrate dehydrogenase [NADP] cytoplasmic	IDH1	>>Annotation	O75874	IDH1	isocitrate dehydrogenase (NADP(+)) 1, cytosolic	3417	ENSG00000138413
O75915;F8WF90;C9JQU6;F8WF33	20.5395	20.7482	19.9445	0.803715	3	0	11.191	3113700	27	O75915;F8WF90;C9JQU6;F8WF33	PRA1 family protein 3	ARL6IP5	>>Annotation	O75915	ARL6IP5	ADP ribosylation factor like GTPase 6 interacting protein 5	10550	ENSG00000144746
O75937;S4R3J5	20.5555	20.5698	20.7366	0.181086	4	0	20.247	3324400	17	O75937	DnaJ homolog subfamily C member 8	DNAJC8	>>Annotation	O75937	DNAJC8	DnaJ heat shock protein family (Hsp40) member C8	22826	ENSG00000126698;ENSG00000285317
O75947;O75947-2;F5H608	22.7976	22.723	22.8785	0.155458	6	0	14.888	13806000	56	O75947;O75947-2;F5H608	"ATP synthase subunit d, mitochondrial"	ATP5H	>>Annotation	O75947	ATP5PD	ATP synthase peripheral stalk subunit d	10476	ENSG00000167863
O76003	21.5213	21.3505	21.5189	0.170771	5	0	12.794	6877500	20	O76003	Glutaredoxin-3	GLRX3	>>Annotation	O76003	GLRX3	glutaredoxin 3	10539	ENSG00000108010
O94808	24.4005	24.7302	24.6829	0.329699	1	0	3.5224	46243000	16	O94808	Glutamine--fructose-6-phosphate aminotransferase [isomerizing] 2	GFPT2	>>Annotation	O94808	GFPT2	glutamine-fructose-6-phosphate transaminase 2	9945	ENSG00000131459
O94826	20.101	18.9362	19.0781	1.16475	4	0	12.653	1431100	13	O94826	Mitochondrial import receptor subunit TOM70	TOMM70A	>>Annotation	O94826	TOMM70	translocase of outer mitochondrial membrane 70	9868	ENSG00000154174
O94979-6;O94979-4;H7BXG7;D6REX3;O94979-3;O94979-10;O94979-7;O94979-9;O94979-2;O94979;O94979-8;D6RHZ5;O94979-5;H0Y8W8;H0YAB3;H0Y8V7;H0YAF5	19.666	16.9331	18.6863	2.733	2	0.0028249	2.4362	783670	5	O94979-6;O94979-4;H7BXG7;D6REX3;O94979-3;O94979-10;O94979-7;O94979-9;O94979-2;O94979;O94979-8;D6RHZ5;O94979-5;H0Y8W8;H0YAB3;H0Y8V7;H0YAF5	Protein transport protein Sec31A	SEC31A	>>Annotation	O94979	SEC31A	SEC31 homolog A, COPII coat complex component	22872	ENSG00000138674
O95292	17.7947	17.6148	18.7332	1.11842	1	0	4.806	499600	6	O95292	Vesicle-associated membrane protein-associated protein B/C	VAPB	>>Annotation	O95292	VAPB	VAMP associated protein B and C	9217	ENSG00000124164
O95336;M0R1L2;M0R0U3;M0R261	19.2528	18.6256	17.4372	1.81561	2	0.0014717	2.7313	760590	5	O95336;M0R1L2;M0R0U3;M0R261	6-phosphogluconolactonase	PGLS	>>Annotation	O95336	PGLS	6-phosphogluconolactonase	25796	ENSG00000130313
O95347;O95347-2;Q5T821	16.4208	16.0242	16.7893	0.765091	2	0	3.916	189420	3	O95347;O95347-2;Q5T821	Structural maintenance of chromosomes protein 2	SMC2	>>Annotation	O95347	SMC2	structural maintenance of chromosomes 2	10592	ENSG00000136824
O95373;E9PLB2;E9PLJ0;O15397-2;O15397	23.4515	23.7367	23.5637	0.285166	18	0	63.767	26655000	108	O95373	Importin-7	IPO7	>>Annotation	O95373	IPO7	importin 7	10527	ENSG00000205339
O95486	15.436	15.984	16.0148	0.578802	1	0.0014514	2.6088	45994	2	O95486	Protein transport protein Sec24A	SEC24A	>>Annotation	O95486	SEC24A	SEC24 homolog A, COPII coat complex component	10802	ENSG00000113615
O95573;O60488-2;O60488	20.5377	20.6219	21.0269	0.489159	2	0	8.5386	3366600	16	O95573;O60488-2;O60488	Long-chain-fatty-acid--CoA ligase 3;Long-chain-fatty-acid--CoA ligase 4	ACSL3;ACSL4	>>Annotation	O95573	ACSL3	acyl-CoA synthetase long chain family member 3	2181	ENSG00000123983
O95757;E9PDE8;D6RJ96	20.6761	20.3634	20.4528	0.312723	10	0	21.154	2901300	20	O95757;E9PDE8;D6RJ96	Heat shock 70 kDa protein 4L	HSPA4L	>>Annotation	O95757	HSPA4L	heat shock protein family A (Hsp70) member 4 like	22824	ENSG00000164070
O95816-2;O95816	21.3774	21.2852	21.2007	0.17668	3	0	6.8579	5074800	16	O95816-2;O95816	BAG family molecular chaperone regulator 2	BAG2	>>Annotation	O95816	BAG2	BCL2 associated athanogene 2	9532	ENSG00000112208
O95817;C9JFK9	18.7394	16.5087	16.1069	2.63247	3	0.00074405	2.8432	271830	3	O95817;C9JFK9	BAG family molecular chaperone regulator 3	BAG3	>>Annotation	O95817	BAG3	BCL2 associated athanogene 3	9531	ENSG00000151929
O95831-3;O95831;E9PMA0;O95831-6;O95831-4;O95831-2	18.226	18.2237	17.671	0.554996	2	0	3.9548	445380	5	O95831-3;O95831;E9PMA0;O95831-6;O95831-4;O95831-2	"Apoptosis-inducing factor 1, mitochondrial"	AIFM1	>>Annotation	O95831	AIFM1	apoptosis inducing factor mitochondria associated 1	9131	ENSG00000156709
O96008;O96008-2;K7EJ57;K7EKG4	21.1252	20.8998	21.5649	0.665064	5	0	11.637	4703300	23	O96008;O96008-2;K7EJ57	Mitochondrial import receptor subunit TOM40 homolog	TOMM40	>>Annotation	O96008	TOMM40	translocase of outer mitochondrial membrane 40;microspherule protein 1	10452	ENSG00000130204
P00338;P00338-3;P00338-4;P00338-2;P00338-5;F5GXY2;F5GYU2;F5GXH2;F5H6W8;F5H5J4;F5GZQ4;F5GWW2;F5GXC7;F5H8H6;F5GXU1;Q6ZMR3;A0A087WUM2;F5H155;P07864;F5H5G7;G3XAP5;F5H245	29.1047	29.1169	29.091	0.0258789	29	0	181.99	1135400000	441	P00338;P00338-3;P00338-4;P00338-2;P00338-5;F5GXY2;F5GYU2	L-lactate dehydrogenase A chain	LDHA	>>Annotation	P00338	LDHA	lactate dehydrogenase A	3939	ENSG00000134333
P00367;P00367-3;P00367-2;P49448	22.8259	23.1709	23.2764	0.450478	9	0	31.902	17764000	45	P00367;P00367-3;P00367-2;P49448	"Glutamate dehydrogenase 1, mitochondrial;Glutamate dehydrogenase 2, mitochondrial"	GLUD1;GLUD2	>>Annotation	P00367	GLUD1	glutamate dehydrogenase 1	2746	ENSG00000148672
P00374-2;P00374	18.7876	16.8549	16.4784	2.30915	1	0	3.7274	345890	1	P00374-2;P00374	Dihydrofolate reductase	DHFR	>>Annotation	P00374	DHFR	dihydrofolate reductase	1719	ENSG00000228716
P00387-2;P00387;P00387-3;B1AHF3	21.9555	22.2063	22.2858	0.330332	4	0	24.566	9145300	23	P00387-2;P00387;P00387-3	NADH-cytochrome b5 reductase 3;NADH-cytochrome b5 reductase 3 membrane-bound form;NADH-cytochrome b5 reductase 3 soluble form	CYB5R3	>>Annotation	P00387	CYB5R3	cytochrome b5 reductase 3	1727	ENSG00000100243
P00390-4;P00390-2;P00390;P00390-5;P00390-3;A0A2R8YF59;H0YC68	22.9768	22.1795	22.7803	0.79727	7	0	24.327	13208000	30	P00390-4;P00390-2;P00390;P00390-5;P00390-3	"Glutathione reductase, mitochondrial"	GSR	>>Annotation	P00390	GSR	glutathione-disulfide reductase	2936	ENSG00000104687
P00403	20.7647	20.1602	20.7417	0.60457	3	0	6.1454	2991100	18	P00403	Cytochrome c oxidase subunit 2	MT-CO2	>>Annotation	P00403	COX2	cytochrome c oxidase subunit II;mitochondrially encoded cytochrome c oxidase II	4513	ENSG00000198712
P00441;H7BYH4	25.8941	25.6525	25.5841	0.309982	6	0	35.997	107870000	78	P00441;H7BYH4	Superoxide dismutase [Cu-Zn]	SOD1	>>Annotation	P00441	SOD1	superoxide dismutase 1	6647	ENSG00000142168
P00491;G3V5M2;G3V2H3;G3V393	23.7687	23.8419	23.8602	0.0915184	12	0	38.609	29412000	74	P00491;G3V5M2	Purine nucleoside phosphorylase	PNP	>>Annotation	P00491	PNP	purine nucleoside phosphorylase	4860	ENSG00000198805
P00492	23.3494	23.35	23.4478	0.0984821	8	0	40.223	21183000	82	P00492	Hypoxanthine-guanine phosphoribosyltransferase	HPRT1	>>Annotation	P00492	HPRT1	hypoxanthine phosphoribosyltransferase 1	3251	ENSG00000165704
P00505;P00505-2	24.814	24.7705	24.957	0.186571	14	0	79.415	57698000	94	P00505;P00505-2	"Aspartate aminotransferase, mitochondrial"	GOT2	>>Annotation	P00505	GOT2	glutamic-oxaloacetic transaminase 2	2806	ENSG00000125166
P00558;P00558-2;P07205	28.6466	28.741	28.6204	0.120539	32	0	170.43	843600000	421	P00558;P00558-2	Phosphoglycerate kinase 1	PGK1	>>Annotation	P00558	PGK1	phosphoglycerate kinase 1	5230	ENSG00000102144
P00568;Q5T9B7;H0YID2	21.4172	21.3127	20.4646	0.952568	4	0	8.3222	4791900	14	P00568;Q5T9B7;H0YID2	Adenylate kinase isoenzyme 1	AK1	>>Annotation	P00568	AK1	adenylate kinase 1	203	ENSG00000106992
P00846	20.7554	20.4324	20.137	0.618439	1	0	5.5855	3007900	10	P00846	ATP synthase subunit a	MT-ATP6	>>Annotation	P00846	ATP6	ATP synthase F0 subunit 6;mitochondrially encoded ATP synthase membrane subunit 6	4508	ENSG00000198899
P01024	17.3112	17.8478	16.8024	1.04546	2	0.00078555	3.3887	125620	1	P01024	Complement C3;Complement C3 beta chain;C3-beta-c;Complement C3 alpha chain;C3a anaphylatoxin;Acylation stimulating protein;Complement C3b alpha chain;Complement C3c alpha chain fragment 1;Complement C3dg fragment;Complement C3g fragment;Complement C3d fragment;Complement C3f fragment;Complement C3c alpha chain fragment 2	C3	>>Annotation	P01024	C3	complement C3	718	ENSG00000125730
P01891;P10316;A0A140T933;P01892;A0A1W2PPQ2;A0A1W2PRT9;A0A140T9I0;A0A140T955;A0A140T9X5;A0A140T913;A0A140T941;A0A1W2PS39;B0UXQ0;Q9GJ45;A0A1W2PQS8;A0A140T975;P16189;P30459;P16190;A0A140T9Z6;P10314;P30512;P16188;P30447;Q5SRN7;P04439;P13746-2;A0A1W2PS24;Q5SRN5;P05534;P13746;P30443;P30455;A0A1W2PSE7;A0A0G2JL56;A0A0G2JI36;A0A0G2JIF2;A0A1W2PQD0	23.5883	24.9275	24.4285	1.33917	9	0	43.686	44206000	75	P01891;P10316;A0A140T933;P01892;A0A1W2PPQ2;A0A1W2PRT9;A0A140T9I0;A0A140T955;A0A140T9X5;A0A140T913;A0A140T941;A0A1W2PS39;B0UXQ0;Q9GJ45;A0A1W2PQS8;A0A140T975;P16189;P30459;P16190;A0A140T9Z6;P10314;P30512;P16188	"HLA class I histocompatibility antigen, A-68 alpha chain;HLA class I histocompatibility antigen, A-69 alpha chain;HLA class I histocompatibility antigen, A-2 alpha chain;HLA class I histocompatibility antigen, A-31 alpha chain;HLA class I histocompatibility antigen, A-74 alpha chain;HLA class I histocompatibility antigen, A-33 alpha chain;HLA class I histocompatibility antigen, A-32 alpha chain;…	HLA-A	>>Annotation	P01891	HLA-A	major histocompatibility complex, class I, A	3105	ENSG00000235657
P02545-2;Q3BDU5;Q5TCI8	23.2512	22.9495	22.3924	0.858828	49	0	7.3953	15646000	16	P02545-2;Q3BDU5;Q5TCI8	Prelamin-A/C;Lamin-A/C	LMNA	>>Annotation	P02545	LMNA	lamin A/C	4000	ENSG00000160789
P02545;P02545-6;P02545-3;P02545-5;P02545-4;H0YAB0;A0A0C4DGC5	28.5235	28.7215	28.5696	0.198029	53	0	319.97	819180000	582	P02545;P02545-6;P02545-3;P02545-5;P02545-4	Prelamin-A/C;Lamin-A/C	LMNA	>>Annotation	P02545	LMNA	lamin A/C	4000	ENSG00000160789
P02786;G3V0E5;F8WBE5;H7C3V5	25.5933	25.8511	26.0998	0.506451	26	0	171.38	117090000	202	P02786;G3V0E5	"Transferrin receptor protein 1;Transferrin receptor protein 1, serum form"	TFRC	>>Annotation	P02786	TFRC	transferrin receptor	7037	ENSG00000072274
P02794;G3V192;E9PRK8;E9PKY7;G3V1D1;E9PPQ4;E9PQR3;E9PKM5;E9PK45	22.8339	23.0385	23.1994	0.365448	6	0	20.63	16923000	39	P02794;G3V192;E9PRK8;E9PKY7;G3V1D1	"Ferritin heavy chain;Ferritin heavy chain, N-terminally processed;Ferritin"	FTH1	>>Annotation	P02794	FTH1	ferritin heavy chain 1	2495	ENSG00000167996
P04040	18.6803	20.5414	18.6381	1.90335	2	0.0014482	2.5979	2047900	3	P04040	Catalase	CAT	>>Annotation	P04040	CAT	catalase	847	ENSG00000121691
P04075;J3KPS3;P04075-2;H3BQN4;H3BPS8;H3BUH7;H3BR04;H3BMQ8;H3BU78;H3BR68;A0A087WXX2;A0A3B3IS80;P05062	28.9045	29.1036	28.9023	0.201345	29	0	171.12	1031500000	438	P04075;J3KPS3;P04075-2;H3BQN4;H3BPS8;H3BUH7;H3BR04	Fructose-bisphosphate aldolase A;Fructose-bisphosphate aldolase	ALDOA	>>Annotation	P04075	AC093512.2	Homo sapiens uncharaterized LOC112694756 (LOC112694756), transcript variant 1, mRNA.;aldolase, fructose-bisphosphate A	112694756	ENSG00000285043;ENSG00000149925
P04080;A0A1W2PS52	23.5516	23.9166	23.9697	0.418173	3	0	24.722	29089000	37	P04080;A0A1W2PS52	Cystatin-B	CSTB	>>Annotation	P04080	CSTB	cystatin B	1476	ENSG00000160213
P04083;Q5T3N1;Q5T3N0	27.2	27.5204	27.0915	0.428892	23	0	323.31	327300000	306	P04083	Annexin A1	ANXA1	>>Annotation	P04083	ANXA1	annexin A1	301	ENSG00000135046
P04179-3;P04179-4;P04179-2;P04179;G8JLJ2;F5H3C5;G5E9P6;F5GXZ9;F5H4R2;F5GYZ5	21.4524	21.812	21.4381	0.373899	3	0	14.267	6289100	22	P04179-3;P04179-4;P04179-2;P04179	"Superoxide dismutase [Mn], mitochondrial"	SOD2	>>Annotation	P04179	SOD2	superoxide dismutase 2	6648	ENSG00000112096;ENSG00000285441
P04181;P04181-2	19.6032	17.6782	19.0352	1.92498	2	0	4.852	898350	6	P04181;P04181-2	"Ornithine aminotransferase, mitochondrial;Ornithine aminotransferase, hepatic form;Ornithine aminotransferase, renal form"	OAT	>>Annotation	P04181	OAT	ornithine aminotransferase	4942	ENSG00000065154
P04350;M0QYM7;M0R278;M0R042;M0R1I1	20.672	20.7345	19.4831	1.25141	24	0	3.9499	3228300	8	P04350	Tubulin beta-4A chain	TUBB4A	>>Annotation	P04350	TUBB4A	tubulin beta 4A class IVa	10382	ENSG00000104833
P04406;P04406-2;E7EUT5;O14556	31.0599	31.1409	31.1123	0.0809498	24	0	194.74	4501300000	588	P04406;P04406-2;E7EUT5	Glyceraldehyde-3-phosphate dehydrogenase	GAPDH	>>Annotation	P04406	GAPDH	glyceraldehyde-3-phosphate dehydrogenase	2597	ENSG00000111640
P04732;P04732-2	18.3615	16.3739	15.7689	2.59262	3	0	4.9489	174590	1	P04732	Metallothionein-1E	MT1E	>>Annotation	P04732	MT1E	metallothionein 1E	4493	ENSG00000169715
P04792;F8WE04;C9J3N8	27.0323	26.921	26.8484	0.183931	16	0	65.723	253090000	186	P04792	Heat shock protein beta-1	HSPB1	>>Annotation	P04792	HSPB1	heat shock protein family B (small) member 1	3315	ENSG00000106211
P04818-2;P04818	16.8727	15.5562	17.9643	2.40811	1	0	5.1682	62210	1	P04818-2;P04818	Thymidylate synthase	TYMS	>>Annotation	P04818	TYMS	thymidylate synthetase	7298	ENSG00000176890
P04843;B7Z4L4;F8WF32	23.6742	24.1664	24.1193	0.492155	13	0	42.632	32751000	73	P04843;B7Z4L4	Dolichyl-diphosphooligosaccharide--protein glycosyltransferase subunit 1	RPN1	>>Annotation	P04843	RPN1	ribophorin I	6184	ENSG00000163902
P04844-2;P04844;Q5JYR7;Q5JYR4;F2Z3K5	22.5467	22.4226	22.824	0.401468	9	0	35.819	12161000	67	P04844-2;P04844;Q5JYR7;Q5JYR4	Dolichyl-diphosphooligosaccharide--protein glycosyltransferase subunit 2	RPN2	>>Annotation	P04844	RPN2	ribophorin II	6185	ENSG00000118705
P04899;P04899-6;P04899-3;P04899-5;P04899-2;P04899-4;P63096;P63096-2;A0A3B3ITM0;P09471-2	22.8794	23.4342	23.2143	0.554714	8	0	17.159	18884000	28	P04899;P04899-6;P04899-3;P04899-5;P04899-2;P04899-4;P63096;P63096-2	Guanine nucleotide-binding protein G(i) subunit alpha-2;Guanine nucleotide-binding protein G(i) subunit alpha-1	GNAI2;GNAI1	>>Annotation	P04899	GNAI2	G protein subunit alpha i2	2771	ENSG00000114353
P05023-4;P05023;P05023-3;P05023-2;M0R116;A0A2R8YEY8;A0A0A0MT26;P13637;P13637-2;P13637-3;Q5TC01;Q5TC02;Q5TC05	24.2339	25.0325	24.9913	0.798618	21	0	128.9	57082000	121	P05023-4;P05023;P05023-3;P05023-2	Sodium/potassium-transporting ATPase subunit alpha-1	ATP1A1	>>Annotation	P05023	ATP1A1	ATPase Na+/K+ transporting subunit alpha 1	476	ENSG00000163399
P05141;Q9H0C2	24.5549	24.7552	24.8225	0.267641	14	0	36.371	51422000	87	P05141	"ADP/ATP translocase 2;ADP/ATP translocase 2, N-terminally processed"	SLC25A5	>>Annotation	P05141	SLC25A5	solute carrier family 25 member 5	292	ENSG00000005022
P05186;P05186-3;P05186-2;B1ANL0;REV__Q86WI3-3;REV__Q86WI3-2;REV__Q86WI3-5;REV__Q86WI3-6;REV__Q86WI3-4;REV__Q86WI3	23.571	23.6881	24.4091	0.838085	11	0	51.201	29553000	77	P05186;P05186-3;P05186-2	"Alkaline phosphatase, tissue-nonspecific isozyme"	ALPL	>>Annotation	P05186	ALPL	alkaline phosphatase, biomineralization associated	249	ENSG00000162551
P05198;H0YJS4;G3V4T5	23.303	22.9268	23.0639	0.376225	6	0	59.096	17036000	39	P05198;H0YJS4;G3V4T5	Eukaryotic translation initiation factor 2 subunit 1	EIF2S1	>>Annotation	P05198	EIF2S1	eukaryotic translation initiation factor 2 subunit alpha	1965	ENSG00000134001
P05204;A0A087WZE9;Q15651-2;Q15651	20.8041	20.9113	21.3635	0.559338	2	0	6.5163	4429300	19	P05204;A0A087WZE9;Q15651-2;Q15651	Non-histone chromosomal protein HMG-17;High mobility group nucleosome-binding domain-containing protein 3	HMGN2;HMGN3	>>Annotation	P05204	HMGN2	high mobility group nucleosomal binding domain 2	3151	ENSG00000198830
P05386	24.0087	23.8854	24.0981	0.21273	5	0	30.72	31864000	33	P05386	60S acidic ribosomal protein P1	RPLP1	>>Annotation	P05386	RPLP1	ribosomal protein lateral stalk subunit P1	6176	ENSG00000137818
P05387;H0YDD8;P05386-2	26.3299	26.4798	26.1676	0.312218	9	0	85.627	165550000	91	P05387	60S acidic ribosomal protein P2	RPLP2	>>Annotation	P05387	RPLP2	ribosomal protein lateral stalk subunit P2	6181	ENSG00000177600
P05388;F8VWS0;P05388-2;F8VU65;F8VW21;G3V210;F8VQY6;F8VPE8;F8VRK7;F8VZS0;Q8NHW5;F8VS58;F8VWV4;F8W1K8;F8VYN4	26.4218	26.1118	26.0377	0.384109	16	0	95.41	149390000	169	P05388;F8VWS0;P05388-2;F8VU65;F8VW21;G3V210;F8VQY6;F8VPE8;F8VRK7;F8VZS0;Q8NHW5;F8VS58	60S acidic ribosomal protein P0;60S acidic ribosomal protein P0-like	RPLP0;RPLP0P6	>>Annotation	P05388	RPLP0	ribosomal protein lateral stalk subunit P0	6175	ENSG00000089157
P05455;E7ERC4;E9PFL9;E9PGX9	23.4375	23.4716	23.5738	0.136349	12	0	34.738	23207000	58	P05455;E7ERC4	Lupus La protein	SSB	>>Annotation	P05455	SSB	small RNA binding exonuclease protection factor La;Sjogren syndrome antigen B	6741	ENSG00000138385
P05556;P05556-2;P05556-5;P05556-4;P05556-3;C9JPK5;H7C4N8;E7ERX5;Q5T3E6;E9PLR6;E7EUI6;E7EQW5	23.9977	24.2172	24.3728	0.375042	9	0	51.936	37726000	90	P05556;P05556-2;P05556-5;P05556-4;P05556-3	Integrin beta-1	ITGB1	>>Annotation	P05556	ITGB1	integrin subunit beta 1	3688	ENSG00000150093
P05771;P05771-2;P17252	16.2363	16.5693	18.9834	2.74714	2	0.0041181	2.178	313960	2	P05771;P05771-2;P17252	Protein kinase C beta type;Protein kinase C alpha type	PRKCB;PRKCA	>>Annotation	P05771	PRKCB	protein kinase C beta	5579	ENSG00000166501
P05783;F8VZY9;CON__Q92764;C4AM86;CON__Q497I4;Q92764;CON__H-INV:HIT000015463	27.7314	27.9178	28.2076	0.476166	33	0	194.86	500640000	380	P05783;F8VZY9	"Keratin, type I cytoskeletal 18"	KRT18	>>Annotation	P05783	KRT18	keratin 18	3875	ENSG00000111057
P05937-2;P05937	19.1988	18.1102	17.1546	2.04421	1	1	-2	1545000	0	P05937-2;P05937	Calbindin	CALB1	>>Annotation	P05937	CALB1	calbindin 1	793	ENSG00000104327
P05976-2;P05976;P08590	23.278	23.9106	22.8778	1.03277	2	0	22.671	24156000	16	P05976-2;P05976;P08590	"Myosin light chain 1/3, skeletal muscle isoform;Myosin light chain 3"	MYL1;MYL3	>>Annotation	P05976	MYL1	myosin light chain 1	4632	ENSG00000168530
P06576;H0YH81;F8W079;F8W0P7;H0YI37	27.4677	27.3482	27.2588	0.208893	26	0	242.17	335200000	318	P06576;H0YH81;F8W079	"ATP synthase subunit beta, mitochondrial;ATP synthase subunit beta"	ATP5B	>>Annotation	P06576	ATP5F1B	ATP synthase F1 subunit beta	506	ENSG00000110955
P06733-2	20.3173	21.0101	20.8699	0.692835	27	0	5.1258	3557500	12	P06733-2	Alpha-enolase	ENO1	>>Annotation	P06733	ENO1	enolase 1	2023	ENSG00000074800
P06733;A0A2R8Y6G6;K7EM90;A0A2R8YEM5;A0A2R8Y879;K7ERS8;A0A2R8Y798;A0A2R8YEG5;A0A2R8Y6I8;E5RI09;E5RG95;K7EPM1;K7EKN2;F5H1C3	30.1084	30.0825	30.0356	0.0727234	38	0	323.31	2219000000	665	P06733;A0A2R8Y6G6	Alpha-enolase	ENO1	>>Annotation	P06733	ENO1	enolase 1	2023	ENSG00000074800
P06744;A0A2U3TZU2;A0A0A0MTS2;P06744-2;K7EQ48;A0A0J9YXP8;A0A2R8Y6C7;A0A0J9YYH3;A0A0J9YX90;K7EPY4;K7ERC6;K7ENA0;CON__Q3ZBD7;K7EP41;A0A0J9YXM3;K7ELR7;A0A2R8YF08;A0A0J9YYI8;K7ESF4;K7EIL4;K7ERK8;A0A0J9YXH9;Q8N196	27.0249	26.9983	26.9848	0.0400658	19	0	162.04	263380000	224	P06744;A0A2U3TZU2;A0A0A0MTS2;P06744-2;K7EQ48;A0A0J9YXP8;A0A2R8Y6C7;A0A0J9YYH3;A0A0J9YX90	Glucose-6-phosphate isomerase	GPI	>>Annotation	P06744	GPI	glucose-6-phosphate isomerase	2821	ENSG00000105220;ENSG00000282019
P06748-2;P06748;P06748-3;E5RI98;E5RGW4	27.2779	27.5624	27.4937	0.284477	19	0	149.37	359320000	202	P06748-2;P06748;P06748-3	Nucleophosmin	NPM1	>>Annotation	P06748	NPM1	nucleophosmin 1	4869	ENSG00000181163
P06753-2;P06753-5;A0A087WWU8;P06753-3;P06753-6;Q5HYB6;P06753-4;Q5VU61;D6R904;D6RFM2	27.0907	27.2615	27.0251	0.236435	24	0	175.7	287420000	284	P06753-2;P06753-5;A0A087WWU8;P06753-3;P06753-6;Q5HYB6;P06753-4;Q5VU61;D6R904	Tropomyosin alpha-3 chain	TPM3;DKFZp686J1372	>>Annotation	P06753	TPM3	tropomyosin 3	7170	ENSG00000143549
P06756-3;P06756-2;P06756	19.6437	19.1742	19.5529	0.469442	2	0	4.2686	1311600	5	P06756-3;P06756-2;P06756	Integrin alpha-V;Integrin alpha-V heavy chain;Integrin alpha-V light chain	ITGAV	>>Annotation	P06756	ITGAV	integrin subunit alpha V	3685	ENSG00000138448
P07108;B8ZWD1;A0A0A0MTI5;P07108-3;P07108-2;P07108-4;P07108-5;P07108-6	23.3898	23.5156	23.7029	0.313107	4	0	11.773	23019000	30	P07108;B8ZWD1;A0A0A0MTI5;P07108-3;P07108-2;P07108-4;P07108-5;P07108-6	Acyl-CoA-binding protein	DBI	>>Annotation	P07108	DBI	diazepam binding inhibitor, acyl-CoA binding protein	1622	ENSG00000155368
P07195;A0A3B3IS95;A8MW50;C9J7H8;F5H793	28.133	28.1743	28.2801	0.147161	25	0	128.72	595420000	300	P07195;A0A3B3IS95;A8MW50;C9J7H8	L-lactate dehydrogenase B chain;L-lactate dehydrogenase	LDHB	>>Annotation	P07195	LDHB	lactate dehydrogenase B	3945	ENSG00000111716
P07237;H7BZ94;I3L312;I3L398;H0Y3Z3;I3NI03;I3L4M2;I3L3U6;I3L0S0;I3L3P5;I3L1Y5;I3L514	26.8127	26.9365	27.0492	0.236416	28	0	208.23	249820000	305	P07237;H7BZ94;I3L312	Protein disulfide-isomerase	P4HB	>>Annotation	P07237	P4HB	prolyl 4-hydroxylase subunit beta	5034	ENSG00000185624
P07355;P07355-2;H0YN42;H0YMU9;H0YMD0;A6NMY6;H0YM50;H0YKS4;H0YNP5;H0YMM1;H0YN28;H0YL33;H0YKX9;H0YMT9;H0YLV6;H0YKZ7;H0YMW4;H0YKL9;H0YNA0;H0YKV8;H0YN52;H0YMD9;H0YNB8;H0YKN4;H0YLE2	29.6572	29.7865	29.7732	0.129229	36	0	323.31	1734200000	438	P07355;P07355-2;H0YN42;H0YMU9;H0YMD0;A6NMY6;H0YM50;H0YKS4;H0YNP5	Annexin A2;Annexin;Putative annexin A2-like protein	ANXA2;ANXA2P2	>>Annotation	P07355	ANXA2	annexin A2	302	ENSG00000182718
P07384;E9PL37;E9PRM1	18.9276	18.6725	19.2026	0.530134	2	0	3.746	981790	7	P07384;E9PL37;E9PRM1	Calpain-1 catalytic subunit	CAPN1	>>Annotation	P07384	CAPN1	calpain 1	823	ENSG00000014216
P07602;C9JIZ6;P07602-2;P07602-3;Q5BJH1;A0A0J9YXB8	23.4796	23.3811	24.2915	0.910381	11	0	36.312	26010000	67	P07602;C9JIZ6;P07602-2;P07602-3	Prosaposin;Saposin-A;Saposin-B-Val;Saposin-B;Saposin-C;Saposin-D	PSAP	>>Annotation	P07602	PSAP	prosaposin	5660	ENSG00000197746
P07737;K7EJ44;CON__P02584;I3L3D5	28.069	28.3941	28.2122	0.32505	16	0	138.48	623110000	210	P07737;K7EJ44	Profilin-1	PFN1	>>Annotation	P07737	PFN1	profilin 1	5216	ENSG00000108518
P07741;H3BQF1;H3BQZ9;P07741-2;H3BQB1;H3BSW3	22.1896	22.1659	22.2188	0.0528889	7	0	25.697	9108200	65	P07741;H3BQF1;H3BQZ9;P07741-2;H3BQB1	Adenine phosphoribosyltransferase	APRT	>>Annotation	P07741	APRT	adenine phosphoribosyltransferase	353	ENSG00000198931
P07814;V9GYZ6;V9GZ76	23.7904	23.6646	23.8431	0.178473	21	0	62.736	28072000	102	P07814;V9GYZ6	Bifunctional glutamate/proline--tRNA ligase;Glutamate--tRNA ligase;Proline--tRNA ligase	EPRS	>>Annotation	P07814	EPRS	glutamyl-prolyl-tRNA synthetase	2058	ENSG00000136628
P07900;P07900-2;G3V2J8;Q14568;Q58FG0	27.9329	27.593	28.0884	0.495369	53	0	223.21	473130000	409	P07900;P07900-2	Heat shock protein HSP 90-alpha	HSP90AA1	>>Annotation	P07900	HSP90AA1	heat shock protein 90 alpha family class A member 1	3320	ENSG00000080824
P07919;A0A096LP55;K7EQR3;Q08E86;K7EQ86;Q14667-2;Q14667	22.6432	22.726	22.3553	0.37075	3	0	8.7278	12630000	25	P07919	"Cytochrome b-c1 complex subunit 6, mitochondrial"	UQCRH	>>Annotation	P07919	UQCRH	ubiquinol-cytochrome c reductase hinge protein	7388	ENSG00000173660
P07954-2;P07954	22.8406	22.6147	22.388	0.452612	10	0	30.365	12606000	46	P07954-2;P07954	"Fumarate hydratase, mitochondrial"	FH	>>Annotation	P07954	FH	fumarate hydratase	2271	ENSG00000091483
P08133-2;P08133;E5RK69;E7EMC6;E5RJF5;E5RK63;E5RFF0;H0YC77;E5RIU8;E5RJR0;E5RI05	22.3012	21.7214	21.7202	0.581003	11	0	26.65	7826500	37	P08133-2;P08133;E5RK69;E7EMC6	Annexin A6;Annexin	ANXA6	>>Annotation	P08133	ANXA6	annexin A6	309	ENSG00000197043
P08195-2;F5H0E2;F5H867;F5GZR9	27.5656	27.582	27.5151	0.0669441	24	0	149.2	390560000	286	P08195-2	4F2 cell-surface antigen heavy chain	SLC3A2	>>Annotation	P08195	SLC3A2	solute carrier family 3 member 2	6520	ENSG00000168003
P08238;Q58FF7;Q58FG1;Q92538-3;Q92538-2;Q92538	29.8609	29.7649	29.7154	0.145481	55	0	323.31	1858700000	660	P08238	Heat shock protein HSP 90-beta	HSP90AB1	>>Annotation	P08238	HSP90AB1	heat shock protein 90 alpha family class B member 1	3326	ENSG00000096384
P08240-2;P08240	16.9349	18.186	16.0213	2.16468	2	0.00078309	3.3764	106480	5	P08240-2;P08240	Signal recognition particle receptor subunit alpha	SRPR	>>Annotation	P08240	SRPRA	SRP receptor subunit alpha	6734	ENSG00000182934
P08243-2;P08243;P08243-3;F8WEJ5;C9JLN6;C9JM09;C9JT45;C9J057	20.2959	19.8704	19.5256	0.770355	4	0	14.913	2147900	17	P08243-2;P08243;P08243-3;F8WEJ5	Asparagine synthetase [glutamine-hydrolyzing]	ASNS	>>Annotation	P08243	ASNS	asparagine synthetase (glutamine-hydrolyzing)	440	ENSG00000070669
P08559;P08559-4;P08559-3;P08559-2;Q5JPU0;Q5JPT9;Q5JPU1;P29803;Q5JPU3;Q5JPU2	22.2877	21.8717	22.0712	0.415958	8	0	23.626	8321800	28	P08559;P08559-4;P08559-3;P08559-2	"Pyruvate dehydrogenase E1 component subunit alpha, somatic form, mitochondrial"	PDHA1	>>Annotation	P08559	PDHA1	pyruvate dehydrogenase E1 alpha 1 subunit	5160	ENSG00000131828
P08574	20.0699	19.4716	20.1888	0.717205	3	0	7.004	1937300	11	P08574	"Cytochrome c1, heme protein, mitochondrial"	CYC1	>>Annotation	P08574	CYC1	cytochrome c1	1537	ENSG00000179091
P08621-2;P08621;P08621-3;M0QYR1;M0QX04;P08621-4	21.6232	22.9317	22.3489	1.30842	5	0	19.018	10831000	30	P08621-2;P08621;P08621-3;M0QYR1	U1 small nuclear ribonucleoprotein 70 kDa	SNRNP70	>>Annotation	P08621	SNRNP70	small nuclear ribonucleoprotein U1 subunit 70	6625	ENSG00000104852
P08670;B0YJC4;B0YJC5;A0A1B0GTT5;A0A1B0GVG8;P17661;P41219;P41219-2;H7C5W5;F8W835;E7ESP9;P12036-2;E7EMV2;P07196;P07197;P07197-2;Q16352;P12036	29.747	30.0558	29.6144	0.441465	54	0	323.31	1877100000	710	P08670;B0YJC4;B0YJC5	Vimentin	VIM	>>Annotation	P08670	VIM	vimentin	7431	ENSG00000026025
P08754;A8MTJ3;P19087;P11488;A0A1W2PRE1;Q5JWD1;A2A2R6;A0A1W2PS82;A0A087WZE5;A0A3B3IUA8;H0Y7E8;A0A1W2PQK2;A0A087WTB6;A0A1W2PRJ7;P38405-3;P09471;P38405;P38405-2	19.4815	19.4201	19.6994	0.27923	6	0.0028409	2.4856	1606800	6	P08754	Guanine nucleotide-binding protein G(k) subunit alpha	GNAI3	>>Annotation	P08754	GNAI3	G protein subunit alpha i3	2773	ENSG00000065135
P08758;D6RBL5;D6RBE9;E9PHT9;D6RCN3	26.3287	26.3774	26.2636	0.113794	24	0	144.14	165110000	239	P08758;D6RBL5;D6RBE9;E9PHT9	Annexin A5;Annexin	ANXA5	>>Annotation	P08758	ANXA5	annexin A5	308	ENSG00000164111
P09104-2;P09104;F5H0C8;U3KQP4	16.7659	16.5979	17.1921	0.594236	5	0.0080107	1.9727	84121	1	P09104-2;P09104;F5H0C8	Gamma-enolase;Enolase	ENO2	>>Annotation	P09104	ENO2	enolase 2	2026	ENSG00000111674
P09211;A8MX94;A0A087X2E9;A0A2R8Y5E5;A0A087X243	26.8764	26.6492	26.6878	0.227182	12	0	161.65	223990000	184	P09211;A8MX94	Glutathione S-transferase P	GSTP1	>>Annotation	P09211	GSTP1	glutathione S-transferase pi 1	2950	ENSG00000084207
P09382;F8WEI7	27.3945	27.7452	27.8431	0.448561	8	0	62.313	415830000	114	P09382	Galectin-1	LGALS1	>>Annotation	P09382	LGALS1	galectin 1	3956	ENSG00000100097
P09429;Q5T7C4;B2RPK0;P23497	25.9557	26.2296	26.0796	0.273853	13	0	38.941	140680000	113	P09429;Q5T7C4	High mobility group protein B1	HMGB1	>>Annotation	P09429	HMGB1	high mobility group box 1	3146	ENSG00000189403
P09488-2;P09488;B9ZVX7;E7EWW9;H3BRM6;A0A0A0MR85;Q03013-2;Q03013;A0A3B3IU61;A6NNT0	20.6008	19.9172	20.0554	0.683533	4	0	7.4883	2451700	11	P09488-2;P09488;B9ZVX7;E7EWW9;H3BRM6;A0A0A0MR85;Q03013-2;Q03013	Glutathione S-transferase Mu 1;Glutathione S-transferase Mu 4	GSTM1;GSTM4	>>Annotation	P09488	GSTM1	glutathione S-transferase mu 1	2944	ENSG00000134184
P09496-2;P09496-4;P09496-3;P09496;F8WF69;P09496-5;C9J8P9	23.2728	23.0826	23.0985	0.19026	6	0	33.492	18780000	35	P09496-2;P09496-4;P09496-3;P09496;F8WF69;P09496-5	Clathrin light chain A	CLTA	>>Annotation	P09496	CLTA	clathrin light chain A	1211	ENSG00000122705
P09525;Q6P452;P09525-2;B4E1S2	20.2053	19.8273	20.3958	0.568481	3	0	9.7548	2256600	15	P09525;Q6P452;P09525-2	Annexin A4;Annexin	ANXA4	>>Annotation	P09525	ANXA4	annexin A4	307	ENSG00000196975
P09661;H0YKK0;H0YMA0	20.2875	19.6985	19.4804	0.807108	2	0	4.8676	1943500	9	P09661;H0YKK0;H0YMA0	U2 small nuclear ribonucleoprotein A	SNRPA1	>>Annotation	P09661	SNRPA1	small nuclear ribonucleoprotein polypeptide A'	6627	ENSG00000131876
P09874;Q5VX84;Q5VX85	23.9206	23.8761	23.8962	0.0444698	19	0	45.428	29870000	65	P09874	Poly [ADP-ribose] polymerase 1	PARP1	>>Annotation	P09874	PARP1	poly(ADP-ribose) polymerase 1	142	ENSG00000143799
P09960-4;P09960;P09960-3;P09960-2	21.766	21.9467	22.4053	0.639372	9	0	23.216	8655500	32	P09960-4;P09960;P09960-3;P09960-2	Leukotriene A-4 hydrolase	LTA4H	>>Annotation	P09960	LTA4H	leukotriene A4 hydrolase	4048	ENSG00000111144
P09972;K7EKH5;C9J8F3;J3KSV6;J3QKP5;A8MVZ9	21.4857	21.703	21.2853	0.417688	5	0	10.263	5957700	11	P09972	Fructose-bisphosphate aldolase C	ALDOC	>>Annotation	P09972	ALDOC	aldolase, fructose-bisphosphate C	230	ENSG00000109107
P0DN76;Q01081;Q01081-2;Q8WU68-3;Q8WU68;A0A1B0GW87;M0QYK5;M0R2N4;Q01081-3;Q8WU68-2;K7EJH3;K7EJM7;Q01081-4	22.5257	22.665	22.5212	0.143847	6	0	21.441	12284000	45	P0DN76;Q01081;Q01081-2;Q8WU68-3;Q8WU68;A0A1B0GW87;M0QYK5;M0R2N4;Q01081-3;Q8WU68-2	Splicing factor U2AF 35 kDa subunit;Splicing factor U2AF 26 kDa subunit	U2AF1;U2AF1L4	>>Annotation	P0DN76	U2AF1L5	U2 small nuclear RNA auxiliary factor 1 like 5;U2 small nuclear RNA auxiliary factor 1	102724594	ENSG00000275895;ENSG00000160201
P0DP25;P0DP24;P0DP23;H0Y7A7;M0QZ52;F8WBR5;G3V479;E7ETZ0;E7EMB3;Q96HY3;G3V361	24.6906	24.5638	24.4314	0.259268	5	0	46.036	49029000	50	P0DP25;P0DP24;P0DP23;H0Y7A7;M0QZ52;F8WBR5;G3V479;E7ETZ0;E7EMB3		CALM2;CALM3;CALM1	>>Annotation	P0DP25	CALM1	calmodulin 1;calmodulin 2;calmodulin 3	801	ENSG00000198668;ENSG00000143933;ENSG00000160014
P10155-3;P10155-5;P10155-4;P10155;P10155-2	16.3344	18.2334	18.3921	2.05773	2	0.00074683	2.9111	397510	5	P10155-3;P10155-5;P10155-4;P10155;P10155-2	60 kDa SS-A/Ro ribonucleoprotein	TROVE2	>>Annotation	P10155	RO60	Ro60, Y RNA binding protein;TROVE domain family member 2	6738	ENSG00000116747
P10412;P16402;P22492;Q02539	20.6188	20.9978	20.9763	0.379021	10	0	6.8842	4019800	6	P10412;P16402	Histone H1.4;Histone H1.3	HIST1H1E;HIST1H1D	>>Annotation	P10412	HIST1H1E	histone cluster 1 H1 family member e	3008	ENSG00000168298
P10599;P10599-2	27.1144	27.1001	27.0541	0.0602226	10	0	43.242	279390000	103	P10599;P10599-2	Thioredoxin	TXN	>>Annotation	P10599	TXN	thioredoxin	7295	ENSG00000136810
P10768;U3KQT1;H7BZT7;X6RA14	22.3971	21.9892	22.4027	0.41345	4	0	12.943	10271000	32	P10768;U3KQT1;H7BZT7;X6RA14	S-formylglutathione hydrolase	ESD	>>Annotation	P10768	ESD	esterase D	2098	ENSG00000139684
P10809;E7EXB4;E7ESH4;P10809-2;C9JL25;C9JCQ4;C9JL19;C9J0S9	29.4515	29.4591	29.3983	0.0608654	49	0	323.31	1396000000	722	P10809	"60 kDa heat shock protein, mitochondrial"	HSPD1	>>Annotation	P10809	HSPD1	heat shock protein family D (Hsp60) member 1	3329	ENSG00000144381
P11021;REV__H3BUZ0;REV__Q9NXD2-2;REV__Q9NXD2	28.3262	28.3127	28.471	0.158281	37	0	255.41	671320000	467	P11021	78 kDa glucose-regulated protein	HSPA5	>>Annotation	P11021	HSPA5	heat shock protein family A (Hsp70) member 5	3309	ENSG00000044574
P11142;E9PKE3;P11142-2;E9PNE6;E9PN89;A8K7Q2;E9PLF4;E9PQQ4;E9PQK7;E9PPY6;E9PN25;E9PI65;E9PS65;P54652;E9PM13	29.3358	29.1745	29.2197	0.161314	37	0	207.64	1250600000	517	P11142;E9PKE3;P11142-2;E9PNE6;E9PN89;A8K7Q2	Heat shock cognate 71 kDa protein	HSPA8	>>Annotation	P11142	HSPA8	heat shock protein family A (Hsp70) member 8	3312	ENSG00000109971
P11166;Q8TDB8-4;P11169;Q8TDB8-2;Q8TDB8;Q8TDB8-5	23.5507	23.8214	23.5054	0.316004	6	0	21.786	26053000	45	P11166	"Solute carrier family 2, facilitated glucose transporter member 1"	SLC2A1	>>Annotation	P11166	SLC2A1	solute carrier family 2 member 1	6513	ENSG00000117394
P11177-2;P11177;C9J634;P11177-3;F8WF02	23.1828	22.832	23.0365	0.350836	6	0	29.462	17062000	37	P11177-2;P11177;C9J634;P11177-3;F8WF02	"Pyruvate dehydrogenase E1 component subunit beta, mitochondrial"	PDHB	>>Annotation	P11177	PDHB	pyruvate dehydrogenase E1 beta subunit	5162	ENSG00000168291
P11279;P11279-2	24.1947	24.106	24.6314	0.525423	5	0	18.176	40885000	46	P11279;P11279-2	Lysosome-associated membrane glycoprotein 1	LAMP1	>>Annotation	P11279	LAMP1	lysosomal associated membrane protein 1	3916	ENSG00000185896
P11388;P11388-2;P11388-3;P11388-4	19.2782	20.5837	20.5116	1.30554	4	0	11.992	2375400	16	P11388;P11388-2;P11388-3;P11388-4	DNA topoisomerase 2-alpha	TOP2A	>>Annotation	P11388	TOP2A	DNA topoisomerase II alpha	7153	ENSG00000131747
P11413;P11413-3;P11413-2;E7EUI8;E7EM57;E9PD92	24.7846	24.3322	24.7499	0.452324	22	0	72.822	50896000	144	P11413;P11413-3;P11413-2;E7EUI8;E7EM57;E9PD92	Glucose-6-phosphate 1-dehydrogenase	G6PD	>>Annotation	P11413	G6PD	glucose-6-phosphate dehydrogenase	2539	ENSG00000160211
P11498;E9PS68;E9PRE7;P11498-2	18.405	19.7308	20.85	2.44496	5	0	12.369	1924500	12	P11498;E9PS68	"Pyruvate carboxylase, mitochondrial"	PC	>>Annotation	P11498	PC	pyruvate carboxylase	5091	ENSG00000173599
P11586;F5H2F4;V9GYY3	25.147	24.9876	25.1212	0.159342	24	0	83.538	69325000	177	P11586;F5H2F4	"C-1-tetrahydrofolate synthase, cytoplasmic;Methylenetetrahydrofolate dehydrogenase;Methenyltetrahydrofolate cyclohydrolase;Formyltetrahydrofolate synthetase;C-1-tetrahydrofolate synthase, cytoplasmic, N-terminally processed"	MTHFD1	>>Annotation	P11586	MTHFD1	methylenetetrahydrofolate dehydrogenase, cyclohydrolase and formyltetrahydrofolate synthetase 1	4522	ENSG00000100714
P11717	19.2623	17.9603	20.0173	2.05697	4	0	9.6985	945070	5	P11717	Cation-independent mannose-6-phosphate receptor	IGF2R	>>Annotation	P11717	IGF2R	insulin like growth factor 2 receptor	3482	ENSG00000197081
P11766;D6RFE4;D6RAY0;D6R9G2;H0YAG8	21.0743	20.9306	20.2028	0.871553	3	0	4.895	3669600	8	P11766;D6RFE4	Alcohol dehydrogenase class-3	ADH5	>>Annotation	P11766	ADH5	alcohol dehydrogenase 5 (class III), chi polypeptide	128	ENSG00000197894
P11940;E7EQV3;A0A087WTT1;P11940-2;E7ERJ7;H0YAR2;Q9H361;H0YBN4;H0YAP2;H0YB86;Q4VXU2;E5RJB9;E5RGH3;E5RH24;Q4VXU2-2;H0YEQ8;H0YAS7;H0YB75;H0YAS6;E5RHG7;Q96DU9-2;Q96DU9;E5RFD8;H0YER0;E5RGC4;H0Y6X6;Q5JQF8;H0YC10	25.8803	25.9219	25.6871	0.234818	25	0	105.83	115930000	195	P11940;E7EQV3;A0A087WTT1;P11940-2;E7ERJ7;H0YAR2	Polyadenylate-binding protein 1;Polyadenylate-binding protein	PABPC1	>>Annotation	P11940	PABPC1	poly(A) binding protein cytoplasmic 1	26986	ENSG00000070756
P12004	25.4188	25.2119	25.316	0.206942	12	0	61.594	80041000	131	P12004	Proliferating cell nuclear antigen	PCNA	>>Annotation	P12004	PCNA	proliferating cell nuclear antigen	5111	ENSG00000132646
P12081;B4DDD8;P12081-4;B4E1C5;P12081-2;P12081-3;E7ETE2;B3KWE1;A0A2R8Y3N3;A0A2R8Y5P7;D6RB22;B4DQ67;P49590-2;A0A2R8Y6I1;P49590;D6RF05;A0A2R8YCI2;A0A2R8YFR1;D6RJE6	21.0889	20.9715	20.836	0.252941	7	0	25.952	4675600	24	P12081;B4DDD8;P12081-4;B4E1C5;P12081-2;P12081-3;E7ETE2;B3KWE1	"Histidine--tRNA ligase, cytoplasmic"	HARS	>>Annotation	P12081	HARS	histidyl-tRNA synthetase	3035	ENSG00000170445
P12236;P12235;V9GYG0	25.759	26.2523	26.1371	0.493258	15	0	51.406	137950000	135	P12236;P12235	"ADP/ATP translocase 3;ADP/ATP translocase 3, N-terminally processed;ADP/ATP translocase 1"	SLC25A6;SLC25A4	>>Annotation	P12236	SLC25A6	solute carrier family 25 member 6	293	ENSG00000169100
P12268;H0Y4R1;E7ETK5;C9K0R9;A0A3B3IRL5;C9J381;P20839-2;P20839-4;P20839;P20839-3;P20839-7;P20839-5;P20839-6	24.6429	24.6194	24.7554	0.135956	16	0	53.009	51709000	114	P12268;H0Y4R1	Inosine-5-monophosphate dehydrogenase 2	IMPDH2	>>Annotation	P12268	IMPDH2	inosine monophosphate dehydrogenase 2	3615	ENSG00000178035
P12270;P12270-2	19.9253	19.4834	19.6331	0.441969	5	0	16.691	1573200	29	P12270	Nucleoprotein TPR	TPR	>>Annotation	P12270	TPR	translocated promoter region, nuclear basket protein	7175	ENSG00000047410
P12277;G3V4N7;H0YJG0;G3V461;H0YJK0	25.0693	25.2667	25.3122	0.24291	14	0	104.68	75883000	140	P12277;G3V4N7	Creatine kinase B-type	CKB	>>Annotation	P12277	CKB	creatine kinase B	1152	ENSG00000166165
P12429;D6RA82;D6RFG5;D6RCA8;D6RFJ9;D6RAZ8	23.7907	24.2536	24.1741	0.462898	14	0	47.713	35083000	77	P12429;D6RA82	Annexin A3;Annexin	ANXA3	>>Annotation	P12429	ANXA3	annexin A3	306	ENSG00000138772
P12814-2;P12814;P12814-3;P12814-4;H9KV75;G3V2W4;G3V2N5;H7C5W8;H0YJ11;H0YJW3;G3V2X9	24.3057	24.613	24.3986	0.307257	31	0	114.48	44265000	95	P12814-2;P12814;P12814-3;P12814-4;H9KV75	Alpha-actinin-1	ACTN1	>>Annotation	P12814	ACTN1	actinin alpha 1	87	ENSG00000072110
P12956;B1AHC9;P12956-2	26.183	26.1205	26.1282	0.0625763	27	0	147.56	144860000	277	P12956;B1AHC9;P12956-2	X-ray repair cross-complementing protein 6	XRCC6	>>Annotation	P12956	XRCC6	X-ray repair cross complementing 6	2547	ENSG00000196419
P13010;C9JZ81;H7C0H9	25.5414	25.5287	25.5783	0.0495949	32	0	92.094	98212000	234	P13010	X-ray repair cross-complementing protein 5	XRCC5	>>Annotation	P13010	XRCC5	X-ray repair cross complementing 5	7520	ENSG00000079246
P13073;Q86WV2;H3BPG0;H3BN72;H3BNV9	21.5886	22.1994	22.4815	0.892845	2	0	4.8895	9068200	21	P13073;Q86WV2;H3BPG0;H3BN72;H3BNV9	"Cytochrome c oxidase subunit 4 isoform 1, mitochondrial"	COX4I1	>>Annotation	P13073	COX4I1	cytochrome c oxidase subunit 4I1	1327	ENSG00000131143
P13473-2;P13473;P13473-3;H0YCG2	18.2178	19.0284	18.8621	0.810535	2	0	6.6235	968480	4	P13473-2;P13473;P13473-3;H0YCG2	Lysosome-associated membrane glycoprotein 2	LAMP2	>>Annotation	P13473	LAMP2	lysosomal associated membrane protein 2	3920	ENSG00000005893
P13489;E9PMJ3;E9PLZ3;E9PIM9;E9PIK5;H0YCR7;E9PMN0;E9PMA9;E9PR82;E9PMI1	22.2257	22.4305	22.5782	0.35251	11	0	30.117	11682000	35	P13489;E9PMJ3;E9PLZ3;E9PIM9	Ribonuclease inhibitor	RNH1	>>Annotation	P13489	RNH1	ribonuclease/angiogenin inhibitor 1	6050	ENSG00000023191;ENSG00000276230
P13639	28.5906	28.6578	28.7024	0.111799	53	0	323.31	813470000	653	P13639	Elongation factor 2	EEF2	>>Annotation	P13639	EEF2	eukaryotic translation elongation factor 2	1938	ENSG00000167658
P13667	22.2988	22.6868	22.568	0.388012	6	0	18.623	12209000	31	P13667	Protein disulfide-isomerase A4	PDIA4	>>Annotation	P13667	PDIA4	protein disulfide isomerase family A member 4	9601	ENSG00000155660
P13674;P13674-3;P13674-2	15.5004	15.8281	17.9735	2.47309	3	0	4.0117	157590	2	P13674;P13674-3;P13674-2	Prolyl 4-hydroxylase subunit alpha-1	P4HA1	>>Annotation	P13674	P4HA1	prolyl 4-hydroxylase subunit alpha 1	5033	ENSG00000122884
P13804;H0YLU7;P13804-2;H0YL12;H0YNX6;H0YKF0;H0YK49;J3KN60;H0YL83	23.7344	23.9071	23.8641	0.172724	11	0	33.561	29380000	76	P13804;H0YLU7;P13804-2;H0YL12;H0YNX6;H0YKF0;H0YK49	"Electron transfer flavoprotein subunit alpha, mitochondrial"	ETFA	>>Annotation	P13804	ETFA	electron transfer flavoprotein subunit alpha	2108	ENSG00000140374
P13929-3;P13929-2;P13929;E5RGZ4	19.1354	16.736	16.9298	2.39941	6	0.0014728	2.7323	460760	8	P13929-3;P13929-2;P13929;E5RGZ4	Beta-enolase;Enolase	ENO3	>>Annotation	P13929	ENO3	enolase 3	2027	ENSG00000108515
P14174	26.3549	26.0331	25.9923	0.362583	3	0	26.411	143080000	36	P14174	Macrophage migration inhibitory factor	MIF	>>Annotation	P14174	MIF	macrophage migration inhibitory factor	4282	ENSG00000240972;ENSG00000276701
P14324-2;P14324;A0A087X090;A0A087WVN4;A0A087X1D8;A0A087WTP2	24.8742	25.2556	25.0568	0.381447	7	0	22.71	69490000	71	P14324-2;P14324;A0A087X090;A0A087WVN4	Farnesyl pyrophosphate synthase	FDPS	>>Annotation	P14324	FDPS	farnesyl diphosphate synthase	2224	ENSG00000160752
P14550;V9GYG2;V9GYP9;Q5T621	23.5645	23.3861	23.647	0.260883	6	0	26.767	23542000	30	P14550	Alcohol dehydrogenase [NADP(+)]	AKR1A1	>>Annotation	P14550	AKR1A1	aldo-keto reductase family 1 member A1	10327	ENSG00000117448
P14618;P14618-3;P14618-2;B4DNK4;H3BTN5;H3BR70;H3BQ34;H3BUW1;H3BTJ2;H3BT25;H3BU13;P30613-2;P30613;H3BN34;H3BQZ3	30.3628	30.6119	30.5236	0.249176	49	0	323.31	2996600000	844	P14618;P14618-3;P14618-2;B4DNK4;H3BTN5;H3BR70;H3BQ34	Pyruvate kinase PKM;Pyruvate kinase	PKM	>>Annotation	P14618	PKM	pyruvate kinase M1/2	5315	ENSG00000067225
P14625;Q96GW1;A0A1W2PRR1;H0YIV0;F8W026;Q58FF3	26.9022	26.8953	26.8881	0.0141029	38	0	191.97	242830000	337	P14625	Endoplasmin	HSP90B1	>>Annotation	P14625	HSP90B1	heat shock protein 90 beta family member 1	7184	ENSG00000166598
P14854	20.9116	20.6437	20.5913	0.320284	2	0	4.5967	3430200	12	P14854	Cytochrome c oxidase subunit 6B1	COX6B1	>>Annotation	P14854	COX6B1	cytochrome c oxidase subunit 6B1	1340	ENSG00000126267
P14866;M0QXS5;A0A3B3ITJ4;P14866-2;B4DVF8;M0R1W6;M0QYL7	25.937	25.9757	25.9697	0.0387077	17	0	102.65	127410000	172	P14866;M0QXS5;A0A3B3ITJ4;P14866-2	Heterogeneous nuclear ribonucleoprotein L	HNRNPL	>>Annotation	P14866	HNRNPL	heterogeneous nuclear ribonucleoprotein L	3191	ENSG00000104824;ENSG00000282947
P14868;P14868-2;H7BZ35;C9J7S3;C9JLC1;C9JQM9;H7C278	22.835	22.4376	22.9023	0.464682	11	0	20.706	13836000	44	P14868;P14868-2;H7BZ35	"Aspartate--tRNA ligase, cytoplasmic"	DARS	>>Annotation	P14868	DARS	aspartyl-tRNA synthetase	1615	ENSG00000115866
P14923;C9JTX4;C9J826;C9JK18;C9JKY1;C9JPI2;K7ERP3;A0A2R8Y750;A0A2R8Y7Z0;A0A2R8YCH5;B4DGU4;A0A2R8Y5Z1;A0A2R8Y804;A0A2R8Y5C3;A0A2R8Y543;A0A2R8Y6G0;A0A2R8Y5A3;P35222	22.278	22.0545	22.3693	0.31477	11	0	28.127	10030000	43	P14923	Junction plakoglobin	JUP	>>Annotation	P14923	JUP	junction plakoglobin	3728	ENSG00000173801
P14927	16.7873	18.1857	18.2103	1.42306	1	0.00077519	3.2798	418020	3	P14927	Cytochrome b-c1 complex subunit 7	UQCRB	>>Annotation	P14927	UQCRB	ubiquinol-cytochrome c reductase binding protein	7381	ENSG00000156467
P15121;E9PCX2;E9PEF9;C9JRZ8;C9JRZ8-2	25.6305	25.5923	25.5934	0.0381889	16	0	45.579	101850000	137	P15121;E9PCX2	Aldose reductase	AKR1B1	>>Annotation	P15121	AKR1B1	aldo-keto reductase family 1 member B	231	ENSG00000085662
P15144	17.2328	17.9556	15.7886	2.16699	2	0	4.4286	286000	2	P15144	Aminopeptidase N	ANPEP	>>Annotation	P15144	ANPEP	alanyl aminopeptidase, membrane	290	ENSG00000166825
P15170-2;P15170-3;P15170;H3BR35;Q8IYD1;H3BSV8	23.128	23.5105	23.4187	0.382536	11	0	20.473	21381000	61	P15170-2;P15170-3;P15170;H3BR35;Q8IYD1	Eukaryotic peptide chain release factor GTP-binding subunit ERF3A;Eukaryotic peptide chain release factor GTP-binding subunit ERF3B	GSPT1;GSPT2	>>Annotation	P15170	GSPT1	G1 to S phase transition 1	2935	ENSG00000103342
P15328	25.4737	25.8204	26.2386	0.764925	10	0	78.875	117110000	116	P15328	Folate receptor alpha	FOLR1	>>Annotation	P15328	FOLR1	folate receptor 1	2348	ENSG00000110195
P15531;P15531-2	23.3901	24.1517	23.8596	0.761585	10	0	5.9499	32388000	23	P15531;P15531-2	Nucleoside diphosphate kinase A	NME1	>>Annotation	P15531	NME1	NME/NM23 nucleoside diphosphate kinase 1	4830	ENSG00000239672
P15880;H0YEN5;E9PQD7;I3L404;E9PM36;E9PMM9;E9PPT0;H3BNG3;H0YE27	25.0519	24.9812	25.1082	0.12705	13	0	45.977	66480000	107	P15880;H0YEN5;E9PQD7;I3L404;E9PM36;E9PMM9	40S ribosomal protein S2	RPS2	>>Annotation	P15880	RPS2	ribosomal protein S2	6187	ENSG00000140988
P16070;P16070-12;H0YD13;P16070-8;P16070-7;P16070-5;P16070-6;P16070-4;P16070-17;P16070-3;P16070-16;P16070-18;P16070-10;P16070-11;P16070-13;P16070-14;H0Y2P0;H0YE40;P16070-15;P16070-9;H0YCV9;H0YDW7;H0Y5E4;H0YDX6;H0YD17;E9PKC6;P16070-19;J3KN83;Q86UZ1	24.5927	25.2488	24.7824	0.656015	7	0	26.947	62469000	66	P16070;P16070-12;H0YD13;P16070-8;P16070-7;P16070-5;P16070-6;P16070-4;P16070-17;P16070-3;P16070-16;P16070-18;P16070-10;P16070-11;P16070-13;P16070-14;H0Y2P0;H0YE40	CD44 antigen	CD44	>>Annotation	P16070	CD44	CD44 molecule (Indian blood group)	960	ENSG00000026508
P16104;Q96QV6	21.0914	20.3107	20.9718	0.780645	6	0	9.4103	3831400	31	P16104;Q96QV6	Histone H2AX;Histone H2A type 1-A	H2AFX;HIST1H2AA	>>Annotation	P16104	H2AFX	H2A histone family member X	3014	ENSG00000188486
P16152;E9PQ63;A8MTM1;P16152-2	24.2981	24.3002	24.3093	0.0112152	11	0	77.457	39654000	84	P16152;E9PQ63;A8MTM1;P16152-2	Carbonyl reductase [NADPH] 1	CBR1	>>Annotation	P16152	CBR1	carbonyl reductase 1	873	ENSG00000159228
P16401	23.4235	23.9611	23.621	0.53756	7	0	28.269	26528000	41	P16401	Histone H1.5	HIST1H1B	>>Annotation	P16401	HIST1H1B	histone cluster 1 H1 family member b	3009	ENSG00000184357
P16403	26.5818	27.1215	27.1166	0.539734	11	0	44.132	259040000	150	P16403	Histone H1.2	HIST1H1C	>>Annotation	P16403	HIST1H1C	histone cluster 1 H1 family member c	3006	ENSG00000187837
P16455	17.1552	17.6744	17.1918	0.519178	1	0.0014545	2.6298	111570	1	P16455	Methylated-DNA--protein-cysteine methyltransferase	MGMT	>>Annotation	P16455	MGMT	O-6-methylguanine-DNA methyltransferase	4255	ENSG00000170430
P16615-5;P16615-2;P16615-3;P16615;H7C5W9;P16615-4;O14983-3;O14983-2;O14983;Q93084-4;Q93084-2;Q93084-3;Q93084-7;Q93084;Q93084-6;Q93084-5	22.5435	22.9105	23.3533	0.809767	9	0	57.03	16756000	46	P16615-5;P16615-2;P16615-3;P16615;H7C5W9;P16615-4	Sarcoplasmic/endoplasmic reticulum calcium ATPase 2	ATP2A2	>>Annotation	P16615	ATP2A2	ATPase sarcoplasmic/endoplasmic reticulum Ca2+ transporting 2	488	ENSG00000174437
P16949;A2A2D0;P16949-2	23.1458	22.9733	23.6009	0.627651	5	0	21.202	18986000	38	P16949;A2A2D0;P16949-2	Stathmin	STMN1	>>Annotation	P16949	STMN1	stathmin 1	3925	ENSG00000117632
P17066;P48741	25.5397	25.9297	26.0708	0.531124	8	0	10.778	117430000	12	P17066;P48741	Heat shock 70 kDa protein 6;Putative heat shock 70 kDa protein 7	HSPA6;HSPA7	>>Annotation	P17066	HSPA6	heat shock protein family A (Hsp70) member 6	3310	ENSG00000173110
P17096;P17096-3	21.3991	21.6249	21.5322	0.225779	1	0.00077399	3.2726	6006700	11	P17096;P17096-3	High mobility group protein HMG-I/HMG-Y	HMGA1	>>Annotation	P17096	HMGA1	high mobility group AT-hook 1	3159	ENSG00000137309
P17174-2;P17174	21.4286	21.0061	21.0046	0.424078	6	0	15.214	4851400	23	P17174-2;P17174	"Aspartate aminotransferase, cytoplasmic"	GOT1	>>Annotation	P17174	GOT1	glutamic-oxaloacetic transaminase 1	2805	ENSG00000120053
P17655;P17655-2	21.0703	21.083	20.0128	1.0702	6	0	7.5723	4124900	16	P17655;P17655-2	Calpain-2 catalytic subunit	CAPN2	>>Annotation	P17655	CAPN2	calpain 2	824	ENSG00000162909
P17931;G3V3R6	23.9829	24.0029	24.1838	0.200876	5	0	12.959	34494000	43	P17931;G3V3R6	Galectin-3;Galectin	LGALS3	>>Annotation	P17931	LGALS3	galectin 3	3958	ENSG00000131981
P17987;E7ERF2;E7EQR6;F5H282;F5H136;F5GZ03;F5H676;F5H726;F5GZI8;F5H7Y1;F5GYL4	26.0873	26.0501	26.0831	0.0371819	28	0	125.07	138970000	268	P17987;E7ERF2;E7EQR6;F5H282	T-complex protein 1 subunit alpha	TCP1	>>Annotation	P17987	TCP1	t-complex 1	6950	ENSG00000120438
P18077;F8WBS5;F8WB72;C9K025	22.5399	22.2554	22.3305	0.284506	3	0	4.3486	10278000	12	P18077;F8WBS5;F8WB72;C9K025	60S ribosomal protein L35a	RPL35A	>>Annotation	P18077	RPL35A	ribosomal protein L35a	6165	ENSG00000182899
P18085;C9JAK5;C9JPM4;U3KQF2	24.3348	24.3471	24.4621	0.127302	10	0	42.955	42521000	67	P18085;C9JAK5;C9JPM4;U3KQF2	ADP-ribosylation factor 4	ARF4	>>Annotation	P18085	ARF4	ADP ribosylation factor 4	378	ENSG00000168374
P18124;A8MUD9;C9JIJ5;C9JZ88;A0A2R8YFJ4;H0Y4W2;F2Z2U4;Q9Y4A5-2;Q9Y4A5	26.0204	26.0609	26.0727	0.0523491	17	0	59.846	133050000	139	P18124;A8MUD9	60S ribosomal protein L7	RPL7	>>Annotation	P18124	RPL7	ribosomal protein L7	6129	ENSG00000147604
P18206-2;P18206;P18206-3;A0A096LPE1	24.8379	25.068	24.9549	0.230083	27	0	122.6	63467000	171	P18206-2;P18206	Vinculin	VCL	>>Annotation	P18206	VCL	vinculin	7414	ENSG00000035403
P18669;P15259;Q8N0Y7	26.6122	26.6319	26.6546	0.0424061	14	0	76.282	205300000	214	P18669	Phosphoglycerate mutase 1	PGAM1	>>Annotation	P18669	PGAM1	phosphoglycerate mutase 1	5223	ENSG00000171314
P18859-2;P18859;A8MUH2	22.0146	21.9331	21.969	0.0815296	3	0	12.563	7753000	20	P18859-2;P18859;A8MUH2	"ATP synthase-coupling factor 6, mitochondrial"	ATP5J	>>Annotation	P18859	ATP5PF	ATP synthase peripheral stalk subunit F6	522	ENSG00000154723
P19338;H7BY16	27.1142	27.0038	26.945	0.169132	24	0	170.1	263030000	301	P19338;H7BY16	Nucleolin	NCL	>>Annotation	P19338	NCL	nucleolin	4691	ENSG00000115053
P19367;P19367-4;P19367-2;P19367-3;A0A2R8Y626;B1AR62;B1AR63	18.5082	18.6545	19.9431	1.43491	5	0	8.6296	974880	15	P19367;P19367-4;P19367-2;P19367-3	Hexokinase-1	HK1	>>Annotation	P19367	HK1	hexokinase 1	3098	ENSG00000156515
P19525-2;P19525	17.7947	17.5235	17.7101	0.271166	1	0	4.9447	405930	12	P19525-2;P19525	"Interferon-induced, double-stranded RNA-activated protein kinase"	EIF2AK2	>>Annotation	P19525	EIF2AK2	eukaryotic translation initiation factor 2 alpha kinase 2	5610	ENSG00000055332
P19623;K7EL89;K7EQ47;K7EKM4	22.2237	22.0871	21.9204	0.303293	6	0	15.174	9061600	25	P19623	Spermidine synthase	SRM	>>Annotation	P19623	SRM	spermidine synthase	6723	ENSG00000116649
P20042	22.8403	22.6973	23.0345	0.337273	9	0	41.489	14481000	58	P20042	Eukaryotic translation initiation factor 2 subunit 2	EIF2S2	>>Annotation	P20042	EIF2S2	eukaryotic translation initiation factor 2 subunit beta	8894	ENSG00000125977
P20073-2;P20073	20.9295	20.1387	19.3987	1.53082	3	0	12.604	2536300	12	P20073-2;P20073	Annexin A7	ANXA7	>>Annotation	P20073	ANXA7	annexin A7	310	ENSG00000138279
P20290-2;P20290;D6RDG3;H0Y9Y1	24.3524	24.0988	23.9129	0.439516	8	0	62.151	35367000	78	P20290-2;P20290;D6RDG3;H0Y9Y1	Transcription factor BTF3	BTF3	>>Annotation	P20290	BTF3	basic transcription factor 3	689	ENSG00000145741
P20618	23.8103	23.7875	24.1773	0.389833	6	0	41.956	30935000	57	P20618	Proteasome subunit beta type-1	PSMB1	>>Annotation	P20618	PSMB1	proteasome subunit beta 1	5689	ENSG00000008018;ENSG00000281184
P20674;H3BNX8;H3BRM5;H3BV69;H3BRI0	22.6195	22.9486	23.0765	0.456993	6	0	21.934	15399000	41	P20674;H3BNX8;H3BRM5;H3BV69	"Cytochrome c oxidase subunit 5A, mitochondrial"	COX5A	>>Annotation	P20674	COX5A	cytochrome c oxidase subunit 5A	9377	ENSG00000178741
P20700;E9PBF6;A0A0D9SFE5;A0A0D9SFY5	24.6692	24.725	24.6559	0.0691051	20	0	97.16	52279000	109	P20700;E9PBF6;A0A0D9SFE5	Lamin-B1	LMNB1	>>Annotation	P20700	LMNB1	lamin B1	4001	ENSG00000113368
P20962;F5H7R9;F5GXR3	22.4847	21.8885	21.9545	0.59623	2	0	8.69	8716700	16	P20962;F5H7R9;F5GXR3	Parathymosin	PTMS	>>Annotation	P20962	PTMS	parathymosin	5763	ENSG00000159335
P21266;A0A0A0MTN3;E9PLF1;E9PHN7;E9PHN6;F6XZQ7;P28161-2;P28161	23.5609	23.2778	23.7994	0.521549	9	0	31.338	23018000	68	P21266;A0A0A0MTN3	Glutathione S-transferase Mu 3	GSTM3	>>Annotation	P21266	GSTM3	glutathione S-transferase mu 3	2947	ENSG00000134202
P21291;E9PS42;E9PND2;E9PP21	22.9065	23.2449	22.6645	0.580326	7	0	18.991	17843000	27	P21291;E9PS42;E9PND2;E9PP21	Cysteine and glycine-rich protein 1	CSRP1	>>Annotation	P21291	CSRP1	cysteine and glycine rich protein 1	1465	ENSG00000159176
P21333-2;P21333;Q60FE5;A0A087WWY3;F8WE98;H0Y5F3;H0Y5C6;H7C2E7	29.0546	29.1947	29.1793	0.140192	109	0	323.31	1162900000	1254	P21333-2;P21333;Q60FE5;A0A087WWY3	Filamin-A	FLNA	>>Annotation	P21333	FLNA	filamin A	2316	ENSG00000196924
P21399	21.8027	21.5347	21.643	0.268051	7	0	16.133	6365700	39	P21399	Cytoplasmic aconitate hydratase	ACO1	>>Annotation	P21399	ACO1	aconitase 1	48	ENSG00000122729
P21796;C9JI87	26.3195	26.176	26.2379	0.143429	14	0	127.62	154540000	159	P21796;C9JI87	Voltage-dependent anion-selective channel protein 1	VDAC1	>>Annotation	P21796	VDAC1	voltage dependent anion channel 1	7416	ENSG00000213585
P21980;P21980-2;A2A299;P21980-3;A2A2A0	22.3805	22.9029	22.5919	0.52236	12	0	29.798	13135000	42	P21980;P21980-2	Protein-glutamine gamma-glutamyltransferase 2	TGM2	>>Annotation	P21980	TGM2	transglutaminase 2	7052	ENSG00000198959
P22102;P22102-2;F8WD69;C9JBJ1;C9JTV6;C9JZG2;C9JKQ7;H7C366;A0A140TA71	23.8055	23.5925	23.6044	0.212961	17	0	43.487	26852000	94	P22102;P22102-2;F8WD69	Trifunctional purine biosynthetic protein adenosine-3;Phosphoribosylamine--glycine ligase;Phosphoribosylformylglycinamidine cyclo-ligase;Phosphoribosylglycinamide formyltransferase	GART	>>Annotation	P22102	GART	phosphoribosylglycinamide formyltransferase, phosphoribosylglycinamide synthetase, phosphoribosylaminoimidazole synthetase	2618	ENSG00000159131;ENSG00000262473
P22234;E9PBS1;P22234-2;D6RF62	25.8697	25.3776	25.6405	0.492107	15	0	80.231	101580000	147	P22234;E9PBS1;P22234-2;D6RF62	Multifunctional protein ADE2;Phosphoribosylaminoimidazole-succinocarboxamide synthase;Phosphoribosylaminoimidazole carboxylase	PAICS	>>Annotation	P22234	PAICS	phosphoribosylaminoimidazole carboxylase and phosphoribosylaminoimidazolesuccinocarboxamide synthase	10606	ENSG00000128050
P22307-6;P22307-2;P22307-4;P22307-7;P22307-8;P22307;H0YF61	22.3161	22.2346	22.0487	0.26733	5	0	17.628	9602200	31	P22307-6;P22307-2;P22307-4;P22307-7;P22307-8;P22307;H0YF61	Non-specific lipid-transfer protein	SCP2	>>Annotation	P22307	SCP2	sterol carrier protein 2	6342	ENSG00000116171
P22314-2;P22314;Q5JRR6;Q5JRR9;Q5JRS0;Q5JRS1;Q5JRS3;Q5JRS2	26.0082	26.1285	26.1368	0.128613	31	0	201.39	141470000	303	P22314-2;P22314	Ubiquitin-like modifier-activating enzyme 1	UBA1	>>Annotation	P22314	UBA1	ubiquitin like modifier activating enzyme 1	7317	ENSG00000130985
P22626;P22626-2;A0A087WUI2	27.7712	27.9317	27.8754	0.16053	22	0	177.53	499400000	301	P22626;P22626-2;A0A087WUI2	Heterogeneous nuclear ribonucleoproteins A2/B1	HNRNPA2B1	>>Annotation	P22626	HNRNPA2B1	heterogeneous nuclear ribonucleoprotein A2/B1	3181	ENSG00000122566
P23246;P23246-2;H0Y9K7;H0Y9U2	25.9352	25.5727	25.6856	0.362534	22	0	72.545	111930000	165	P23246;P23246-2	"Splicing factor, proline- and glutamine-rich"	SFPQ	>>Annotation	P23246	SFPQ	splicing factor proline and glutamine rich	6421	ENSG00000116560
P23258;Q9NRH3;K7EIS0	19.6863	17.4195	18.4601	2.26682	4	0	6.9737	868550	13	P23258;Q9NRH3;K7EIS0	Tubulin gamma-1 chain;Tubulin gamma-2 chain;Tubulin gamma chain	TUBG1;TUBG2	>>Annotation	P23258	TUBG1	tubulin gamma 1	7283	ENSG00000131462
P23284	26.7801	26.8915	26.9669	0.186796	13	0	51.088	240870000	158	P23284	Peptidyl-prolyl cis-trans isomerase B	PPIB	>>Annotation	P23284	PPIB	peptidylprolyl isomerase B	5479	ENSG00000166794
P23381;P23381-2;H0YJP3;G3V3R3;G3V3Y5;G3V3H8;G3V277;G3V227;G3V3P2;G3V3X0;G3V2F2;G3V5W1;G3V4N8;G3V4C7;G3V2C0;G3V339;G3V313;G3V4S4;G3V3S7	21.1836	20.2823	19.8883	1.29537	5	0	11.081	2753300	15	P23381;P23381-2	"Tryptophan--tRNA ligase, cytoplasmic;T1-TrpRS;T2-TrpRS"	WARS	>>Annotation	P23381	WARS	tryptophanyl-tRNA synthetase	7453	ENSG00000140105
P23396;P23396-2;E9PL09;E9PPU1;F2Z2S8;H0YCJ7;H0YEU2;H0YF32;E9PSF4;E9PJN9	25.9864	25.5638	25.6001	0.42263	18	0	79.124	108470000	136	P23396;P23396-2;E9PL09;E9PPU1;F2Z2S8;H0YCJ7;H0YEU2;H0YF32	40S ribosomal protein S3	RPS3	>>Annotation	P23396	RPS3	ribosomal protein S3	6188	ENSG00000149273
P23526;P23526-2	24.6373	24.9038	24.7907	0.266521	12	0	38.307	57113000	99	P23526;P23526-2	Adenosylhomocysteinase	AHCY	>>Annotation	P23526	AHCY	adenosylhomocysteinase	191	ENSG00000101444
P23528;E9PP50;E9PK25;G3V1A4;E9PQB7;E9PS23;E9PLJ3;G3V2U0;F8WDN3	28.0677	28.1329	28.0737	0.0651207	17	0	168.87	571990000	245	P23528;E9PP50;E9PK25;G3V1A4;E9PQB7;E9PS23	Cofilin-1	CFL1	>>Annotation	P23528	CFL1	cofilin 1	1072	ENSG00000172757
P23919-2;P23919;H7BZ20;G5E9E9;H7C3A4;H7C312	20.2786	21.2239	21.0182	0.945326	3	0	7.1287	4228600	13	P23919-2;P23919;H7BZ20	Thymidylate kinase	DTYMK	>>Annotation	P23919	DTYMK	deoxythymidylate kinase	1841	ENSG00000168393
P23921;E9PL69;E9PP77;H0YCY7	22.2056	21.8751	22.0616	0.330544	11	0	28.927	8872700	40	P23921;E9PL69	Ribonucleoside-diphosphate reductase large subunit	RRM1	>>Annotation	P23921	RRM1	ribonucleotide reductase catalytic subunit M1	6240	ENSG00000167325
P24534;F2Z2G2;C9JZW3;F8WF65	24.6641	25.0463	24.4177	0.628607	5	0	46.364	56114000	51	P24534	Elongation factor 1-beta	EEF1B2	>>Annotation	P24534	EEF1B2	eukaryotic translation elongation factor 1 beta 2	1933	ENSG00000114942;ENSG00000283391
P24539;Q5QNZ2	21.0795	21.7007	21.7117	0.632141	4	0	22.505	6122300	20	P24539;Q5QNZ2	"ATP synthase F(0) complex subunit B1, mitochondrial"	ATP5F1	>>Annotation	P24539	ATP5PB	ATP synthase peripheral stalk-membrane subunit b	515	ENSG00000116459
P24752;E9PRQ6;P24752-2;H0YEL7	18.9796	19.4191	19.6559	0.676386	5	0	10.326	1135600	6	P24752;E9PRQ6;P24752-2	"Acetyl-CoA acetyltransferase, mitochondrial"	ACAT1	>>Annotation	P24752	ACAT1	acetyl-CoA acetyltransferase 1	38	ENSG00000075239
P25205;P25205-2;J3KQ69;Q7Z6P5	23.7608	23.4434	23.4868	0.317392	14	0	40.918	24146000	86	P25205;P25205-2;J3KQ69	DNA replication licensing factor MCM3	MCM3	>>Annotation	P25205	MCM3	minichromosome maintenance complex component 3	4172	ENSG00000112118
P25398	26.2624	26.1954	26.1159	0.146526	9	0	96.279	149250000	130	P25398	40S ribosomal protein S12	RPS12	>>Annotation	P25398	RPS12	ribosomal protein S12	6206	ENSG00000112306
P25685-2;P25685;M0R080;M0R128;A0A1B0GX60;M0R1D6;M0QZD0;M0QYT3;M0QXK0	20.7328	20.3333	20.5606	0.3995	3	0	7.517	3092500	23	P25685-2;P25685;M0R080	DnaJ homolog subfamily B member 1	DNAJB1	>>Annotation	P25685	DNAJB1	DnaJ heat shock protein family (Hsp40) member B1	3337	ENSG00000132002
P25705;P25705-2;P25705-3;K7EK77;K7ERX7;K7ENJ4;K7EJP1;K7EQH4;K7ESA0;REV__Q9Y5A7-2;REV__F8WDB6;REV__H3BM14;REV__Q9Y5A7;REV__A0A0C4DG23;REV__H3BM74;REV__O00522-3;REV__A0A3B3ITR4;REV__C9JRT6;REV__C9JJM9;REV__C9JD81;REV__C9J718;REV__C9J7X7;REV__F8WDL9;REV__C9JEW7;REV__C9JBN7;REV__C9J3W7;REV__O00522;REV__C9JF32	27.1001	27.0225	27.0563	0.0775623	28	0	228.07	274200000	289	P25705;P25705-2;P25705-3;K7EK77	"ATP synthase subunit alpha, mitochondrial"	ATP5A1	>>Annotation	P25705	ATP5F1A	ATP synthase F1 subunit alpha	498	ENSG00000152234
P25786;P25786-2;F5GX11;B4DEV8	23.3002	23.1292	23.1737	0.170952	9	0	18.217	18979000	46	P25786;P25786-2;F5GX11;B4DEV8	Proteasome subunit alpha type-1;Proteasome subunit alpha type	PSMA1	>>Annotation	P25786	PSMA1	proteasome subunit alpha 1	5682	ENSG00000129084
P25788;P25788-2;G3V4X5	22.6666	22.8738	22.7618	0.20723	3	0	14.913	14044000	25	P25788;P25788-2	Proteasome subunit alpha type-3	PSMA3	>>Annotation	P25788	PSMA3	proteasome subunit alpha 3	5684	ENSG00000100567
P25789;H0YMZ1;H0YL69;H0YMA1;H0YN18;H0YLC2;H0YMI6;P25789-2;H0YLS6;H0YKT8;H0YKS0;H0YMV3	24.2546	24.0471	24.1981	0.207476	11	0	46.982	36767000	83	P25789;H0YMZ1;H0YL69;H0YMA1;H0YN18;H0YLC2;H0YMI6;P25789-2	Proteasome subunit alpha type-4;Proteasome subunit alpha type	PSMA4	>>Annotation	P25789	PSMA4	proteasome subunit alpha 4	5685	ENSG00000041357
P26038;V9GZ54	27.0475	27.1656	26.8446	0.320993	42	0	132.79	271580000	346	P26038	Moesin	MSN	>>Annotation	P26038	MSN	moesin	4478	ENSG00000147065
P26232-3;P26232-2;P26232-5;P26232;C9J144;C9IZ88	18.2923	18.0548	16.4009	1.89149	3	0	3.9612	400610	6	P26232-3;P26232-2;P26232-5;P26232	Catenin alpha-2	CTNNA2	>>Annotation	P26232	CTNNA2	catenin alpha 2	1496	ENSG00000066032
P26373;J3QSB4;P26373-2;H3BTH3;H3BUK8;J3KS98	25.9709	25.834	26.0513	0.217253	9	0	70.701	125790000	93	P26373;J3QSB4;P26373-2	60S ribosomal protein L13	RPL13	>>Annotation	P26373	RPL13	ribosomal protein L13	6137	ENSG00000167526
P26447	24.7143	24.9807	24.978	0.266428	4	0	9.5492	61404000	42	P26447	Protein S100-A4	S100A4	>>Annotation	P26447	S100A4	S100 calcium binding protein A4	6275	ENSG00000196154
P26583;D6R9A6	22.7441	23.1897	22.9358	0.445557	8	0	13.548	16938000	31	P26583;D6R9A6	High mobility group protein B2	HMGB2	>>Annotation	P26583	HMGB2	high mobility group box 2	3148	ENSG00000164104
P26599-3;P26599-2;A0A0U1RRM4;P26599;A6NLN1;A0A0D9SF20;K7EKJ7;K7EK45;K7ES59;A0A087WU68;K7ELW5;A0A087WUW5;X6R242;O95758-1;O95758-2;O95758;O95758-5;O95758-4;O95758-6	25.6928	25.3451	25.5496	0.347645	18	0	79.545	96175000	191	P26599-3;P26599-2;A0A0U1RRM4;P26599;A6NLN1;A0A0D9SF20	Polypyrimidine tract-binding protein 1	PTBP1	>>Annotation	P26599	PTBP1	polypyrimidine tract binding protein 1	5725	ENSG00000011304
P26639;P26639-2;D6R9F8;D6RCA5;D6RDJ6;D6RBR8;D6RJ97;D6RHV7;D6RCS6;B7ZLP8;A2RTX5-2;A2RTX5	26.267	26.3361	26.3661	0.0990162	32	0	101.35	161780000	299	P26639;P26639-2	"Threonine--tRNA ligase, cytoplasmic"	TARS	>>Annotation	P26639	TARS	threonyl-tRNA synthetase	6897	ENSG00000113407
P26640;A0A140T936;A2ABF4;A0A0G2JJT9;A0A140T954;A0A140T904;P26640-2	21.4974	20.8232	20.2023	1.29513	9	0	24.852	3711200	23	P26640;A0A140T936	Valine--tRNA ligase	VARS	>>Annotation	P26640	VARS	valyl-tRNA synthetase	7407	ENSG00000204394;ENSG00000231945;ENSG00000096171;ENSG00000224264;ENSG00000226589;ENSG00000231116;ENSG00000227686
P26641;P26641-2	26.9494	27.1932	26.9959	0.243814	20	0	92.036	278360000	238	P26641;P26641-2	Elongation factor 1-gamma	EEF1G	>>Annotation	P26641	EEF1G	eukaryotic translation elongation factor 1 gamma	1937	ENSG00000254772
P27105;P27105-2;F8VSL7	22.7449	22.4629	22.8346	0.371674	6	0	29.278	12950000	50	P27105;P27105-2	Erythrocyte band 7 integral membrane protein	STOM	>>Annotation	P27105	STOM	stomatin	2040	ENSG00000148175
P27348;E9PG15	25.893	25.9355	25.7385	0.196926	14	0	88.345	119960000	142	P27348;E9PG15	14-3-3 protein theta	YWHAQ	>>Annotation	P27348	YWHAQ	tyrosine 3-monooxygenase/tryptophan 5-monooxygenase activation protein theta	10971	ENSG00000134308
P27694;I3L4R8	19.5482	18.6881	19.5038	0.860056	5	0	11.57	1173100	15	P27694	"Replication protein A 70 kDa DNA-binding subunit;Replication protein A 70 kDa DNA-binding subunit, N-terminally processed"	RPA1	>>Annotation	P27694	RPA1	replication protein A1	6117	ENSG00000132383
P27695;G3V3M6;G3V5Q1;G3V5M0;G3V359;G3V3C7;A0A0C4DGK8;H7C4A8;G3V5D9	23.5228	23.3608	23.3645	0.161987	7	0	22.952	22189000	63	P27695;G3V3M6;G3V5Q1;G3V5M0;G3V359;G3V3C7	"DNA-(apurinic or apyrimidinic site) lyase;DNA-(apurinic or apyrimidinic site) lyase, mitochondrial"	APEX1	>>Annotation	P27695	APEX1	apurinic/apyrimidinic endodeoxyribonuclease 1	328	ENSG00000100823
P27797;K7EJB9;K7EL50	27.183	27.294	27.5979	0.414894	18	0	104.7	337860000	251	P27797;K7EJB9	Calreticulin	CALR	>>Annotation	P27797	CALR	calreticulin	811	ENSG00000179218
P27824;P27824-2;P27824-3;D6RGY2;D6RDP7;H0Y9Q7;D6RAU8;D6RB85;D6RAQ8;D6RFL1;H0Y9H1;D6RHJ3;D6RD16;O14967	25.7037	26.083	26.0771	0.379337	18	0	59.086	125160000	149	P27824;P27824-2;P27824-3	Calnexin	CANX	>>Annotation	P27824	CANX	calnexin	821	ENSG00000127022;ENSG00000283777
P28066;P28066-2	24.1182	24.1504	24.1387	0.0321236	6	0	23.301	36862000	54	P28066;P28066-2	Proteasome subunit alpha type-5	PSMA5	>>Annotation	P28066	PSMA5	proteasome subunit alpha 5	5686	ENSG00000143106
P28070	23.077	22.5842	22.7119	0.49276	6	0	35.242	14251000	44	P28070	Proteasome subunit beta type-4	PSMB4	>>Annotation	P28070	PSMB4	proteasome subunit beta 4	5692	ENSG00000159377
P28072;A0A087X2I4;I3L3X7	23.4352	23.5974	23.1826	0.41478	6	0	16.904	22936000	30	P28072;A0A087X2I4	Proteasome subunit beta type-6;Proteasome subunit beta type	PSMB6	>>Annotation	P28072	PSMB6	proteasome subunit beta 6	5694	ENSG00000142507
P28074;H0YJM8;P28074-3;P28074-2	23.3531	23.327	23.2538	0.0993423	8	0	25.984	20664000	60	P28074;H0YJM8;P28074-3;P28074-2	Proteasome subunit beta type-5	PSMB5	>>Annotation	P28074	PSMB5	proteasome subunit beta 5	5693	ENSG00000100804
P28288-2;P28288	18.8394	18.2706	18.7044	0.568874	2	0	7.8281	803380	14	P28288-2;P28288	ATP-binding cassette sub-family D member 3	ABCD3	>>Annotation	P28288	ABCD3	ATP binding cassette subfamily D member 3	5825	ENSG00000117528
P28838-2;P28838	17.8934	17.1546	17.586	0.738764	2	0	5.93	414870	10	P28838-2;P28838	Cytosol aminopeptidase	LAP3	>>Annotation	P28838	LAP3	leucine aminopeptidase 3	51056	ENSG00000002549
P29401;P29401-2;A0A0B4J1R6;E9PFF2;F8W888;F8WAX4	28.8175	28.7561	28.9877	0.231636	39	0	214.47	938740000	556	P29401;P29401-2;A0A0B4J1R6;E9PFF2	Transketolase	TKT	>>Annotation	P29401	TKT	transketolase	7086	ENSG00000163931
P29692;E9PK01;P29692-2;A0A087X1X7;E9PRY8;E9PI39;E9PQ49;P29692-3;E9PPR1;E9PL12;E9PL71;E9PMW7;P29692-4;H0YCK7;E9PIZ1;E9PQZ1;E9PN91;E9PK06;E9PK72;H0YE72;E9PKK3;H0YE58;E9PJD0;E9PNW6;E9PQC9	26.5323	26.734	26.6387	0.201765	13	0	108.82	205020000	126	P29692;E9PK01;P29692-2;A0A087X1X7;E9PRY8;E9PI39;E9PQ49;P29692-3;E9PPR1;E9PL12;E9PL71;E9PMW7;P29692-4;H0YCK7;E9PIZ1;E9PQZ1;E9PN91	Elongation factor 1-delta	EEF1D	>>Annotation	P29692	EEF1D	eukaryotic translation elongation factor 1 delta	1936	ENSG00000104529;ENSG00000273594
P29966	21.4327	21.9002	21.9821	0.549395	2	0	8.857	7084400	30	P29966	Myristoylated alanine-rich C-kinase substrate	MARCKS	>>Annotation	P29966	MARCKS	myristoylated alanine rich protein kinase C substrate	4082	ENSG00000277443
P30040;F8VY02;P30040-2	23.7041	24.067	24.2752	0.571102	6	0	33.953	33532000	56	P30040;F8VY02	Endoplasmic reticulum resident protein 29	ERP29	>>Annotation	P30040	ERP29	endoplasmic reticulum protein 29	10961	ENSG00000089248
P30041	26.8795	26.6033	26.805	0.276182	18	0	74.973	219890000	227	P30041	Peroxiredoxin-6	PRDX6	>>Annotation	P30041	PRDX6	peroxiredoxin 6	9588	ENSG00000117592
P30044-2;P30044;P30044-3;P30044-4	24.4672	24.3695	24.506	0.136511	9	0	41.296	44107000	89	P30044-2;P30044;P30044-3;P30044-4	"Peroxiredoxin-5, mitochondrial"	PRDX5	>>Annotation	P30044	PRDX5	peroxiredoxin 5	25824	ENSG00000126432
P30046;J3KQ18;B5MC82;P30046-2;A6NHG4;H7C342	23.2869	23.2888	23.2846	0.0042305	4	0	11.35	19738000	30	P30046;J3KQ18;B5MC82;P30046-2;A6NHG4	D-dopachrome decarboxylase;D-dopachrome decarboxylase-like protein	DDT;DDTL	>>Annotation	P30046	DDT	D-dopachrome tautomerase;D-dopachrome tautomerase like	100037417	ENSG00000099977;ENSG00000275003;ENSG00000275758
P30048-2;P30048	24.2483	23.996	24.2909	0.294928	8	0	33.509	37513000	71	P30048-2;P30048	"Thioredoxin-dependent peroxide reductase, mitochondrial"	PRDX3	>>Annotation	P30048	PRDX3	peroxiredoxin 3	10935	ENSG00000165672
P30049	21.7676	22.41	22.4085	0.642475	2	0	7.3172	8404700	24	P30049	"ATP synthase subunit delta, mitochondrial"	ATP5D	>>Annotation	P30049	ATP5F1D	ATP synthase F1 subunit delta	513	ENSG00000099624
P30050;P30050-2	26.2004	25.8172	25.935	0.383217	7	0	77.616	133230000	94	P30050;P30050-2	60S ribosomal protein L12	RPL12	>>Annotation	P30050	RPL12	ribosomal protein L12	6136	ENSG00000197958
P30084	22.1109	21.9751	22.077	0.135769	7	0	27.821	8460600	44	P30084	"Enoyl-CoA hydratase, mitochondrial"	ECHS1	>>Annotation	P30084	ECHS1	enoyl-CoA hydratase, short chain 1	1892	ENSG00000127884
P30085;P30085-3;Q5T0D2;P30085-2	22.1166	22.4063	22.2923	0.289707	5	0	31.542	10196000	37	P30085;P30085-3;Q5T0D2;P30085-2	UMP-CMP kinase	CMPK1	>>Annotation	P30085	CMPK1	cytidine/uridine monophosphate kinase 1	51727	ENSG00000162368
P30086	25.3905	25.3778	25.5941	0.216263	12	0	64.992	89634000	132	P30086	Phosphatidylethanolamine-binding protein 1;Hippocampal cholinergic neurostimulating peptide	PEBP1	>>Annotation	P30086	PEBP1	phosphatidylethanolamine binding protein 1	5037	ENSG00000089220
P30101	26.9317	27.0922	27.2485	0.316849	27	0	106.5	281000000	279	P30101	Protein disulfide-isomerase A3	PDIA3	>>Annotation	P30101	PDIA3	protein disulfide isomerase family A member 3	2923	ENSG00000167004
P30153;B3KQV6;C9J9C1;E9PH38;H0YDG7;P30154-5;P30154-4;P30154;P30154-3;P30154-2	24.3759	24.3603	24.3236	0.0522938	16	0	62.634	42834000	139	P30153;B3KQV6	Serine/threonine-protein phosphatase 2A 65 kDa regulatory subunit A alpha isoform	PPP2R1A	>>Annotation	P30153	PPP2R1A	protein phosphatase 2 scaffold subunit Aalpha	5518	ENSG00000105568
P30419;P30419-2;K7EN42;B7Z8J4;Q5VUC6;O60551	19.4567	18.5434	18.7432	0.913273	4	0	16.122	1008100	17	P30419;P30419-2	Glycylpeptide N-tetradecanoyltransferase 1	NMT1	>>Annotation	P30419	NMT1	N-myristoyltransferase 1	4836	ENSG00000136448
P30453;A0A140T8W8;A0A1W2PR61;A0A1W2PPF8;A0A140T8Y4;A0A0G2JPD3;P30457;P30450;P18462;P30456;A0A140TA02;A0A140TA14;A0A140TA11;A0A140T9Y5;A0A140T997;A0A1W2PNR7	21.0172	21.4764	21.5905	0.573338	8	0.00078989	3.4431	5411300	11	P30453;A0A140T8W8;A0A1W2PR61;A0A1W2PPF8;A0A140T8Y4;A0A0G2JPD3;P30457;P30450;P18462;P30456	"HLA class I histocompatibility antigen, A-34 alpha chain;HLA class I histocompatibility antigen, A-66 alpha chain;HLA class I histocompatibility antigen, A-26 alpha chain;HLA class I histocompatibility antigen, A-25 alpha chain;HLA class I histocompatibility antigen, A-43 alpha chain"	HLA-A	>>Annotation	P30453	HLA-A	major histocompatibility complex, class I, A	3105	ENSG00000206505
P30479;P30480;P30460;P30466;A0A140T951;A0A140TA21;A0A140T9D4	18.506	19.1495	16.2939	2.85558	6	0	4.7103	774500	2	P30479;P30480;P30460;P30466;A0A140T951;A0A140TA21;A0A140T9D4	"HLA class I histocompatibility antigen, B-41 alpha chain;HLA class I histocompatibility antigen, B-42 alpha chain;HLA class I histocompatibility antigen, B-8 alpha chain;HLA class I histocompatibility antigen, B-18 alpha chain"	HLA-B	>>Annotation	P30479	HLA-B	major histocompatibility complex, class I, B	3106	ENSG00000223532
P30484;P30464;Q95365;Q29836;P30481;P30475;A0A140TA13;A0A140T953	18.3585	18.6227	18.5918	0.264141	6	0	4.9369	760570	6	P30484;P30464;Q95365;Q29836;P30481;P30475;A0A140TA13;A0A140T953	"HLA class I histocompatibility antigen, B-46 alpha chain;HLA class I histocompatibility antigen, B-15 alpha chain;HLA class I histocompatibility antigen, B-38 alpha chain;HLA class I histocompatibility antigen, B-67 alpha chain;HLA class I histocompatibility antigen, B-44 alpha chain;HLA class I histocompatibility antigen, B-39 alpha chain"	HLA-B	>>Annotation	P30484	HLA-B	major histocompatibility complex, class I, B	3106	ENSG00000232126
P30491;P30685;P10319;P18464;P30498;P30495;P30490;P30488;P30487;Q29718;A0A140T9G0;P03989;P30485;P30483;P30461;P18465;P30486;Q31610;A0A140T9H3;A0A140T9A9;A0A1W2PQE2;A0A1W2PQZ3;A0A1W2PP29	16.4394	18.2941	16.8909	1.85468	6	0.0047619	2.1192	321420	3	P30491;P30685;P10319;P18464;P30498;P30495;P30490;P30488;P30487;Q29718;A0A140T9G0;P03989;P30485;P30483;P30461;P18465;P30486;Q31610;A0A140T9H3;A0A140T9A9	"HLA class I histocompatibility antigen, B-53 alpha chain;HLA class I histocompatibility antigen, B-35 alpha chain;HLA class I histocompatibility antigen, B-58 alpha chain;HLA class I histocompatibility antigen, B-51 alpha chain;HLA class I histocompatibility antigen, B-78 alpha chain;HLA class I histocompatibility antigen, B-56 alpha chain;HLA class I histocompatibility antigen, B-52 alpha chain…	HLA-B	>>Annotation	P30491	HLA-B	major histocompatibility complex, class I, B	3106	ENSG00000206450
P30520	19.6585	19.1887	18.8929	0.765623	3	0	8.3406	1257300	8	P30520	Adenylosuccinate synthetase isozyme 2	ADSS	>>Annotation	P30520	ADSS	adenylosuccinate synthase	159	ENSG00000035687
P30837	22.4848	22.0375	21.9338	0.550991	5	0	35.941	9142100	50	P30837	"Aldehyde dehydrogenase X, mitochondrial"	ALDH1B1	>>Annotation	P30837	ALDH1B1	aldehyde dehydrogenase 1 family member B1	219	ENSG00000137124
P31040-2;P31040;D6RFM5;A0A087X1I3;P31040-3;H0Y8X1	23.8633	23.5032	23.9313	0.428051	13	0	59.009	28503000	69	P31040-2;P31040;D6RFM5;A0A087X1I3;P31040-3	"Succinate dehydrogenase [ubiquinone] flavoprotein subunit, mitochondrial"	SDHA	>>Annotation	P31040	SDHA	succinate dehydrogenase complex flavoprotein subunit A	6389	ENSG00000073578
P31153;P31153-2	22.5471	22.321	22.5591	0.238131	5	0	17.301	11424000	28	P31153;P31153-2	S-adenosylmethionine synthase isoform type-2	MAT2A	>>Annotation	P31153	MAT2A	methionine adenosyltransferase 2A	4144	ENSG00000168906
P31327;P31327-3;P31327-2;Q5R211;E7EWJ3;C9JTA4	25.0667	24.6013	25.2383	0.636992	35	0	168.76	62574000	183	P31327;P31327-3;P31327-2	"Carbamoyl-phosphate synthase [ammonia], mitochondrial"	CPS1	>>Annotation	P31327	CPS1	carbamoyl-phosphate synthase 1	1373	ENSG00000021826
P31689;P31689-2	24.9266	24.6351	24.9566	0.32144	14	0	55.761	56521000	117	P31689;P31689-2	DnaJ homolog subfamily A member 1	DNAJA1	>>Annotation	P31689	DNAJA1	DnaJ heat shock protein family (Hsp40) member A1	3301	ENSG00000086061
P31930	22.9583	23.4271	23.5841	0.62574	9	0	33.961	20382000	52	P31930	"Cytochrome b-c1 complex subunit 1, mitochondrial"	UQCRC1	>>Annotation	P31930	UQCRC1	ubiquinol-cytochrome c reductase core protein 1	7384	ENSG00000010256
P31937	18.1942	17.56	17.8248	0.634184	1	0.00078125	3.3573	552930	3	P31937	"3-hydroxyisobutyrate dehydrogenase, mitochondrial"	HIBADH	>>Annotation	P31937	HIBADH	3-hydroxyisobutyrate dehydrogenase	11112	ENSG00000106049
P31939;P31939-2;H7C1S2;F8WEF0;C9JLK0	25.0393	25.0033	24.974	0.0653057	23	0	125.12	64137000	161	P31939;P31939-2	Bifunctional purine biosynthesis protein PURH;Phosphoribosylaminoimidazolecarboxamide formyltransferase;IMP cyclohydrolase	ATIC	>>Annotation	P31939	ATIC	5-aminoimidazole-4-carboxamide ribonucleotide formyltransferase/IMP cyclohydrolase	471	ENSG00000138363
P31942-3;P31942-2;P31942;P31942-4;P31942-6;P31942-5	23.343	23.2001	23.1908	0.152168	6	0	50.694	18863000	41	P31942-3;P31942-2;P31942;P31942-4	Heterogeneous nuclear ribonucleoprotein H3	HNRNPH3	>>Annotation	P31942	HNRNPH3	heterogeneous nuclear ribonucleoprotein H3	3189	ENSG00000096746
P31946-2	22.6289	23.014	23.1463	0.517447	13	0.0007716	3.231	15875000	12	P31946-2	"14-3-3 protein beta/alpha;14-3-3 protein beta/alpha, N-terminally processed"	YWHAB	>>Annotation	P31946	YWHAB	tyrosine 3-monooxygenase/tryptophan 5-monooxygenase activation protein beta	7529	ENSG00000166913
P31946;Q4VY20;Q4VY19;A0A0J9YWE8;A0A0J9YWZ2	25.8482	26.1034	26.1061	0.257946	14	0	67.431	131170000	111	P31946	"14-3-3 protein beta/alpha;14-3-3 protein beta/alpha, N-terminally processed"	YWHAB	>>Annotation	P31946	YWHAB	tyrosine 3-monooxygenase/tryptophan 5-monooxygenase activation protein beta	7529	ENSG00000166913
P31947;P31947-2	24.1778	24.1384	23.8746	0.303179	12	0	44.257	34881000	81	P31947;P31947-2	14-3-3 protein sigma	SFN	>>Annotation	P31947	SFN	stratifin	2810	ENSG00000175793
P31948;P31948-2;P31948-3;F5H783;H0YGI8;F5GXD8	26.1143	26.3041	26.3542	0.239939	31	0	117.12	160400000	261	P31948;P31948-2;P31948-3	Stress-induced-phosphoprotein 1	STIP1	>>Annotation	P31948	STIP1	stress induced phosphoprotein 1	10963	ENSG00000168439
P31949	25.3903	25.4957	25.5562	0.16588	7	0	58.937	90320000	71	P31949	"Protein S100-A11;Protein S100-A11, N-terminally processed"	S100A11	>>Annotation	P31949	S100A11	S100 calcium binding protein A11	6282	ENSG00000163191
P32119;A6NIW5;P32119-2	24.5448	24.5357	24.8475	0.311819	13	0	31.502	49840000	72	P32119;A6NIW5	Peroxiredoxin-2	PRDX2	>>Annotation	P32119	PRDX2	peroxiredoxin 2	7001	ENSG00000167815
P32969;D6RAN4;A0A2R8Y5Y7;E7ESE0;H0Y9V9;H0Y9R4	24.1171	23.2277	23.7137	0.889387	7	0	29.905	25829000	45	P32969;D6RAN4;A0A2R8Y5Y7;E7ESE0;H0Y9V9	60S ribosomal protein L9	RPL9	>>Annotation	P32969	RPL9	ribosomal protein L9;ribosomal protein L9 pseudogene 9	6133	ENSG00000163682;ENSG00000273673
P33176;A0A0G2JMZ6;J3KNA1;O60282;Q12840;O60282-2;C9JWB9	22.1648	22.3864	22.2574	0.221533	10	0	87.545	10174000	43	P33176	Kinesin-1 heavy chain	KIF5B	>>Annotation	P33176	KIF5B	kinesin family member 5B	3799	ENSG00000170759
P33316-2;H0YNW5;H0YKC5;P33316;A0A0C4DGL3;H0YNJ9;H0YMM5;H0YKI0;H0YMP1	24.489	24.6825	24.9247	0.435766	9	0	38.863	51760000	89	P33316-2;H0YNW5;H0YKC5;P33316;A0A0C4DGL3;H0YNJ9;H0YMM5;H0YKI0	"Deoxyuridine 5-triphosphate nucleotidohydrolase, mitochondrial"	DUT	>>Annotation	P33316	DUT	deoxyuridine triphosphatase	1854	ENSG00000128951
P33993;P33993-3;P33993-2;C9J8M6	22.6619	22.1592	22.4645	0.502678	10	0	28.318	10972000	49	P33993;P33993-3	DNA replication licensing factor MCM7	MCM7	>>Annotation	P33993	MCM7	minichromosome maintenance complex component 7	4176	ENSG00000166508
P34897;P34897-3;P34897-2;H0YIZ0;G3V2Y4;G3V4W5;G3V5L0;G3V540;G3V2E4;G3V2W0;G3V4X0;G3V4T0;G3V3Y8;G3V241;G3V3C6;P34896-4;G3V2Y1;P34896-3;P34896-2;P34896;G3V2D2	24.4274	24.3776	24.4341	0.05653	15	0	98.813	43072000	114	P34897;P34897-3;P34897-2;H0YIZ0	"Serine hydroxymethyltransferase, mitochondrial;Serine hydroxymethyltransferase"	SHMT2	>>Annotation	P34897	SHMT2	serine hydroxymethyltransferase 2	6472	ENSG00000182199
P34932;A0A087WYC1;A0A087WTS8;P34932-2	25.7021	25.8421	25.5978	0.244318	28	0	200.45	110320000	196	P34932;A0A087WYC1;A0A087WTS8	Heat shock 70 kDa protein 4	HSPA4	>>Annotation	P34932	HSPA4	heat shock protein family A (Hsp70) member 4	3308	ENSG00000170606
P35221;P35221-2;G3XAM7;P35221-3;E5RIB1;E5RG03;E5RHV7;E5RGY6;H0YBB8;E5RIE0;E5RJL0;E5RGY7;E5RJ41;E5RFM3;E5RIT8;P26232-4;A0A0A0MTJ6;A0A0A0MRI5;P26232-6;E5RJZ2	22.018	22.1607	22.0311	0.142748	10	0	24.773	9178600	30	P35221;P35221-2;G3XAM7;P35221-3	Catenin alpha-1	CTNNA1	>>Annotation	P35221	CTNNA1	catenin alpha 1	1495	ENSG00000044115
P35232;C9JW96;E9PCW0;C9JZ20;E7ESE2;P35232-2;D6RBK0	25.4328	25.0262	25.0719	0.406601	13	0	93.059	74792000	151	P35232;C9JW96;E9PCW0;C9JZ20;E7ESE2	Prohibitin	PHB	>>Annotation	P35232	PHB	prohibitin	5245	ENSG00000167085
P35237;A0A024QZX5;A0A087X1N8;A0A2R8YD12;A0A2R8YDD0;A0A2R8Y517;A0A2R8Y6A7;A0A2R8Y5S1;A0A2R8Y6N4	22.4089	21.8301	22.3084	0.578732	9	0	34.591	9500800	42	P35237;A0A024QZX5;A0A087X1N8;A0A2R8YD12	Serpin B6	SERPINB6	>>Annotation	P35237	SERPINB6	serpin family B member 6	5269	ENSG00000124570
P35244;B5MC59	19.805	20.47	19.8008	0.669214	3	0	6.4038	1989400	13	P35244;B5MC59	Replication protein A 14 kDa subunit	RPA3	>>Annotation	P35244	RPA3	replication protein A3	6119	ENSG00000106399
P35250-2;P35250;H7C5S7;H7C5P1;H7C5Q7;F8WC37;H7C5A0;H7C5G4;A0A087WVY3	18.8211	15.8361	18.3616	2.98504	2	0	5.3301	257270	5	P35250-2;P35250;H7C5S7;H7C5P1;H7C5Q7;F8WC37;H7C5A0;H7C5G4;A0A087WVY3	Replication factor C subunit 2	RFC2	>>Annotation	P35250	RFC2	replication factor C subunit 2	5982	ENSG00000049541
P35268;K7EP65;K7EKS7;K7ELC4;K7EMH1;K7ERI7;K7EJT5	25.1304	24.8785	25.0343	0.251844	6	0	25.277	66963000	43	P35268;K7EP65;K7EKS7;K7ELC4;K7EMH1;K7ERI7;K7EJT5	60S ribosomal protein L22	RPL22	>>Annotation	P35268	RPL22	ribosomal protein L22	6146	ENSG00000116251
P35270	18.3026	17.3688	17.8924	0.933764	4	0	7.6352	467670	23	P35270	Sepiapterin reductase	SPR	>>Annotation	P35270	SPR	sepiapterin reductase	6697	ENSG00000116096
P35579;P35579-2;P35580-4;P35580-3;P35580-2;P35580-5;P35580;Q5BKV1;P35749-4;P35749;P35749-3;P35749-2;B1AH99;A0A0C4DFM8;E7ERA5;A1L2Z2;A0A2R8Y4C3;Q9UKX3;P13533;Q9UKX2;A7E2Y1;P12882;P13535;P12883;P11055;A0A087X0T3;Q9Y623	28.1854	28.4019	28.1985	0.216486	102	0	323.31	643140000	947	P35579;P35579-2	Myosin-9	MYH9	>>Annotation	P35579	MYH9	myosin heavy chain 9	4627	ENSG00000100345
P35606-2;P35606;D6RBZ7;D6RCL6;D6RBG7;D6RBT6;H0YAC7;D6R997;H0Y938	19.6994	19.287	19.451	0.412373	3	0	6.8384	1466600	7	P35606-2;P35606	Coatomer subunit beta	COPB2	>>Annotation	P35606	COPB2	coatomer protein complex subunit beta 2	9276	ENSG00000184432
P35613-2;P35613;A0A087WUV8;A0A087X2B5;P35613-3;P35613-4;I3L192;R4GMX5;R4GN83;A0A2R8YDZ0	24.8716	25.2749	25.2793	0.4077	7	0	41.615	72345000	93	P35613-2;P35613;A0A087WUV8;A0A087X2B5;P35613-3;P35613-4;I3L192	Basigin	BSG	>>Annotation	P35613	BSG	basigin (Ok blood group)	682	ENSG00000172270
P35637;P35637-2;H3BPE7	24.3352	24.1279	24.088	0.247198	6	0	26.1	37216000	72	P35637;P35637-2;H3BPE7	RNA-binding protein FUS	FUS	>>Annotation	P35637	FUS	FUS RNA binding protein	2521	ENSG00000089280
P35998;A0A1W2PQS1;C9JLS9;P35998-2	21.5837	21.3394	21.4673	0.244301	8	0	18.854	5854700	32	P35998;A0A1W2PQS1;C9JLS9	26S protease regulatory subunit 7	PSMC2	>>Annotation	P35998	PSMC2	proteasome 26S subunit, ATPase 2	5701	ENSG00000161057
P36405	19.3976	16.5166	19.1631	2.881	1	0.0041294	2.2597	768840	4	P36405	ADP-ribosylation factor-like protein 3	ARL3	>>Annotation	P36405	ARL3	ADP ribosylation factor like GTPase 3	403	ENSG00000138175
P36542;P36542-2	23.507	23.4538	23.5183	0.0645828	7	0	19.535	24294000	54	P36542;P36542-2	"ATP synthase subunit gamma, mitochondrial"	ATP5C1	>>Annotation	P36542	ATP5F1C	ATP synthase F1 subunit gamma	509	ENSG00000165629
P36578;H3BM89;H3BTP7;H3BU31	26.908	26.5038	26.5909	0.40424	22	0	74.919	213980000	196	P36578;H3BM89	60S ribosomal protein L4	RPL4	>>Annotation	P36578	RPL4	ribosomal protein L4	6124	ENSG00000174444
P36871;A0A3B3ITK7;P36871-3;P36871-2	20.3734	19.7105	20.0898	0.66287	6	0	9.7932	2110200	22	P36871;A0A3B3ITK7;P36871-3;P36871-2	Phosphoglucomutase-1	PGM1	>>Annotation	P36871	PGM1	phosphoglucomutase 1	5236	ENSG00000079739
P36952;P36952-2;C9JLM5	23.9226	23.6375	23.7091	0.285069	15	0	61.177	28766000	78	P36952;P36952-2	Serpin B5	SERPINB5	>>Annotation	P36952	SERPINB5	serpin family B member 5	5268	ENSG00000206075
P36957;P36957-2;Q86SW4;H0YJF9;G3V5M3;G3V3F0	22.4387	22.8055	22.7028	0.366808	5	0	15.777	12683000	45	P36957;P36957-2;Q86SW4	"Dihydrolipoyllysine-residue succinyltransferase component of 2-oxoglutarate dehydrogenase complex, mitochondrial"	DLST	>>Annotation	P36957	DLST	dihydrolipoamide S-succinyltransferase	1743	ENSG00000119689
P37108;H0YLA2;H0YLW0	23.8363	23.967	24.0251	0.188787	6	0	49.11	30484000	46	P37108;H0YLA2	Signal recognition particle 14 kDa protein	SRP14	>>Annotation	P37108	SRP14	signal recognition particle 14	6727	ENSG00000140319
P37235;H7BZC1;E9PC71;P84074;P61601	20.3953	19.9125	19.7064	0.688871	2	0	7.3979	2138300	20	P37235;H7BZC1;E9PC71;P84074;P61601	Hippocalcin-like protein 1;Neuron-specific calcium-binding protein hippocalcin;Neurocalcin-delta	HPCAL1;HPCA;NCALD	>>Annotation	P37235	HPCAL1	hippocalcin like 1	3241	ENSG00000115756
P37802;X6RJP6;P37802-2;C9J5W6;Q9UI15	27.6269	27.6886	27.3796	0.309031	19	0	221.76	395890000	258	P37802;X6RJP6;P37802-2	Transgelin-2	TAGLN2	>>Annotation	P37802	TAGLN2	transgelin 2	8407	ENSG00000158710
P37837;F2Z393	23.967	23.9173	23.7937	0.173294	9	0	25.692	29827000	62	P37837;F2Z393	Transaldolase	TALDO1	>>Annotation	P37837	TALDO1	transaldolase 1	6888	ENSG00000177156
P38117-2;P38117;M0QY67	22.3498	22.5654	22.5802	0.230459	3	0	7.0677	11473000	24	P38117-2;P38117	Electron transfer flavoprotein subunit beta	ETFB	>>Annotation	P38117	ETFB	electron transfer flavoprotein subunit beta	2109	ENSG00000105379
P38159;H0Y6E7;H3BT71;P38159-2;Q96E39;H3BR27;P38159-3;A0A1B0GUK8;H3BUY5;H3BNC1;O75526;Q8N7X1	24.2064	24.2036	24.0232	0.183243	10	0	33.163	35686000	72	P38159;H0Y6E7;H3BT71;P38159-2;Q96E39	"RNA-binding motif protein, X chromosome;RNA-binding motif protein, X chromosome, N-terminally processed;RNA binding motif protein, X-linked-like-1"	RBMX;RBMXL1	>>Annotation	P38159	RBMX	RNA binding motif protein X-linked	27316	ENSG00000147274
P38606;P38606-2;C9JVW8;C9JA17;F8WDJ3	22.5049	22.5284	22.5398	0.034893	8	0	41.658	11629000	61	P38606;P38606-2	V-type proton ATPase catalytic subunit A	ATP6V1A	>>Annotation	P38606	ATP6V1A	ATPase H+ transporting V1 subunit A	523	ENSG00000114573
P38646;A0A3B3ITI4;D6RJI2;H0YBG6;D6RA73;H0Y8S0;A0A3B3ITN1	27.1943	27.0832	27.1885	0.111076	28	0	179.8	292820000	309	P38646	"Stress-70 protein, mitochondrial"	HSPA9	>>Annotation	P38646	HSPA9	heat shock protein family A (Hsp70) member 9	3313	ENSG00000113013
P38919;I3L3H2	22.1836	21.8711	22.4139	0.542742	10	0	14.666	8510700	25	P38919;I3L3H2	"Eukaryotic initiation factor 4A-III;Eukaryotic initiation factor 4A-III, N-terminally processed"	EIF4A3	>>Annotation	P38919	EIF4A3	eukaryotic translation initiation factor 4A3	9775	ENSG00000141543
P39019;M0R2L9;M0QXK4;M0QYF7;M0R140;A0A075B6E2	25.7128	25.3268	25.3759	0.386055	9	0	27.344	92993000	96	P39019;M0R2L9;M0QXK4;M0QYF7;M0R140	40S ribosomal protein S19	RPS19	>>Annotation	P39019	RPS19	ribosomal protein S19	6223	ENSG00000105372
P39023;G5E9G0;B5MCW2;H7C422;H7C3M2;F8WCR1;Q92901	25.7901	25.6184	25.8334	0.214993	17	0	53.868	107840000	137	P39023;G5E9G0;B5MCW2;H7C422;H7C3M2	60S ribosomal protein L3	RPL3	>>Annotation	P39023	RPL3	ribosomal protein L3	6122	ENSG00000100316
P39748;P39748-2;I3L3E9;F5H1Y3	23.8361	23.6845	23.7631	0.151522	7	0	48.152	28382000	58	P39748;P39748-2	Flap endonuclease 1	FEN1	>>Annotation	P39748	FEN1	flap structure-specific endonuclease 1	2237	ENSG00000168496
P40121-2;P40121;H7C0X8;B8ZZL6;E7ENU9	21.5709	22.0462	21.3934	0.652878	3	0	19.429	6758200	15	P40121-2;P40121	Macrophage-capping protein	CAPG	>>Annotation	P40121	CAPG	capping actin protein, gelsolin like	822	ENSG00000042493
P40227;P40227-2;Q92526-3;Q92526;Q92526-2	26.0396	25.819	25.7581	0.281515	22	0	98.023	123520000	241	P40227;P40227-2	T-complex protein 1 subunit zeta	CCT6A	>>Annotation	P40227	CCT6A	chaperonin containing TCP1 subunit 6A	908	ENSG00000146731
P40429;M0QYS1;Q8J015;Q6NVV1;M0QZU1;A0A096LPE0	25.053	24.9063	25.0616	0.155306	9	0	41.694	65662000	97	P40429;M0QYS1;Q8J015	60S ribosomal protein L13a	RPL13A;RPL13a	>>Annotation	P40429	RPL13A	ribosomal protein L13a	23521	ENSG00000142541
P40925;P40925-3;P40925-2;B9A041;B8ZZ51;C9JF79;C9JRL4;C9JLV6	24.9697	25.1479	25.233	0.263268	12	0	51.043	71497000	116	P40925;P40925-3;P40925-2;B9A041;B8ZZ51;C9JF79	"Malate dehydrogenase, cytoplasmic;Malate dehydrogenase"	MDH1	>>Annotation	P40925	MDH1	malate dehydrogenase 1	4190	ENSG00000014641
P40926;P40926-2;G3XAL0	26.1048	26.0771	26.1701	0.0929451	16	0	84.997	142330000	164	P40926;P40926-2;G3XAL0	"Malate dehydrogenase, mitochondrial;Malate dehydrogenase"	MDH2	>>Annotation	P40926	MDH2	malate dehydrogenase 2	4191	ENSG00000146701
P41091;Q2VIR3;Q2VIR3-2;H7BZU1	24.4547	24.2582	24.5933	0.33514	13	0	39.723	45068000	83	P41091;Q2VIR3	Eukaryotic translation initiation factor 2 subunit 3;Putative eukaryotic translation initiation factor 2 subunit 3-like protein	EIF2S3;EIF2S3L	>>Annotation	P41091	EIF2S3	eukaryotic translation initiation factor 2 subunit gamma	1968	ENSG00000130741
P41250	22.3813	22.2657	22.3625	0.115553	11	0	30.803	10354000	44	P41250	Glycine--tRNA ligase	GARS	>>Annotation	P41250	GARS	glycyl-tRNA synthetase	2617	ENSG00000106105
P42126-2;P42126;Q96DC0;H3BS70	19.3701	21.2637	20.6157	1.89368	4	0	9.0093	3335500	12	P42126-2;P42126;Q96DC0;H3BS70	"Enoyl-CoA delta isomerase 1, mitochondrial"	ECI1;DCI	>>Annotation	P42126	ECI1	enoyl-CoA delta isomerase 1	1632	ENSG00000167969
P42166	22.6299	22.5116	22.5425	0.118212	7	0	22.544	12204000	37	P42166	"Lamina-associated polypeptide 2, isoform alpha;Thymopoietin;Thymopentin"	TMPO	>>Annotation	P42166	TMPO	thymopoietin	7112	ENSG00000120802
P42285	16.803	16.7558	17.5713	0.815491	2	0.0007764	3.3061	266570	6	P42285	Superkiller viralicidic activity 2-like 2	SKIV2L2	>>Annotation	P42285	MTREX	Mtr4 exosome RNA helicase	23517	ENSG00000039123
P42677;H0YMV8;Q71UM5;C9J1C5;C9JLI6	24.5991	24.4429	24.4254	0.173712	5	0	13.446	46108000	57	P42677	40S ribosomal protein S27	RPS27	>>Annotation	P42677	RPS27	ribosomal protein S27	6232	ENSG00000177954;ENSG00000185088
P42704;B8ZZ38;A0A0C4DG06;C9JCA9;H7C3W8	23.7136	23.2836	23.6618	0.429937	22	0	85.515	24150000	111	P42704	"Leucine-rich PPR motif-containing protein, mitochondrial"	LRPPRC	>>Annotation	P42704	LRPPRC	leucine rich pentatricopeptide repeat containing	10128	ENSG00000138095
P42766;F2Z388	24.6998	24.5739	24.5737	0.126003	4	0	57.781	51497000	39	P42766;F2Z388	60S ribosomal protein L35	RPL35	>>Annotation	P42766	RPL35	ribosomal protein L35	11224	ENSG00000136942
P43034;I3L3N5;P43034-2	21.7802	22.0197	22.2227	0.442533	4	0	11.998	7968200	22	P43034;I3L3N5	Platelet-activating factor acetylhydrolase IB subunit alpha	PAFAH1B1	>>Annotation	P43034	PAFAH1B1	platelet activating factor acetylhydrolase 1b regulatory subunit 1	5048	ENSG00000007168
P43243;A8MXP9;A0A0R4J2E8;D6REM6;D6R991;P43243-2;B3KM87;H0Y8T4;D6RE02;Q68E03;D6RIA2;D6RBI2;D6RBK5;D6R8Z5;D6REK4;D6RCM3;A0A1B0GX04;D6RBS2;D6RAY2;D6RAM9;D6R9F3;D6RB45	24.5058	24.2855	24.2207	0.285051	16	0	84.716	40954000	128	P43243;A8MXP9;A0A0R4J2E8;D6REM6;D6R991;P43243-2;B3KM87	Matrin-3	MATR3	>>Annotation	P43243	MATR3	matrin 3	9782	ENSG00000015479;ENSG00000280987
P43487-2;P43487;C9JJ34;F6WQW2;C9JXG8;C9JGV6;C9JDM3;C9JIC6	24.6323	24.4747	24.3465	0.285826	7	0	34.97	48053000	53	P43487-2;P43487;C9JJ34;F6WQW2;C9JXG8;C9JGV6	Ran-specific GTPase-activating protein	RANBP1	>>Annotation	P43487	RANBP1	RAN binding protein 1	5902	ENSG00000099901
P43490;A0A0C4DFS8;C9JF35;C9JG65	21.1334	21.0951	20.8638	0.269609	4	0	27.287	4479100	29	P43490;A0A0C4DFS8	Nicotinamide phosphoribosyltransferase	NAMPT	>>Annotation	P43490	NAMPT	nicotinamide phosphoribosyltransferase	10135	ENSG00000105835
P43686;P43686-2	21.4214	21.2389	21.6708	0.431829	9	0	23.813	5529300	51	P43686;P43686-2	26S protease regulatory subunit 6B	PSMC4	>>Annotation	P43686	PSMC4	proteasome 26S subunit, ATPase 4	5704	ENSG00000013275;ENSG00000281221
P45973;F8VNY3	20.913	21.5605	21.6621	0.749073	5	0	7.547	5140500	17	P45973	Chromobox protein homolog 5	CBX5	>>Annotation	P45973	CBX5	chromobox 5	23468	ENSG00000094916
P45974-2;P45974;F5H571;H7C5J3;Q92995-2;Q92995	21.9607	21.8978	22.0703	0.172474	12	0	26.288	8456200	47	P45974-2;P45974	Ubiquitin carboxyl-terminal hydrolase 5	USP5	>>Annotation	P45974	USP5	ubiquitin specific peptidase 5	8078	ENSG00000111667
P46060;H0Y4Q3;B0QYT6;B0QYT5;B0QYT4	22.8292	23.1573	22.6797	0.477552	11	0	76.542	15724000	58	P46060;H0Y4Q3	Ran GTPase-activating protein 1	RANGAP1	>>Annotation	P46060	RANGAP1	Ran GTPase activating protein 1	5905	ENSG00000100401
P46778;G3V1B3;M0R181;M0R3I5	25.5393	25.0499	25.3647	0.489397	6	0	18.145	83222000	54	P46778;G3V1B3;M0R181	60S ribosomal protein L21	RPL21	>>Annotation	P46778	RPL21	ribosomal protein L21	6144	ENSG00000122026
P46783;A0A2R8Y6L3;F6U211;A0A2R8Y7H1;A0A2R8YFH6;A0A1W2PQS6;S4R435;Q9NQ39	23.8931	23.4018	23.5133	0.491253	6	0	18.51	24149000	42	P46783;A0A2R8Y6L3;F6U211;A0A2R8Y7H1;A0A2R8YFH6;A0A1W2PQS6;S4R435;Q9NQ39	40S ribosomal protein S10;Putative 40S ribosomal protein S10-like	RPS10;RPS10-NUDT3;RPS10P5	>>Annotation	P46783	RPS10	ribosomal protein S10	6204	ENSG00000124614
P46940;A0A0J9YXZ5;H0YLE8;A0A087WWP1;H0YKA5;A0A087X225;E9PDT6	25.9217	26.2017	26.3127	0.390972	54	0	233.4	146020000	354	P46940;A0A0J9YXZ5;H0YLE8	Ras GTPase-activating-like protein IQGAP1	IQGAP1	>>Annotation	P46940	IQGAP1	IQ motif containing GTPase activating protein 1	8826	ENSG00000140575
P47755;F8W9N7;C9JUG7;A0A0D9SET8;P47755-2	22.0077	21.7914	21.9179	0.216265	5	0	12.161	7894000	23	P47755;F8W9N7;C9JUG7;A0A0D9SET8;P47755-2	F-actin-capping protein subunit alpha-2	CAPZA2	>>Annotation	P47755	CAPZA2	capping actin protein of muscle Z-line subunit alpha 2	830	ENSG00000198898
P47756-2;P47756;B1AK85	24.549	24.7181	24.8353	0.286345	13	0	59.62	54822000	94	P47756-2;P47756;B1AK85	F-actin-capping protein subunit beta	CAPZB	>>Annotation	P47756	CAPZB	capping actin protein of muscle Z-line subunit beta	832	ENSG00000077549
P47897;P47897-2;A0A1B0GVU9;B4DDN1;H7C0R3;A0A0U1RQT0;A0A0U1RQX5;C9J165;A0A0U1RQX9;A0A0U1RQQ5;A0A0U1RQE9;A0A0U1RRI9;A0A0U1RQU2;A0A0U1RR66;A0A0U1RQM8;A0A1B0GTT3;A0A0U1RRC8;A0A0U1RQL2;F2Z2V6;A0A0U1RQJ6;A0A0U1RQC3	22.5077	22.2417	22.1406	0.367144	12	0	26.239	10238000	45	P47897;P47897-2;A0A1B0GVU9;B4DDN1;H7C0R3	Glutamine--tRNA ligase	QARS	>>Annotation	P47897	QARS	glutaminyl-tRNA synthetase	5859	ENSG00000172053
P47985;P0C7P4	19.1802	17.6957	18.4335	1.48441	2	0	7.1197	675660	20	P47985;P0C7P4	"Cytochrome b-c1 complex subunit Rieske, mitochondrial;Cytochrome b-c1 complex subunit 11;Putative cytochrome b-c1 complex subunit Rieske-like protein 1"	UQCRFS1;UQCRFS1P1	>>Annotation	P47985	UQCRFS1	ubiquinol-cytochrome c reductase, Rieske iron-sulfur polypeptide 1	7386	ENSG00000169021
P48047;H7C0C1;H7C068;H7C086	23.8257	24.0931	23.9256	0.267427	8	0	30.176	31589000	71	P48047;H7C0C1	"ATP synthase subunit O, mitochondrial"	ATP5O	>>Annotation	P48047	ATP5PO	ATP synthase peripheral stalk subunit OSCP	539	ENSG00000241837
P48163-2;P48163	18.9956	16.4646	16.9667	2.53095	2	0	5.2102	292230	4	P48163-2;P48163	NADP-dependent malic enzyme	ME1	>>Annotation	P48163	ME1	malic enzyme 1	4199	ENSG00000065833
P48507;P48507-2	22.6715	21.8075	22.0702	0.863914	5	0	15.308	9726200	23	P48507;P48507-2	Glutamate--cysteine ligase regulatory subunit	GCLM	>>Annotation	P48507	GCLM	glutamate-cysteine ligase modifier subunit	2730	ENSG00000023909
P48643;E7ENZ3;B7ZAR1;E9PCA1;P48643-2;D6RIZ7;H0Y914	25.9257	26.0032	25.9367	0.0775509	29	0	140.24	128610000	226	P48643;E7ENZ3;B7ZAR1;E9PCA1;P48643-2	T-complex protein 1 subunit epsilon	CCT5	>>Annotation	P48643	CCT5	chaperonin containing TCP1 subunit 5	22948	ENSG00000150753
P48960-2;P48960-3;P48960	21.4514	22.185	21.9552	0.733541	5	0	16.899	7958500	33	P48960-2;P48960-3;P48960	CD97 antigen;CD97 antigen subunit alpha;CD97 antigen subunit beta	CD97	>>Annotation	P48960	ADGRE5	adhesion G protein-coupled receptor E5	976	ENSG00000123146
P49006	18.6427	19.3287	19.415	0.772316	1	0.00075415	3.0487	1172600	8	P49006	MARCKS-related protein	MARCKSL1	>>Annotation	P49006	MARCKSL1	MARCKS like 1	65108	ENSG00000175130
P49207	22.2839	21.5601	21.2195	1.06442	2	0	4.8802	7119000	15	P49207	60S ribosomal protein L34	RPL34	>>Annotation	P49207	RPL34	ribosomal protein L34	6164	ENSG00000109475
P49257	20.7077	20.8529	21.1896	0.481934	3	0	8.1356	3844600	13	P49257	Protein ERGIC-53	LMAN1	>>Annotation	P49257	LMAN1	lectin, mannose binding 1	3998	ENSG00000074695
P49321;P49321-3;P49321-2;P49321-4;Q5T624;E9PI86;E9PRH9;H0YF33;H0YDS9;E9PPQ8;E9PPR5	24.3024	24.466	24.2738	0.192236	11	0	40.427	42205000	84	P49321;P49321-3;P49321-2;P49321-4;Q5T624	Nuclear autoantigenic sperm protein	NASP	>>Annotation	P49321	NASP	nuclear autoantigenic sperm protein	4678	ENSG00000132780
P49327;A0A0U1RQF0;A0A0U1RRG3;A0A1B0GTR5;J3KTF0	26.5415	26.8932	26.6328	0.351706	67	0	239.16	216060000	476	P49327;A0A0U1RQF0	Fatty acid synthase;[Acyl-carrier-protein] S-acetyltransferase;[Acyl-carrier-protein] S-malonyltransferase;3-oxoacyl-[acyl-carrier-protein] synthase;3-oxoacyl-[acyl-carrier-protein] reductase;3-hydroxyacyl-[acyl-carrier-protein] dehydratase;Enoyl-[acyl-carrier-protein] reductase;Oleoyl-[acyl-carrier-protein] hydrolase	FASN	>>Annotation	P49327	FASN	fatty acid synthase	2194	ENSG00000169710
P49368;B4DUR8;P49368-2;E9PRC8;Q5SZX6;E9PQ35;Q5SZW8;E9PM09;Q5SZX9	26.7038	26.7149	26.5629	0.152002	30	0	133.26	207080000	291	P49368;B4DUR8;P49368-2	T-complex protein 1 subunit gamma	CCT3	>>Annotation	P49368	CCT3	chaperonin containing TCP1 subunit 3	7203	ENSG00000163468
P49411;H3BNU3	25.6403	25.966	25.9392	0.325752	19	0	71.458	115750000	154	P49411	"Elongation factor Tu, mitochondrial"	TUFM	>>Annotation	P49411	TUFM	Tu translation elongation factor, mitochondrial	7284	ENSG00000178952
P49419-2;A0A1B0GTY9;A0A1B0GTJ4;A0A1B0GUA1;A0A1B0GTG2;A0A1B0GW82;A0A1B0GW77;P49419-4;P49419;A0A0J9YWF7;A0A1B0GUY0;A0A1B0GV49;A0A1B0GVU0;F8VVF2;H0YHM6	21.0819	20.6433	20.7276	0.438606	5	0	12.027	3675300	22	P49419-2;A0A1B0GTY9;A0A1B0GTJ4;A0A1B0GUA1;A0A1B0GTG2;A0A1B0GW82;A0A1B0GW77;P49419-4;P49419;A0A0J9YWF7;A0A1B0GUY0;A0A1B0GV49	Alpha-aminoadipic semialdehyde dehydrogenase	ALDH7A1	>>Annotation	P49419	ALDH7A1	aldehyde dehydrogenase 7 family member A1	501	ENSG00000164904
P49458;E9PE20;P49458-2	23.9017	23.6933	23.7233	0.208406	5	0	15.172	28883000	44	P49458	Signal recognition particle 9 kDa protein	SRP9	>>Annotation	P49458	SRP9	signal recognition particle 9	6726	ENSG00000143742
P49588;P49588-2;H3BPK7	22.8386	22.59	22.9672	0.377207	15	0	48.093	14098000	71	P49588;P49588-2	"Alanine--tRNA ligase, cytoplasmic"	AARS	>>Annotation	P49588	AARS	alanyl-tRNA synthetase	16	ENSG00000090861
P49721;A0A087WVV1	22.8955	22.5841	22.7319	0.311367	5	0	22.73	13336000	40	P49721;A0A087WVV1	Proteasome subunit beta type-2	PSMB2	>>Annotation	P49721	PSMB2	proteasome subunit beta 2	5690	ENSG00000126067
P49748-2;P49748;P49748-3;J3KSR4;G3V1M7;J3KS89;J3QRJ8;K7EQP4	22.0421	22.0773	22.4895	0.447428	8	0	23.411	8873100	33	P49748-2;P49748;P49748-3	"Very long-chain specific acyl-CoA dehydrogenase, mitochondrial"	ACADVL	>>Annotation	P49748	ACADVL	acyl-CoA dehydrogenase very long chain	37	ENSG00000072778
P49755;G3V2K7	21.7566	21.8671	21.7069	0.160151	5	0	19.113	7473900	26	P49755;G3V2K7	Transmembrane emp24 domain-containing protein 10	TMED10	>>Annotation	P49755	TMED10	transmembrane p24 trafficking protein 10	10972	ENSG00000170348
P49773;D6REP8;D6RE99;D6RD60;D6RC06	25.1569	25.1921	25.3676	0.210709	6	0	17.049	78214000	67	P49773;D6REP8;D6RE99;D6RD60	Histidine triad nucleotide-binding protein 1	HINT1	>>Annotation	P49773	HINT1	histidine triad nucleotide binding protein 1	3094	ENSG00000169567
P49915;P49915-2	20.195	19.1635	19.5008	1.03142	7	0	15.058	1602100	17	P49915;P49915-2	GMP synthase [glutamine-hydrolyzing]	GMPS	>>Annotation	P49915	GMPS	guanine monophosphate synthase	8833	ENSG00000163655
P50213;H0YL72;P50213-2;H0YLI6;H0YMU3;H0YKD0;H0YM64;H0YNF5;H0YM46	22.0318	21.9211	22.1733	0.252277	8	0	19.252	8444100	49	P50213;H0YL72;P50213-2;H0YLI6;H0YMU3;H0YKD0	"Isocitrate dehydrogenase [NAD] subunit alpha, mitochondrial"	IDH3A	>>Annotation	P50213	IDH3A	isocitrate dehydrogenase 3 (NAD(+)) alpha;isocitrate dehydrogenase (NAD(+)) 3 alpha	3419	ENSG00000166411
P50238;K4DIB9;H3BRQ4	23.3246	24.1003	24.1431	0.818552	3	0	6.531	30411000	30	P50238	Cysteine-rich protein 1	CRIP1	>>Annotation	P50238	CRIP1	cysteine rich protein 1;novel transcript	1396	ENSG00000213145;ENSG00000257341
P50395;P50395-2;Q5SX87;Q5SX91;Q5SX86;V9GYF8;Q5SX90;V9GYJ7	25.0202	25.1322	24.9998	0.132412	19	0	82.793	68204000	164	P50395;P50395-2;Q5SX87	Rab GDP dissociation inhibitor beta	GDI2	>>Annotation	P50395	GDI2	GDP dissociation inhibitor 2	2665	ENSG00000057608
P50402;Q5HY57;F8WEQ1	19.8155	19.8054	20.3109	0.505476	2	0	4.6712	2203800	10	P50402;Q5HY57;F8WEQ1	Emerin	EMD	>>Annotation	P50402	EMD	emerin	2010	ENSG00000102119
P50416-2;P50416;H3BMD2;H3BP22;H3BUV7	22.3487	22.7832	22.0581	0.725088	6	0	19.788	11736000	33	P50416-2;P50416	"Carnitine O-palmitoyltransferase 1, liver isoform"	CPT1A	>>Annotation	P50416	CPT1A	carnitine palmitoyltransferase 1A	1374	ENSG00000110090
P50454;E9PPV6;E9PR70;E9PKH2;E9PK86;E9PMI5;E9PNX1;E9PJH8;E9PIG2;E9PRS3;E9PLA6;E9PQ34;H0YEP8	26.0962	26.1454	25.8926	0.252792	17	0	78.609	141000000	196	P50454;E9PPV6;E9PR70;E9PKH2	Serpin H1	SERPINH1	>>Annotation	P50454	SERPINH1	serpin family H member 1	871	ENSG00000149257
P50502;H7C3I1;Q3KNR6;Q8IZP2;Q8NFI4;F6VDH7;F8WAQ7	24.7064	24.8886	25.116	0.409691	9	0	50.885	60193000	82	P50502;H7C3I1;Q3KNR6;Q8IZP2;Q8NFI4;F6VDH7	Hsc70-interacting protein;Putative protein FAM10A4;Putative protein FAM10A5	ST13;ST13P4;ST13P5	>>Annotation	P50502	ST13	ST13 Hsp70 interacting protein;ST13, Hsp70 interacting protein	6767	ENSG00000100380
P50570-2;P50570-5;P50570	15.2496	16.3026	15.6957	1.05298	1	0.0097087	1.8039	20195	1	P50570-2;P50570-5;P50570	Dynamin-2	DNM2	>>Annotation	P50570	DNM2	dynamin 2	1785	ENSG00000079805
P50583	17.6283	16.76	17.9995	1.23941	1	0	3.6314	105020	1	P50583	Bis(5-nucleosyl)-tetraphosphatase [asymmetrical]	NUDT2	>>Annotation	P50583	NUDT2	nudix hydrolase 2	318	ENSG00000164978
P50990;P50990-2;P50990-3;H7C4C8;H7C2U0	26.2651	26.2534	26.2541	0.0116749	30	0	142.73	157680000	218	P50990;P50990-2;P50990-3	T-complex protein 1 subunit theta	CCT8	>>Annotation	P50990	CCT8	chaperonin containing TCP1 subunit 8	10694	ENSG00000156261
P50991;P50991-2	25.0747	25.3265	25.2942	0.251778	21	0	103.08	78561000	167	P50991;P50991-2	T-complex protein 1 subunit delta	CCT4	>>Annotation	P50991	CCT4	chaperonin containing TCP1 subunit 4	10575	ENSG00000115484
P50995-2;P50995	20.6798	19.6429	20.5621	1.03687	3	0	8.6439	2682800	11	P50995-2;P50995	Annexin A11	ANXA11	>>Annotation	P50995	ANXA11	annexin A11	311	ENSG00000122359
P51148-2;P51148;P61020;P61020-2;K7ERQ8;K7ERI8;F8VVK3;F8VVZ0;F8VWU4;F8VUA5;F8WCY6;K7ENY4;K7EIP6;F8VSF8;F8VPW9;F8WD79;F8VWZ7	21.3328	21.9796	22.0238	0.690958	5	0	17.478	7241600	36	P51148-2;P51148	Ras-related protein Rab-5C	RAB5C	>>Annotation	P51148	RAB5C	RAB5C, member RAS oncogene family	5878	ENSG00000108774
P51149;C9J592;C9J8S3;C9IZZ0;C9J4V0;C9J4S4;C9J7D1	24.4999	25.1215	25.0426	0.621607	10	0	105.38	61936000	100	P51149;C9J592;C9J8S3;C9IZZ0;C9J4V0	Ras-related protein Rab-7a	RAB7A	>>Annotation	P51149	RAB7A	RAB7A, member RAS oncogene family	7879	ENSG00000075785
P51648-2;P51648;J3QRD1;J3QS00;I3L1M4;P43353-2;P48448;P30838;J3KTG1;E9PJV0;C9JKT2;C9JGJ2;I3L0X1;I3L3I9;C9JMC5;K7EN73;A8MYB8;P43353;E9PNN6;J3QKK9	19.0539	19.6466	19.3277	0.59263	4	0	7.4137	1352300	6	P51648-2;P51648;J3QRD1;J3QS00;I3L1M4	Fatty aldehyde dehydrogenase	ALDH3A2	>>Annotation	P51648	ALDH3A2	aldehyde dehydrogenase 3 family member A2	224	ENSG00000072210
P51665;H3BQV2;H3BNT7;H3BTM8	17.8546	17.0231	15.9302	1.92443	2	0.0047782	2.1322	271230	5	P51665;H3BQV2;H3BNT7;H3BTM8	26S proteasome non-ATPase regulatory subunit 7	PSMD7	>>Annotation	P51665	PSMD7	proteasome 26S subunit, non-ATPase 7	5713	ENSG00000103035
P51692	17.2417	15.5118	17.2963	1.78456	1	0.0079418	1.9166	106300	2	P51692	Signal transducer and activator of transcription 5B	STAT5B	>>Annotation	P51692	STAT5B	signal transducer and activator of transcription 5B	6777	ENSG00000173757
P51857-2;P51857	19.771	19.7708	20.2448	0.47401	1	0.0041152	2.1755	1606300	5	P51857-2;P51857	3-oxo-5-beta-steroid 4-dehydrogenase	AKR1D1	>>Annotation	P51857	AKR1D1	aldo-keto reductase family 1 member D1	6718	ENSG00000122787
P51858;P51858-2;P51858-3	25.5103	25.5011	25.3678	0.142435	11	0	68.235	90771000	123	P51858;P51858-2;P51858-3	Hepatoma-derived growth factor	HDGF	>>Annotation	P51858	HDGF	heparin binding growth factor	3068	ENSG00000143321
P51991;H7C1J8	24.734	24.6057	24.7491	0.143393	13	0	49.135	53393000	103	P51991	Heterogeneous nuclear ribonucleoprotein A3	HNRNPA3	>>Annotation	P51991	HNRNPA3	heterogeneous nuclear ribonucleoprotein A3	220988	ENSG00000170144
P52209-2;P52209;K7EM49;K7EMN2;K7EPF6;K7ELN9	25.1416	25.2823	25.1592	0.140741	20	0	79.709	77022000	154	P52209-2;P52209	"6-phosphogluconate dehydrogenase, decarboxylating"	PGD	>>Annotation	P52209	PGD	phosphogluconate dehydrogenase	5226	ENSG00000142657
P52292;J3QLL0;J3KS65	23.6114	24.2524	24.2686	0.657124	12	0	75.098	33704000	76	P52292	Importin subunit alpha-1	KPNA2	>>Annotation	P52292	KPNA2	karyopherin subunit alpha 2	3838	ENSG00000182481
P52597;A0A1B0GW42	24.4036	24.2455	24.258	0.158133	12	0	77.077	41628000	79	P52597	"Heterogeneous nuclear ribonucleoprotein F;Heterogeneous nuclear ribonucleoprotein F, N-terminally processed"	HNRNPF	>>Annotation	P52597	HNRNPF	heterogeneous nuclear ribonucleoprotein F	3185	ENSG00000169813
P52788;P52788-2;H7C2R7	15.5439	18.3764	17.8638	2.83251	2	0.0007622	3.1339	540990	4	P52788;P52788-2;H7C2R7	Spermine synthase	SMS	>>Annotation	P52788	SMS	spermine synthase	6611	ENSG00000102172
P52895;B4DK69;S4R3P0;P52895-2	23.984	23.4879	23.1452	0.838789	13	0	11.26	25250000	39	P52895;B4DK69;S4R3P0	Aldo-keto reductase family 1 member C2	AKR1C2	>>Annotation	P52895	AKR1C2	aldo-keto reductase family 1 member C2	1646	ENSG00000151632
P52907	24.6217	24.9559	24.7177	0.334183	7	0	43.643	57198000	69	P52907	F-actin-capping protein subunit alpha-1	CAPZA1	>>Annotation	P52907	CAPZA1	capping actin protein of muscle Z-line subunit alpha 1	829	ENSG00000116489
P53007;B4DP62	18.7633	18.4206	18.7086	0.342665	3	0	3.832	854440	7	P53007;B4DP62	"Tricarboxylate transport protein, mitochondrial"	SLC25A1	>>Annotation	P53007	SLC25A1	solute carrier family 25 member 1	6576	ENSG00000100075
P53396-2;P53396;P53396-3;K7ESG8;K7EIE7	25.9709	26.0142	25.9802	0.0433044	38	0	149.29	132920000	297	P53396-2;P53396;P53396-3	ATP-citrate synthase	ACLY	>>Annotation	P53396	ACLY	ATP citrate lyase	47	ENSG00000131473
P53597;H7C233	19.3785	20.0931	19.9948	0.714653	3	0	4.728	2050100	7	P53597	"Succinyl-CoA ligase [ADP/GDP-forming] subunit alpha, mitochondrial"	SUCLG1	>>Annotation	P53597	SUCLG1	succinate-CoA ligase alpha subunit	8802	ENSG00000163541
P53618;E9PP73	19.081	19.8083	19.8261	0.745157	4	0	8.2186	1528000	15	P53618;E9PP73	Coatomer subunit beta	COPB1	>>Annotation	P53618	COPB1	coatomer protein complex subunit beta 1	1315	ENSG00000129083
P53621;P53621-2;A0A3B3ISC6;A0A3B3IT15;A0A3B3IS84;A0A3B3IU89;A0A3B3ITI7;A0A3B3ITV3;A0A3B3ISK1;A0A3B3IU78	22.1953	22.3779	22.3001	0.182667	13	0	34.633	10110000	40	P53621;P53621-2;A0A3B3ISC6;A0A3B3IT15;A0A3B3IS84;A0A3B3IU89	Coatomer subunit alpha;Xenin;Proxenin	COPA	>>Annotation	P53621	COPA	coatomer protein complex subunit alpha	1314	ENSG00000122218
P53999	24.7834	25.1968	24.8994	0.413414	8	0	31.192	65772000	54	P53999	Activated RNA polymerase II transcriptional coactivator p15	SUB1	>>Annotation	P53999	SUB1	SUB1 homolog, transcriptional regulator	10923	ENSG00000113387
P54136;P54136-2;E5RH09;E5RJM9	22.8447	23.1554	22.857	0.31078	10	0	27.179	16629000	47	P54136;P54136-2	"Arginine--tRNA ligase, cytoplasmic"	RARS	>>Annotation	P54136	RARS	arginyl-tRNA synthetase	5917	ENSG00000113643
P54577;A0A0C4DGZ5	23.0936	22.7919	22.874	0.301701	11	0	24.765	15568000	30	P54577;A0A0C4DGZ5	"Tyrosine--tRNA ligase, cytoplasmic;Tyrosine--tRNA ligase, cytoplasmic, N-terminally processed;Tyrosine--tRNA ligase"	YARS	>>Annotation	P54577	YARS	tyrosyl-tRNA synthetase	8565	ENSG00000134684
P54687-4;P54687;P54687-5;F5H2F2;A0A087WYF2;P54687-2;P54687-3	16.9361	15.7825	17.4461	1.66364	2	0.00077459	3.2764	196040	4	P54687-4;P54687;P54687-5;F5H2F2;A0A087WYF2;P54687-2;P54687-3	"Branched-chain-amino-acid aminotransferase, cytosolic"	BCAT1	>>Annotation	P54687	BCAT1	branched chain amino acid transaminase 1	586	ENSG00000060982
P54727;P54727-2;Q5W0S4;Q5W0S5;H0Y579	23.0269	23.0938	22.719	0.374863	5	0	16.113	16777000	53	P54727;P54727-2	UV excision repair protein RAD23 homolog B	RAD23B	>>Annotation	P54727	RAD23B	RAD23 homolog B, nucleotide excision repair protein	5887	ENSG00000119318
P54886-2;P54886	20.0971	20.7561	20.1467	0.658926	2	0	4.6464	2560600	7	P54886-2;P54886	Delta-1-pyrroline-5-carboxylate synthase;Glutamate 5-kinase;Gamma-glutamyl phosphate reductase	ALDH18A1	>>Annotation	P54886	ALDH18A1	aldehyde dehydrogenase 18 family member A1	5832	ENSG00000059573
P54920;M0R0Y2;M0R2M1;M0R213;M0R058;M0QZM9;M0QZN5;M0R031;M0R0I4;A0A087WZQ7;Q9H115-3;Q9H115-2;Q9H115	21.74	21.601	21.5793	0.160702	7	0	18.106	6389200	19	P54920;M0R0Y2;M0R2M1	Alpha-soluble NSF attachment protein	NAPA	>>Annotation	P54920	NAPA	NSF attachment protein alpha	8775	ENSG00000105402
P55010;H0YLZ1;H0YN40;H0YK29;H0YK11;H0YMJ8;H0YM54	20.6474	20.7378	20.1903	0.547501	5	0	9.0511	3540500	16	P55010;H0YLZ1;H0YN40	Eukaryotic translation initiation factor 5	EIF5	>>Annotation	P55010	EIF5	eukaryotic translation initiation factor 5	1983	ENSG00000100664
P55060-3;P55060;P55060-4;P55060-2	26.2589	26.0887	26.2787	0.189934	28	0	119.53	128820000	128	P55060-3;P55060;P55060-4	Exportin-2	CSE1L	>>Annotation	P55060	CSE1L	chromosome segregation 1 like	1434	ENSG00000124207
P55072;C9JUP7;C9IZA5	27.6117	27.6091	27.6111	0.00253296	41	0	276.81	403650000	450	P55072	Transitional endoplasmic reticulum ATPase	VCP	>>Annotation	P55072	VCP	valosin containing protein	7415	ENSG00000165280
P55084-2;P55084;F5GZQ3;B5MD38;C9JEY0;C9JE81	22.742	22.5856	22.501	0.24098	8	0	18.239	12278000	38	P55084-2;P55084;F5GZQ3;B5MD38	"Trifunctional enzyme subunit beta, mitochondrial;3-ketoacyl-CoA thiolase"	HADHB	>>Annotation	P55084	HADHB	hydroxyacyl-CoA dehydrogenase trifunctional multienzyme complex subunit beta	3032	ENSG00000138029
P55145;A8K878;H7C2D6	22.0366	22.3016	22.3503	0.313715	6	0	13.125	9750500	30	P55145;A8K878	Mesencephalic astrocyte-derived neurotrophic factor	MANF	>>Annotation	P55145	MANF	mesencephalic astrocyte derived neurotrophic factor	7873	ENSG00000145050
P55209;F8VY35;P55209-2;H0YIV4;F5H4R6;F8W0J6;F8VV59;B7Z9C2;F8W543;F8VUX1;F8W118;F8W020;F8VXI6;H0YHC3;H0YH88;P55209-3;F8VRJ2;F8VVB5;B7Z4K9	24.8784	24.9046	24.7906	0.113989	8	0	52.306	58731000	82	P55209;F8VY35;P55209-2;H0YIV4;F5H4R6;F8W0J6;F8VV59;B7Z9C2;F8W543;F8VUX1;F8W118;F8W020;F8VXI6;H0YHC3;H0YH88;P55209-3;F8VRJ2	Nucleosome assembly protein 1-like 1	NAP1L1	>>Annotation	P55209	NAP1L1	nucleosome assembly protein 1 like 1	4673	ENSG00000187109
P55263-4;P55263-2;P55263	15.9409	15.3713	15.3836	0.569553	2	0	3.9569	107940	5	P55263-4;P55263-2;P55263	Adenosine kinase	ADK	>>Annotation	P55263	ADK	adenosine kinase	132	ENSG00000156110
P55735;P55735-2;P55735-4;P55735-3;A8MXL6	23.1712	22.7345	22.8114	0.436665	5	0	29.52	15601000	39	P55735;P55735-2;P55735-4;P55735-3;A8MXL6	Protein SEC13 homolog	SEC13	>>Annotation	P55735	SEC13	SEC13 homolog, nuclear pore and COPII coat complex component	6396	ENSG00000157020
P55795	22.4493	22.4812	22.2744	0.206833	11	0	12.956	10586000	36	P55795	Heterogeneous nuclear ribonucleoprotein H2	HNRNPH2	>>Annotation	P55795	HNRNPH2	heterogeneous nuclear ribonucleoprotein H2	3188	ENSG00000126945
P55809;E9PDW2;P55809-2;Q9BYC2	23.915	23.9131	24.0164	0.103342	14	0	72.674	31220000	122	P55809;E9PDW2;P55809-2	"Succinyl-CoA:3-ketoacid coenzyme A transferase 1, mitochondrial"	OXCT1	>>Annotation	P55809	OXCT1	3-oxoacid CoA-transferase 1	5019	ENSG00000083720
P55884;P55884-2;C9JQN7;C9JZG1	23.5059	23.595	23.4452	0.149843	15	0	42.027	24362000	61	P55884;P55884-2	Eukaryotic translation initiation factor 3 subunit B	EIF3B	>>Annotation	P55884	EIF3B	eukaryotic translation initiation factor 3 subunit B	8662	ENSG00000106263
P55957;P55957-2;B2ZP78;P55957-4;P55957-3	18.2291	18.3678	16.5457	1.82216	2	0.00076864	3.1944	215740	4	P55957;P55957-2;B2ZP78;P55957-4;P55957-3	BH3-interacting domain death agonist;BH3-interacting domain death agonist p15;BH3-interacting domain death agonist p13;BH3-interacting domain death agonist p11	BID	>>Annotation	P55957	BID	BH3 interacting domain death agonist	637	ENSG00000015475
P56385	21.3616	21.2557	21.1357	0.225876	1	0.0041322	2.2605	5172800	8	P56385	"ATP synthase subunit e, mitochondrial"	ATP5I	>>Annotation	P56385	ATP5ME	ATP synthase membrane subunit e	521	ENSG00000169020
P56537;P56537-2;B7ZBH1;A0A0U1RQV5;F8WD20;A0A0B4J1Y7;F8WDS6	23.9901	23.776	23.8651	0.214106	6	0	19.456	30940000	56	P56537;P56537-2;B7ZBH1	Eukaryotic translation initiation factor 6	EIF6	>>Annotation	P56537	EIF6	eukaryotic translation initiation factor 6	3692	ENSG00000242372
P58546;C9JL85	23.9388	24.0151	24.0841	0.145311	5	0	36.837	34812000	41	P58546;C9JL85	Myotrophin	MTPN	>>Annotation	P58546	MTPN	myotrophin	136319	ENSG00000105887
P60174-1;P60174;P60174-4;U3KPZ0;U3KQF3;U3KPS5	28.7288	28.7277	28.7987	0.0709553	24	0	160.21	887910000	365	P60174-1;P60174;P60174-4	Triosephosphate isomerase	TPI1	>>Annotation	P60174	TPI1	triosephosphate isomerase 1	7167	ENSG00000111669
P60228;E5RGA2;E5RHS5;H0YBR5;H0YBP5;E5RII3;E5RIT4;E5RIP5;E5RJ25;H0YAW4	22.3802	22.4798	22.3947	0.0996571	9	0	26.753	11249000	46	P60228;E5RGA2;E5RHS5	Eukaryotic translation initiation factor 3 subunit E	EIF3E	>>Annotation	P60228	EIF3E	eukaryotic translation initiation factor 3 subunit E	3646	ENSG00000104408
P60468;S4R3B5	21.5474	21.7232	21.79	0.242619	4	0	12.889	6643800	21	P60468	Protein transport protein Sec61 subunit beta	SEC61B	>>Annotation	P60468	SEC61B	Sec61 translocon beta subunit	10952	ENSG00000106803
P60660-2;F8W1R7;G8JLA2;G3V1V0;P60660;J3KND3;B7Z6Z4;G3V1Y7;F8VPF3;F8VZU9;F8W180;F8VXL3;H0YI43;F8W1I5;P14649	26.3341	26.4928	26.3643	0.158751	9	0	66.179	174220000	101	P60660-2;F8W1R7;G8JLA2;G3V1V0;P60660;J3KND3;B7Z6Z4;G3V1Y7;F8VPF3;F8VZU9;F8W180	Myosin light polypeptide 6	MYL6	>>Annotation	P60660	MYL6	myosin light chain 6	4637	ENSG00000092841
P60709;A0A2R8Y793;E7EVS6;A0A2R8YGF8;G5E9R0;C9JUM1;C9JZR7;C9JTX5;Q6S8J3;P63267-2;A0A2R8YEA7;A5A3E0;A0A2R8YFE2;P0CG38;P0CG39;Q9BYX7;F8WCH0	25.9	25.0528	25.3558	0.847237	32	0	28.074	96129000	35	P60709;A0A2R8Y793	"Actin, cytoplasmic 1;Actin, cytoplasmic 1, N-terminally processed"	ACTB	>>Annotation	P60709	ACTB	actin beta	60	ENSG00000075624
P60842;P60842-2;J3KT12;J3QS69;J3KTB5;J3QL43;J3KSZ0;J3QR64;E7EQG2;J3KTN0;J3QLN6;J3KS25;J3QKZ9;J3QL52;J3KT04;J3KS93;J3KSN7;E7EMV8;J3QQP0;F8WE11;E9PBH4	27.2412	27.3147	27.2497	0.0734882	22	0	137.66	316660000	246	P60842;P60842-2;J3KT12;J3QS69;J3KTB5;J3QL43;J3KSZ0	Eukaryotic initiation factor 4A-I	EIF4A1	>>Annotation	P60842	EIF4A1	eukaryotic translation initiation factor 4A1	1973	ENSG00000161960
P60866;P60866-2;E5RJX2;E5RIP1;G3XAN0	24.1982	24.4485	24.3974	0.250259	6	0	10.334	42026000	44	P60866;P60866-2;E5RJX2;E5RIP1	40S ribosomal protein S20	RPS20	>>Annotation	P60866	RPS20	ribosomal protein S20	6224	ENSG00000008988
P60900;G3V295;G3V5Z7;P60900-2;G3V3I1;P60900-3;G3V3U4;G3V4S5;G3V2S7;H0YJC4	24.2867	24.3395	24.1607	0.178839	12	0	56.945	39880000	87	P60900;G3V295;G3V5Z7;P60900-2;G3V3I1;P60900-3	Proteasome subunit alpha type-6;Proteasome subunit alpha type	PSMA6	>>Annotation	P60900	PSMA6	proteasome subunit alpha 6	5687	ENSG00000100902
P60903	25.4031	26.0659	25.698	0.662745	4	0	39.297	113340000	58	P60903	Protein S100-A10	S100A10	>>Annotation	P60903	S100A10	S100 calcium binding protein A10	6281	ENSG00000197747
P60953;P60953-1;Q5JYX0;A0A3B3IRV0;F8WET9;B1AH79;G3V4H1;G3V476;P84095;Q9H4E5-2;P17081;Q9H4E5	23.4233	23.7302	23.3422	0.388062	6	0	18.217	23502000	48	P60953;P60953-1;Q5JYX0	Cell division control protein 42 homolog	CDC42	>>Annotation	P60953	CDC42	cell division cycle 42	998	ENSG00000070831
P60981;P60981-2;F6RFD5	24.7744	24.7064	24.4145	0.359901	11	0	50.151	51788000	103	P60981;P60981-2;F6RFD5	Destrin	DSTN	>>Annotation	P60981	DSTN	destrin, actin depolymerizing factor	11034	ENSG00000125868
P61006;A0A2R8YDI9;H0YLJ8;H0YL94;H0YMN7;H0YNE9;G3V196;A0A2R8YFB8;P51153;Q92930;P61006-2;P59190-2;P59190	18.6433	19.2228	19.1111	0.579538	2	0	3.8752	1035500	7	P61006;A0A2R8YDI9;H0YLJ8;H0YL94;H0YMN7;H0YNE9;G3V196;A0A2R8YFB8;P51153;Q92930;P61006-2;P59190-2;P59190	Ras-related protein Rab-8A;Ras-related protein Rab-13;Ras-related protein Rab-8B;Ras-related protein Rab-15	RAB8A;RAB8B;RAB15;RAB13	>>Annotation	P61006	RAB8A	RAB8A, member RAS oncogene family	4218	ENSG00000167461
P61019-2;P61019;H7C125;E9PKL7;A0A3B3ITL1;Q8WUD1	22.6499	22.2222	22.0157	0.634184	3	0	36.928	10554000	30	P61019-2;P61019	Ras-related protein Rab-2A	RAB2A	>>Annotation	P61019	RAB2A	RAB2A, member RAS oncogene family	5862	ENSG00000104388
P61026	21.5257	21.2976	22.0165	0.71892	4	0	14.819	6189000	25	P61026	Ras-related protein Rab-10	RAB10	>>Annotation	P61026	RAB10	RAB10, member RAS oncogene family	10890	ENSG00000084733
P61081;M0QX69;M0QYI6	19.4341	17.4655	19.2968	1.96859	3	0	6.3303	784440	4	P61081	NEDD8-conjugating enzyme Ubc12	UBE2M	>>Annotation	P61081	UBE2M	ubiquitin conjugating enzyme E2 M	9040	ENSG00000130725
P61086;P61086-2;P61086-3;D6RDM7	20.8372	20.9831	20.2897	0.693409	3	0	10.663	3367200	12	P61086;P61086-2;P61086-3	Ubiquitin-conjugating enzyme E2 K	UBE2K	>>Annotation	P61086	UBE2K	ubiquitin conjugating enzyme E2 K	3093	ENSG00000078140
P61088;F8VQQ8;F8VSD4;F8VV71;Q5JXB2;F8VZ29	21.7497	22.0588	22.3275	0.577826	3	0	8.3438	7756900	14	P61088;F8VQQ8;F8VSD4;F8VV71;Q5JXB2	Ubiquitin-conjugating enzyme E2 N;Putative ubiquitin-conjugating enzyme E2 N-like	UBE2N;UBE2NL	>>Annotation	P61088	UBE2N	ubiquitin conjugating enzyme E2 N	7334	ENSG00000177889
P61158;B4DXW1;F8WEW2;F8WE84;F8WDR7;Q9P1U1-2;Q9P1U1	24.2241	24.3824	24.4849	0.260872	11	0	43.373	42103000	81	P61158;B4DXW1	Actin-related protein 3	ACTR3	>>Annotation	P61158	ACTR3	actin related protein 3;ARP3 actin related protein 3 homolog	10096	ENSG00000115091
P61160;P61160-2;F5H6T1;A0A1B0GWD0;A0A1B0GWH0	21.9938	22.4142	22.4464	0.452688	8	0	42.482	9769600	38	P61160;P61160-2;F5H6T1	Actin-related protein 2	ACTR2	>>Annotation	P61160	ACTR2	actin related protein 2;ARP2 actin related protein 2 homolog	10097	ENSG00000138071
P61163;R4GMT0;P42025;A0A1B0GVS3	20.4512	20.8972	21.2794	0.828192	4	0	14.558	3314700	23	P61163;R4GMT0;P42025	Alpha-centractin;Beta-centractin	ACTR1A;ACTR1B	>>Annotation	P61163	ACTR1A	actin related protein 1A;ARP1 actin related protein 1 homolog A	10121	ENSG00000138107
P61221;D6R9I9	19.5881	20.4141	18.3146	2.09955	4	0	8.1771	1841000	11	P61221;D6R9I9	ATP-binding cassette sub-family E member 1	ABCE1	>>Annotation	P61221	ABCE1	ATP binding cassette subfamily E member 1	6059	ENSG00000164163
P61224;P61224-4;F5GZG1;B7ZB78;F5H823;P61224-3;A6NIZ1;P61224-2;E7ESV4;F5H7Y6;F5H6R7;P62834;F5H004;F5GX62;F5H491;F5H0B7;F5H500;F5GYB5;F5GWU8;F5H077	22.2685	21.5989	21.8778	0.669565	5	0	17.289	8049500	28	P61224;P61224-4;F5GZG1;B7ZB78;F5H823;P61224-3;A6NIZ1;P61224-2;E7ESV4;F5H7Y6	Ras-related protein Rap-1b;Ras-related protein Rap-1b-like protein	RAP1B	>>Annotation	P61224	RAP1B	RAP1B, member of RAS oncogene family	5908	ENSG00000127314
P61247;D6RG13;D6RAT0;H0Y8L7;D6RB09;E9PFI5;H0Y9Y4;D6R9B6;D6RAS7;D6RED7;D6RI02;D6RGE0	26.511	26.1118	26.621	0.509232	13	0	69.2	172010000	146	P61247;D6RG13;D6RAT0;H0Y8L7;D6RB09;E9PFI5;H0Y9Y4;D6R9B6	40S ribosomal protein S3a	RPS3A	>>Annotation	P61247	RPS3A	ribosomal protein S3A	6189	ENSG00000145425
P61289;P61289-2;K7ESG5;K9J957;P61289-3;K7ENH2;B3KQ25;K7EMD0;K7EPX6;K7EKR3;A0A087WTV2;B7Z8D3;K7EJF8	22.83	22.5092	22.5198	0.320826	8	0	35.933	12730000	45	P61289;P61289-2;K7ESG5;K9J957;P61289-3;K7ENH2;B3KQ25;K7EMD0;K7EPX6;K7EKR3;A0A087WTV2	Proteasome activator complex subunit 3	PSME3	>>Annotation	P61289	PSME3	proteasome activator subunit 3	10197	ENSG00000131467
P61313;A0A2R8YEM3;E7EQV9;E7ENU7;E7EX53;A0A2R8Y738;P61313-2;E7ERA2	25.219	24.8829	25.1777	0.336126	8	0	23.707	70611000	100	P61313;A0A2R8YEM3;E7EQV9;E7ENU7;E7EX53;A0A2R8Y738;P61313-2	60S ribosomal protein L15;Ribosomal protein L15	RPL15	>>Annotation	P61313	RPL15	ribosomal protein L15	6138	ENSG00000174748
P61353;K7ELC7;K7EQQ9;K7ERY7	24.4671	23.9443	24.0951	0.522745	5	0	13.096	38828000	39	P61353;K7ELC7	60S ribosomal protein L27	RPL27	>>Annotation	P61353	RPL27	ribosomal protein L27	6155	ENSG00000131469
P61586;C9JNR4;C9JX21;Q5JR08;P08134;Q5JR07;E9PQH6;Q5JR05;C9JRM1;Q5JR06;E9PN11;U3KQA9;U3KQV3;E9PLA2;P62745	23.9845	24.0432	23.986	0.0586777	8	0	33.049	35033000	46	P61586;C9JNR4;C9JX21;Q5JR08;P08134;Q5JR07;E9PQH6;Q5JR05	Transforming protein RhoA;Rho-related GTP-binding protein RhoC	RHOA;RHOC	>>Annotation	P61586	RHOA	ras homolog family member A	387	ENSG00000067560
P61604;B8ZZL8;B8ZZ54;S4R3N1	27.5962	27.7553	27.6962	0.159124	13	0	44.641	424370000	125	P61604;B8ZZL8	"10 kDa heat shock protein, mitochondrial"	HSPE1	>>Annotation	P61604	HSPE1	heat shock protein family E (Hsp10) member 1	3336	ENSG00000115541
P61758;P61758-2	20.9634	21.1209	21.0361	0.157469	3	0	7.4792	4295300	14	P61758;P61758-2	Prefoldin subunit 3	VBP1	>>Annotation	P61758	VBP1	VHL binding protein 1	7411	ENSG00000155959
P61769;H0YLF3;F5H6I0	22.7379	23.3182	23.7321	0.994253	4	0	15.22	20572000	46	P61769;H0YLF3;F5H6I0	Beta-2-microglobulin;Beta-2-microglobulin form pI 5.3	B2M	>>Annotation	P61769	B2M	beta-2-microglobulin	567	ENSG00000166710;ENSG00000273686
P61956-2;P61956;A8MUA9;A8MU27;Q6EEV6;P55854;P55854-2	23.5314	23.5256	23.7881	0.262417	2	0	7.9211	25330000	13	P61956-2;P61956;A8MUA9;A8MU27;Q6EEV6;P55854;P55854-2	Small ubiquitin-related modifier 2;Small ubiquitin-related modifier 4;Small ubiquitin-related modifier 3	SUMO2;SUMO3;SUMO4	>>Annotation	P61956	SUMO2	small ubiquitin like modifier 2;small ubiquitin-like modifier 2	6613	ENSG00000188612
P61960;H0Y614;P61960-2	21.0397	20.591	20.4721	0.567633	2	0	3.6975	3529600	14	P61960;H0Y614;P61960-2	Ubiquitin-fold modifier 1	UFM1	>>Annotation	P61960	UFM1	ubiquitin fold modifier 1	51569	ENSG00000120686
P61970;H3BRV9	23.1066	22.8314	23.0448	0.275244	5	0	22.532	16241000	43	P61970;H3BRV9	Nuclear transport factor 2	NUTF2	>>Annotation	P61970	NUTF2	nuclear transport factor 2	10204	ENSG00000102898
P61978;P61978-2;P61978-3;Q5T6W2;S4R457;S4R359	27.3154	27.3391	27.3521	0.0367584	23	0	146.96	333180000	274	P61978;P61978-2;P61978-3;Q5T6W2	Heterogeneous nuclear ribonucleoprotein K	HNRNPK	>>Annotation	P61978	HNRNPK	heterogeneous nuclear ribonucleoprotein K	3190	ENSG00000165119
P61981	25.0662	25.2259	25.2723	0.206032	13	0	66.821	74093000	89	P61981	"14-3-3 protein gamma;14-3-3 protein gamma, N-terminally processed"	YWHAG	>>Annotation	P61981	YWHAG	tyrosine 3-monooxygenase/tryptophan 5-monooxygenase activation protein gamma	7532	ENSG00000170027
P62081;A0A2R8Y623;B5MCP9	25.0831	24.6326	24.8218	0.450499	11	0	37.878	60693000	116	P62081;A0A2R8Y623;B5MCP9	40S ribosomal protein S7	RPS7	>>Annotation	P62081	RPS7	ribosomal protein S7	6201	ENSG00000171863
P62136;P62136-2;E9PMD7;F8VR82;F8VYE8;F8W0W8;P62136-3;P36873;P36873-2;A0A087WYY5;F5H1L6;F5H037;F8WE71;H0Y3Y6;F8W1A0	21.5615	21.3449	21.271	0.290413	9	0	16.282	5759200	17	P62136;P62136-2;E9PMD7;F8VR82;F8VYE8;F8W0W8;P62136-3;P36873;P36873-2	Serine/threonine-protein phosphatase PP1-alpha catalytic subunit;Serine/threonine-protein phosphatase;Serine/threonine-protein phosphatase PP1-gamma catalytic subunit	PPP1CA;PPP1CC	>>Annotation	P62136	PPP1CA	protein phosphatase 1 catalytic subunit alpha	5499	ENSG00000172531
P62140;C9J9S3;C9JP48;E7ETD8	23.4676	23.0735	23.3386	0.394129	10	0	28.271	19191000	71	P62140;C9J9S3;C9JP48;E7ETD8	Serine/threonine-protein phosphatase PP1-beta catalytic subunit;Serine/threonine-protein phosphatase	PPP1CB	>>Annotation	P62140	PPP1CB	protein phosphatase 1 catalytic subunit beta	5500	ENSG00000213639
P62191;P62191-2;G3V4X1	21.945	21.9588	21.9781	0.0330639	8	0	28.258	8192200	28	P62191;P62191-2	26S protease regulatory subunit 4	PSMC1	>>Annotation	P62191	PSMC1	proteasome 26S subunit, ATPase 1	5700	ENSG00000100764
P62195-2;P62195;J3QQM1;J3QSA9;J3KRP2;J3QRR3;J3QRW1;J3QLH6;Q8NB90-3;Q8NB90-2;Q8NB90	22.4796	22.4825	22.5011	0.0214729	8	0	33.323	11783000	48	P62195-2;P62195;J3QQM1;J3QSA9	26S protease regulatory subunit 8	PSMC5	>>Annotation	P62195	PSMC5	proteasome 26S subunit, ATPase 5	5705	ENSG00000087191
P62241;Q5JR95	26.6087	26.1607	26.4063	0.447979	10	0	80.401	171320000	114	P62241;Q5JR95	40S ribosomal protein S8	RPS8	>>Annotation	P62241	RPS8	ribosomal protein S8	6202	ENSG00000142937
P62244;I3L3P7;H3BVC7	24.6153	24.2362	24.7322	0.495934	7	0	18.975	47511000	64	P62244;I3L3P7	40S ribosomal protein S15a	RPS15A	>>Annotation	P62244	RPS15A	ribosomal protein S15a	6210	ENSG00000134419
P62249;M0R210;M0R3H0;M0R1M5;M0QX76;Q6IPX4	24.8872	24.1632	24.6927	0.723976	9	0	18.284	49675000	81	P62249;M0R210;M0R3H0;M0R1M5;M0QX76	40S ribosomal protein S16	RPS16	>>Annotation	P62249	RPS16	ribosomal protein S16	6217	ENSG00000105193
P62258;P62258-2;B4DJF2;I3L3T1;K7EM20;K7EIT4;I3L0W5	27.4986	27.5222	27.6524	0.153782	20	0	187.86	385950000	259	P62258;P62258-2	14-3-3 protein epsilon	YWHAE	>>Annotation	P62258	YWHAE	tyrosine 3-monooxygenase/tryptophan 5-monooxygenase activation protein epsilon	7531	ENSG00000108953;ENSG00000274474
P62263;A0A2R8Y811;E5RH77	24.8384	24.4531	24.6419	0.385305	8	0	30.335	51806000	91	P62263;A0A2R8Y811;E5RH77	40S ribosomal protein S14	RPS14	>>Annotation	P62263	RPS14	ribosomal protein S14	6208	ENSG00000164587
P62266;D6RD47	23.8207	23.4849	23.8229	0.337963	4	0	12.099	26419000	38	P62266;D6RD47	40S ribosomal protein S23	RPS23	>>Annotation	P62266	RPS23	ribosomal protein S23	6228	ENSG00000186468
P62269;A0A0G2JQH2;Q5GGW2;J3JS69	25.6257	25.3692	25.7021	0.332937	11	0	35.575	96505000	110	P62269	40S ribosomal protein S18	RPS18	>>Annotation	P62269	RPS18	ribosomal protein S18	6222	ENSG00000231500;ENSG00000235650;ENSG00000096150;ENSG00000226225;ENSG00000223367;ENSG00000227794
P62273;A0A087WTT6;A0A2R8Y851;P62273-2;A0A2R8Y6P7	23.2433	23.4884	23.5761	0.332842	3	0	5.2841	22367000	31	P62273;A0A087WTT6;A0A2R8Y851;P62273-2	40S ribosomal protein S29	RPS29	>>Annotation	P62273	RPS29	ribosomal protein S29	6235	ENSG00000213741
P62277;J3KMX5;E9PS50	23.9397	23.5616	24.0968	0.535133	6	0	13.949	29490000	62	P62277;J3KMX5	40S ribosomal protein S13	RPS13	>>Annotation	P62277	RPS13	ribosomal protein S13	6207	ENSG00000110700
P62280;M0QZC5;M0R1H6;M0R1H5	25.1942	25.2241	24.859	0.365089	12	0	28.55	72129000	73	P62280;M0QZC5	40S ribosomal protein S11	RPS11	>>Annotation	P62280	RPS11	ribosomal protein S11	6205	ENSG00000142534
P62304;A6NHK2	22.7535	22.5481	22.6622	0.205406	3	0	7.7851	12810000	18	P62304;A6NHK2	Small nuclear ribonucleoprotein E	SNRPE	>>Annotation	P62304	SNRPE	small nuclear ribonucleoprotein polypeptide E	6635	ENSG00000182004
P62306;A0A0B4J254;F8W0W6	23.6858	23.5286	23.5971	0.15719	4	0	39.163	24988000	36	P62306;A0A0B4J254;F8W0W6	Small nuclear ribonucleoprotein F	SNRPF	>>Annotation	P62306	SNRPF	small nuclear ribonucleoprotein polypeptide F	6636	ENSG00000139343
P62316;P62316-2;K7ERG4;K7EJB5	23.5566	23.9064	23.8659	0.34977	4	0	22.086	28705000	34	P62316;P62316-2;K7ERG4	Small nuclear ribonucleoprotein Sm D2	SNRPD2	>>Annotation	P62316	SNRPD2	small nuclear ribonucleoprotein D2 polypeptide	6633	ENSG00000125743
P62318;P62318-2;H3BT13	24.1581	23.9591	24.3956	0.436573	4	0	28.149	36945000	34	P62318;P62318-2;H3BT13	Small nuclear ribonucleoprotein Sm D3	SNRPD3	>>Annotation	P62318	GGT1	gamma-glutamyltransferase 1;small nuclear ribonucleoprotein D3 polypeptide	2678	ENSG00000286070;ENSG00000100028
P62328	26.1919	26.5167	26.3325	0.324734	7	0	44.495	165820000	104	P62328	Thymosin beta-4;Hematopoietic system regulatory peptide	TMSB4X	>>Annotation	P62328	TMSB4X	thymosin beta 4 X-linked	7114	ENSG00000205542
P62424;Q5T8U2;Q5T8U3	25.2384	25.2175	25.1526	0.085783	13	0	40.978	73943000	81	P62424;Q5T8U2;Q5T8U3	60S ribosomal protein L7a	RPL7A	>>Annotation	P62424	RPL7A	ribosomal protein L7a	6130	ENSG00000148303;ENSG00000280858
P62495;B7Z7P8;P62495-2;D6RCB3;D6RJE8;I3L492	22.9354	22.7778	22.8256	0.157549	6	0	19.5	14756000	36	P62495;B7Z7P8;P62495-2	Eukaryotic peptide chain release factor subunit 1	ETF1	>>Annotation	P62495	ETF1	eukaryotic translation termination factor 1	2107	ENSG00000120705
P62633-2;P62633-8;P62633-5;P62633;P62633-4;P62633-6;P62633-7;P62633-3	21.6386	21.5495	21.6251	0.0890388	3	0	9.339	6028200	28	P62633-2;P62633-8;P62633-5;P62633;P62633-4;P62633-6;P62633-7;P62633-3	Cellular nucleic acid-binding protein	CNBP	>>Annotation	P62633	CNBP	CCHC-type zinc finger nucleic acid binding protein	7555	ENSG00000169714
P62701;C9JEH7;Q8TD47;P22090	25.8237	25.8958	25.9021	0.078455	22	0	91.78	120560000	192	P62701	"40S ribosomal protein S4, X isoform"	RPS4X	>>Annotation	P62701	RPS4X	ribosomal protein S4 X-linked	6191	ENSG00000198034
P62750;H7BY10;K7ERT8;A8MUS3;K7EJV9;K7EMA7	24.3645	23.727	23.9621	0.637438	10	0	19.504	32797000	50	P62750;H7BY10;K7ERT8;A8MUS3;K7EJV9;K7EMA7	60S ribosomal protein L23a	RPL23A	>>Annotation	P62750	RPL23A	ribosomal protein L23a	6147	ENSG00000198242
P62753;A2A3R5;A2A3R7	25.5681	25.1043	25.352	0.463879	10	0	45.784	83033000	62	P62753;A2A3R5	40S ribosomal protein S6	RPS6	>>Annotation	P62753	RPS6	ribosomal protein S6	6194	ENSG00000137154
P62805	28.5865	28.7942	28.7708	0.20771	12	0	63.235	886900000	189	P62805	Histone H4	HIST1H4A	>>Annotation	P62805	HIST4H4	histone cluster 4 H4;histone cluster 2 H4 family member b;histone cluster 1 H4 family member i;histone cluster 1 H4 family member a;histone cluster 1 H4 family member d;histone cluster 1 H4 family member f;histone cluster 1 H4 family member k;histone cluster 1 H4 family member j;histone cluster 1 H4 family member c;histone cluster 1 H4 family member h;histone cluster 1 H4 family member b;histone …	121504	ENSG00000197837;ENSG00000270276;ENSG00000276180;ENSG00000278637;ENSG00000277157;ENSG00000274618;ENSG00000273542;ENSG00000197238;ENSG00000197061;ENSG00000158406;ENSG00000278705;ENSG00000276966;ENSG00000275126;ENSG00000270882
P62829;C9JD32;B9ZVP7;J3KT29;J3KTJ3	25.0448	24.7811	24.7747	0.270071	6	0	16.783	59998000	58	P62829;C9JD32;B9ZVP7;J3KT29	60S ribosomal protein L23	RPL23	>>Annotation	P62829	RPL23	ribosomal protein L23	9349	ENSG00000125691
P62851	24.8407	24.8786	25.0418	0.201096	3	0	15.695	62919000	37	P62851	40S ribosomal protein S25	RPS25	>>Annotation	P62851	RPS25	ribosomal protein S25	6230	ENSG00000118181;ENSG00000280831
P62854;Q5JNZ5	24.1951	24.0729	24.0441	0.151028	3	0	14.533	36385000	48	P62854;Q5JNZ5	40S ribosomal protein S26;Putative 40S ribosomal protein S26-like 1	RPS26;RPS26P11	>>Annotation	P62854	LOC101929876	40S ribosomal protein S26;ribosomal protein S26	101929876	ENSG00000197728
P62857	24.3775	24.0218	24.1094	0.355665	4	0	18.988	36793000	28	P62857	40S ribosomal protein S28	RPS28	>>Annotation	P62857	RPS28	ribosomal protein S28	6234	ENSG00000233927
P62873;P62873-2;B1AKQ8;F6UT28;F6X3N5;B3KVK2;F5H8J8;F5H100;F5H0S8;E9PCP0;P16520-2;P16520	22.4755	22.5738	22.5865	0.11095	11	0	48.818	11574000	40	P62873;P62873-2;B1AKQ8;F6UT28;F6X3N5	Guanine nucleotide-binding protein G(I)/G(S)/G(T) subunit beta-1	GNB1	>>Annotation	P62873	GNB1	G protein subunit beta 1	2782	ENSG00000078369
P62879;E7EP32;C9JXA5;C9JIS1;C9JZN1;P62879-2;C9JD14	23.8722	24.12	23.9494	0.247765	12	0	47.929	31924000	82	P62879;E7EP32;C9JXA5;C9JIS1;C9JZN1;P62879-2	Guanine nucleotide-binding protein G(I)/G(S)/G(T) subunit beta-2	GNB2	>>Annotation	P62879	GNB2	G protein subunit beta 2	2783	ENSG00000172354
P62899;H7C2W9;C9JU56;B7Z4E3;B7Z4C8;P62899-3;P62899-2;B8ZZK4	23.7107	23.3992	23.4035	0.311485	5	0	30.904	22293000	30	P62899;H7C2W9;C9JU56;B7Z4E3;B7Z4C8;P62899-3;P62899-2;B8ZZK4	60S ribosomal protein L31	RPL31	>>Annotation	P62899	RPL31	ribosomal protein L31	6160	ENSG00000071082
P62906	25.4663	25.4057	25.4991	0.0933399	7	0	33.812	90567000	75	P62906	60S ribosomal protein L10a	RPL10A	>>Annotation	P62906	RPL10A	ribosomal protein L10a	4736	ENSG00000198755
P62913;Q5VVC8;P62913-2	23.9897	24.0834	23.8898	0.193666	6	0	27.914	31444000	41	P62913;Q5VVC8;P62913-2	60S ribosomal protein L11	RPL11	>>Annotation	P62913	RPL11	ribosomal protein L11	6135	ENSG00000142676
P62937;P62937-2;F8WE65;C9J5S7;E5RIZ5;P0DN26;A0A0H2UH34;A0A0B4J2A2;A0A075B767;A0A075B759;F5H284;P0DN37	29.7883	29.8009	29.9187	0.130354	14	0	75.184	1883300000	253	P62937;P62937-2;F8WE65;C9J5S7	"Peptidyl-prolyl cis-trans isomerase A;Peptidyl-prolyl cis-trans isomerase A, N-terminally processed;Peptidyl-prolyl cis-trans isomerase"	PPIA	>>Annotation	P62937	PPIA	peptidylprolyl isomerase A	5478	ENSG00000196262
P62979;A0A2R8Y422;P0CG48;F5H265;Q96C32;Q5PY61;J3QKN0;F5GXK7;F5H747;F5H388;B4DV12;F5H2Z3;F5GYU3;F5H6Q2;J3QTR3;J3QS39;P62987;P0CG47;Q49A90;M0R1V7;M0R2S1;F5GZ39;M0R1M6;J3QSA3	25.745	25.9919	26.046	0.301023	8	0	43.521	125760000	91	P62979;A0A2R8Y422;P0CG48;F5H265;Q96C32;Q5PY61;J3QKN0;F5GXK7;F5H747;F5H388;B4DV12;F5H2Z3;F5GYU3;F5H6Q2;J3QTR3;J3QS39;P62987;P0CG47;Q49A90;M0R1V7;M0R2S1;F5GZ39;M0R1M6;J3QSA3	Ubiquitin-40S ribosomal protein S27a;Ubiquitin;40S ribosomal protein S27a;Polyubiquitin-C;Ubiquitin;Ubiquitin-60S ribosomal protein L40;Ubiquitin;60S ribosomal protein L40;Polyubiquitin-B;Ubiquitin	RPS27A;UBC;UBB;UBA52	>>Annotation	P62979	RPS27A	ribosomal protein S27a	6233	ENSG00000143947
P62995-3;P62995;H7BXF3;H7C2L4;Q13595-2;Q13595-4;Q13595-3;Q13595	21.3553	20.7673	21.2672	0.588058	6	0	17.101	4424900	18	P62995-3;P62995;H7BXF3;H7C2L4	Transformer-2 protein homolog beta	TRA2B	>>Annotation	P62995	TRA2B	transformer 2 beta homolog	6434	ENSG00000136527
P63000;P63000-2;P60763;P15153;J3KSC4;J3QLK0;B1AH77;B1AH78;B1AH80	23.2195	23.5232	23.3438	0.30378	5	0	11.66	21129000	36	P63000;P63000-2;P60763;P15153	Ras-related C3 botulinum toxin substrate 1;Ras-related C3 botulinum toxin substrate 3;Ras-related C3 botulinum toxin substrate 2	RAC1;RAC3;RAC2	>>Annotation	P63000	RAC1	Rac family small GTPase 1	5879	ENSG00000136238
P63104;E7EX29;B0AZS6;E7ESK7;E9PD24;E7EVZ2;P63104-2;B7Z2E6;H0YB80;E5RGE1;E5RIR4	27.2292	27.5875	27.4668	0.358273	17	0	187.91	356900000	191	P63104;E7EX29;B0AZS6;E7ESK7	14-3-3 protein zeta/delta	YWHAZ	>>Annotation	P63104	YWHAZ	tyrosine 3-monooxygenase/tryptophan 5-monooxygenase activation protein zeta	7534	ENSG00000164924
P63151;P63151-2;Q66LE6;E5RHQ2;E5RJV2;E5RIY1;E5RFR9;Q00005-6;Q00005;Q00005-2;Q00005-3;Q00005-4;Q00005-5;Q00005-7	20.2025	20.9885	21.053	0.850466	5	0	22.175	3547000	21	P63151;P63151-2	Serine/threonine-protein phosphatase 2A 55 kDa regulatory subunit B alpha isoform	PPP2R2A	>>Annotation	P63151	PPP2R2A	protein phosphatase 2 regulatory subunit Balpha	5520	ENSG00000221914
P63167;Q96FJ2;F8VXI7;F8VXL2;F8VRV5	23.6849	23.9362	23.6328	0.303373	3	0	54.159	28518000	37	P63167;Q96FJ2	"Dynein light chain 1, cytoplasmic;Dynein light chain 2, cytoplasmic"	DYNLL1;DYNLL2	>>Annotation	P63167	DYNLL1	dynein light chain LC8-type 1	8655	ENSG00000088986
P63173;J3KT73;J3QL01;J3KSP2	25.0508	23.965	24.3778	1.08581	3	0	16.363	47866000	44	P63173;J3KT73;J3QL01	60S ribosomal protein L38	RPL38	>>Annotation	P63173	RPL38	ribosomal protein L38	6169	ENSG00000172809
P63208;E7ERH2;F8W8N3;E5RJR5;P63208-2;E5RGM3	22.7689	22.9731	22.8681	0.204109	5	0	27.608	15131000	39	P63208;E7ERH2;F8W8N3;E5RJR5;P63208-2;E5RGM3	S-phase kinase-associated protein 1	SKP1	>>Annotation	P63208	SKP1	S-phase kinase associated protein 1	6500	ENSG00000113558
P63241;I3L397;I3L504;P63241-2;Q6IS14	26.8184	26.9249	26.7747	0.15023	15	0	81.706	236770000	211	P63241;I3L397;I3L504;P63241-2;Q6IS14	Eukaryotic translation initiation factor 5A-1;Eukaryotic translation initiation factor 5A;Eukaryotic translation initiation factor 5A-1-like	EIF5A;EIF5AL1	>>Annotation	P63241	EIF5A	eukaryotic translation initiation factor 5A	1984	ENSG00000132507
P63244;J3KPE3;D6RAC2;D6REE5;D6RHH4;H0YAF8;H0Y8W2;D6R9L0;D6R9Z1;H0YAM7;D6RFX4;D6RBD0;E9PD14;D6RAU2;D6RFZ9;H0Y8R5;D6RF23;D6RGK8;D6R909;H0Y9P0;D6RHJ5;D6RDI0	27.1613	26.7817	26.8815	0.379656	22	0	120.43	253760000	243	P63244;J3KPE3;D6RAC2;D6REE5;D6RHH4;H0YAF8;H0Y8W2;D6R9L0;D6R9Z1;H0YAM7;D6RFX4	"Guanine nucleotide-binding protein subunit beta-2-like 1;Guanine nucleotide-binding protein subunit beta-2-like 1, N-terminally processed"	GNB2L1	>>Annotation	P63244	RACK1	receptor for activated C kinase 1	10399	ENSG00000204628
P63261;I3L3I0;I3L1U9;I3L4N8;K7EM38;I3L3R2;J3KT65	31.5287	31.4995	31.4097	0.119055	32	0	323.31	5998500000	931	P63261;I3L3I0;I3L1U9	"Actin, cytoplasmic 2;Actin, cytoplasmic 2, N-terminally processed"	ACTG1	>>Annotation	P63261	ACTG1	actin gamma 1	71	ENSG00000184009
P63313	26.1463	26.2848	26.17	0.138487	3	0	16.862	149060000	56	P63313	Thymosin beta-10	TMSB10	>>Annotation	P63313	TMSB10	thymosin beta 10	9168	ENSG00000034510
P67775;P62714;P67775-2;H0YC23;H0YBN9;E7ESG8;E5RFI3;E5RHP4;E5RHC1;H3BV22;H3BTA2;P60510	23.5953	23.702	23.6727	0.10672	8	0	110.32	25981000	66	P67775;P62714;P67775-2;H0YC23	Serine/threonine-protein phosphatase 2A catalytic subunit alpha isoform;Serine/threonine-protein phosphatase 2A catalytic subunit beta isoform	PPP2CA;PPP2CB	>>Annotation	P67775	PPP2CA	protein phosphatase 2 catalytic subunit alpha	5515	ENSG00000113575
P67809;H0Y449;P16989-2;Q9Y2T7;A0A0D9SEI8;C9J5V9	25.6421	25.8733	25.476	0.397341	13	0	82.951	107400000	129	P67809;H0Y449	Nuclease-sensitive element-binding protein 1	YBX1	>>Annotation	P67809	YBX1	Y-box binding protein 1	4904	ENSG00000065978
P67870;Q5SRQ3;Q5SRQ6;N0E644;A0A0G2JM58;N0E472;A0A0G2JM12	18.1666	17.4239	19.3957	1.97182	3	0	6.2927	562000	6	P67870;Q5SRQ3;Q5SRQ6	Casein kinase II subunit beta	CSNK2B;CSNK2B-LY6G5B-1181	>>Annotation	P67870	CSNK2B	casein kinase 2 beta	1460	ENSG00000204435;ENSG00000206406;ENSG00000232960;ENSG00000230700;ENSG00000224398;ENSG00000228875;ENSG00000224774
P67936;A0A2R8Y5V9;A0A2R8YGX3;A0A2R8YH90;A0A2R8YE05;K7ENT6;P67936-2;A0A2R8YEU4;K7ERG3;K7EMU5;K7EPB9;A0A2R8YHD2;K7EPV9;U3KQK2	25.5869	26.0098	25.8481	0.422974	24	0	121.11	118260000	178	P67936;A0A2R8Y5V9;A0A2R8YGX3;A0A2R8YH90;A0A2R8YE05;K7ENT6;P67936-2;A0A2R8YEU4	Tropomyosin alpha-4 chain	TPM4	>>Annotation	P67936	TPM4	tropomyosin 4	7171	ENSG00000167460
P68036-2;P68036;P68036-3;A0A1B0GUS4	21.1575	21.8407	21.7156	0.683189	3	0	8.7235	6420300	31	P68036-2;P68036;P68036-3;A0A1B0GUS4	Ubiquitin-conjugating enzyme E2 L3	UBE2L3	>>Annotation	P68036	UBE2L3	ubiquitin conjugating enzyme E2 L3	7332	ENSG00000185651
P68104;Q5VTE0;A0A087WVQ9;P68104-2;A0A087WV01;Q5JR01;A6PW80	29.5388	30.0363	29.8392	0.49753	27	0	142.13	1851700000	407	P68104;Q5VTE0;A0A087WVQ9;P68104-2;A0A087WV01	Elongation factor 1-alpha 1;Putative elongation factor 1-alpha-like 3;Elongation factor 1-alpha	EEF1A1;EEF1A1P5	>>Annotation	P68104	EEF1A1	eukaryotic translation elongation factor 1 alpha 1	1915	ENSG00000156508
P68133;P68032;A6NL76;P63267;P62736;F8WB63;B8ZZJ2;C9JFL5;F6UVQ4;F6QUT6	28.1643	27.5063	28.0273	0.658051	20	0	14.015	519380000	77	P68133;P68032;A6NL76;P63267;P62736;F8WB63;B8ZZJ2;C9JFL5;F6UVQ4;F6QUT6	"Actin, alpha skeletal muscle;Actin, alpha cardiac muscle 1;Actin, gamma-enteric smooth muscle;Actin, aortic smooth muscle"	ACTA1;ACTC1;ACTG2;ACTA2	>>Annotation	P68133	ACTA1	actin alpha 1, skeletal muscle;actin, alpha 1, skeletal muscle	58	ENSG00000143632
P68363;P68363-2;C9JDS9	29.4992	29.3827	29.4274	0.116503	31	0	277.2	1417000000	514	P68363;P68363-2	Tubulin alpha-1B chain	TUBA1B	>>Annotation	P68363	TUBA1B	tubulin alpha 1b	10376	ENSG00000123416
P68366-2;P68366;C9JEV8;C9JQ00;C9JJQ8;C9JDL2	24.4351	24.4037	24.069	0.366117	28	0	20.832	41186000	67	P68366-2;P68366	Tubulin alpha-4A chain	TUBA4A	>>Annotation	P68366	TUBA4A	tubulin alpha 4a	7277	ENSG00000127824
P68371;M0R2D3;M0QY85;M0R0X0;M0QY37;M0QX14;M0QZL7;M0R2T4;A0A075B724	29.41	29.4783	29.5471	0.137075	30	0	308.28	1472700000	552	P68371	Tubulin beta-4B chain	TUBB4B	>>Annotation	P68371	TUBB4B	tubulin beta 4B class IVb	10383	ENSG00000188229
P68402;J3KNE3;P68402-3;P68402-2;P68402-4	21.3821	21.2809	21.1691	0.212921	3	0	9.6407	4964200	26	P68402;J3KNE3	Platelet-activating factor acetylhydrolase IB subunit beta	PAFAH1B2	>>Annotation	P68402	PAFAH1B2	platelet activating factor acetylhydrolase 1b catalytic subunit 2	5049	ENSG00000168092
P68431	22.3891	24.2701	23.0858	1.88098	6	0	10.265	18607000	17	P68431	Histone H3.1	HIST1H3A	>>Annotation	P68431	HIST1H3A	histone cluster 1 H3 family member a;histone cluster 1 H3 family member d;histone cluster 1 H3 family member c;histone cluster 1 H3 family member e;histone cluster 1 H3 family member i;histone cluster 1 H3 family member g;histone cluster 1 H3 family member j;histone cluster 1 H3 family member h;histone cluster 1 H3 family member b;histone cluster 1 H3 family member f	8350	ENSG00000275714;ENSG00000197409;ENSG00000278272;ENSG00000274750;ENSG00000275379;ENSG00000273983;ENSG00000197153;ENSG00000278828;ENSG00000274267;ENSG00000277775
P78371;P78371-2;F5GWF6;F8VQ14	26.4657	26.4618	26.3486	0.117065	30	0	212.88	179670000	288	P78371;P78371-2;F5GWF6;F8VQ14	T-complex protein 1 subunit beta	CCT2	>>Annotation	P78371	CCT2	chaperonin containing TCP1 subunit 2	10576	ENSG00000166226
P78417;Q5TA02;P78417-3;P78417-2;Q5TA01	23.3663	23.2375	23.4978	0.260263	7	0	18.93	20987000	55	P78417;Q5TA02;P78417-3;P78417-2;Q5TA01	Glutathione S-transferase omega-1	GSTO1	>>Annotation	P78417	GSTO1	glutathione S-transferase omega 1	9446	ENSG00000148834
P78527;P78527-2;H0YG84	24.4573	24.52	24.8717	0.41441	54	0	217.81	48699000	245	P78527;P78527-2	DNA-dependent protein kinase catalytic subunit	PRKDC	>>Annotation	P78527	PRKDC	protein kinase, DNA-activated, catalytic subunit	5591	ENSG00000253729
P80723;P80723-2;U3KQP0	27.2992	27.6127	27.7592	0.459995	15	0	106.42	388650000	207	P80723;P80723-2	Brain acid soluble protein 1	BASP1	>>Annotation	P80723	BASP1	brain abundant membrane attached signal protein 1	10409	ENSG00000176788
P82979;F8VZQ9;H0YHG0;F8VS12	22.9503	23.5128	23.4589	0.562473	5	0	24.088	21072000	37	P82979;F8VZQ9;H0YHG0	SAP domain-containing ribonucleoprotein	SARNP	>>Annotation	P82979	SARNP	SAP domain containing ribonucleoprotein	84324	ENSG00000205323
P84077;P61204;F5H423;P61204-2;F5H0C7;H0YGG7	25.0833	25.1074	25.2307	0.147438	10	0	49.313	71065000	100	P84077;P61204;F5H423;P61204-2	ADP-ribosylation factor 1;ADP-ribosylation factor 3	ARF1;ARF3	>>Annotation	P84077	ARF1	ADP ribosylation factor 1	375	ENSG00000143761
P84090;G3V279	24.5409	24.4222	24.3606	0.180269	8	0	70.239	44492000	59	P84090;G3V279	Enhancer of rudimentary homolog	ERH	>>Annotation	P84090	ERH	ERH mRNA splicing and mitosis factor;ERH, mRNA splicing and mitosis factor	2079	ENSG00000100632
P84103;P84103-2;A0A087X2D0	24.4668	24.2775	24.1365	0.33032	6	0	14.131	40526000	53	P84103;P84103-2;A0A087X2D0	Serine/arginine-rich splicing factor 3	SRSF3	>>Annotation	P84103	SRSF3	serine and arginine rich splicing factor 3	6428	ENSG00000112081
P98082-2;P98082-3;P98082	15.9972	17.2321	17.6459	1.64869	1	0.002847	2.4994	115220	2	P98082-2;P98082-3;P98082	Disabled homolog 2	DAB2	>>Annotation	P98082	DAB2	DAB adaptor protein 2;DAB2, clathrin adaptor protein	1601	ENSG00000153071
Q00688;G3V5F2	21.7154	21.621	21.5275	0.187853	3	0	12.38	6391500	16	Q00688	Peptidyl-prolyl cis-trans isomerase FKBP3	FKBP3	>>Annotation	Q00688	FKBP3	FKBP prolyl isomerase 3;FK506 binding protein 3	2287	ENSG00000100442
Q00796;H0YLA4;H0YKB3;Q00796-2	23.244	23.274	23.3696	0.125637	10	0	29.045	20162000	55	Q00796;H0YLA4	Sorbitol dehydrogenase	SORD	>>Annotation	Q00796	SORD	sorbitol dehydrogenase	6652	ENSG00000140263
Q00839;Q00839-2;A0A1W2PPS1;A0A1X7SBS1;A0A1W2PP35;Q5RI18;A0A1W2PPL4;A0A1W2PPH7;A0A1W2PP34;A0A1W2PQL0;A0A1W2PQ74;A0A1W2PRZ7;A0A1W2PQD4;A0A1W2PRI6;A0A1W2PPE9;A0A1W2PNG3;A0A1W2PP22	27.1234	27.0968	27.2113	0.114542	35	0	175.19	291180000	308	Q00839;Q00839-2;A0A1W2PPS1;A0A1X7SBS1;A0A1W2PP35;Q5RI18;A0A1W2PPL4;A0A1W2PPH7;A0A1W2PP34;A0A1W2PQL0;A0A1W2PQ74;A0A1W2PRZ7	Heterogeneous nuclear ribonucleoprotein U	HNRNPU	>>Annotation	Q00839	HNRNPU	heterogeneous nuclear ribonucleoprotein U	3192	ENSG00000153187
Q01105	19.4203	16.456	19.259	2.96427	10	0.0007728	3.2402	888750	2	Q01105	Protein SET	SET	>>Annotation	Q01105	SET	SET nuclear proto-oncogene	6418	ENSG00000119335
Q01105-2;A0A0C4DFV9;Q01105-3;Q01105-4;A0A087X027;P0DME0	25.5847	25.6613	25.4387	0.222559	10	0	47.684	98834000	104	Q01105-2;A0A0C4DFV9;Q01105-3;Q01105-4;A0A087X027;P0DME0	Protein SET;Protein SETSIP	SET;SETSIP	>>Annotation	Q01105	SET	SET nuclear proto-oncogene	6418	ENSG00000119335
Q01469;I6L8B7;A8MUU1	24.6251	25.0421	24.8704	0.417002	9	0	71.217	59656000	75	Q01469;I6L8B7	"Fatty acid-binding protein, epidermal"	FABP5	>>Annotation	Q01469	FABP5	fatty acid binding protein 5	2171	ENSG00000164687
Q01518;Q01518-2;Q5T0R1;Q5T0R9;Q5T0R6;Q5T0R5;Q5T0R4;Q5T0R3;Q5T0R2;Q5T0R7;Q5T0S3;Q5T0R8;B7Z385;A0A087WZ15;A0A087X0J3;E9PDI2;P40123-3;P40123-2;P40123	25.4062	25.358	25.3338	0.0724182	23	0	146.61	86728000	201	Q01518;Q01518-2	Adenylyl cyclase-associated protein 1	CAP1	>>Annotation	Q01518	CAP1	cyclase associated actin cytoskeleton regulatory protein 1	10487	ENSG00000131236
Q01650;A0A0C4DGL4;H0YJ95;G3V4Z6;Q9UM01;Q92536	24.0896	24.3131	24.3175	0.2279	5	0	17.004	37973000	48	Q01650	Large neutral amino acids transporter small subunit 1	SLC7A5	>>Annotation	Q01650	SLC7A5	solute carrier family 7 member 5	8140	ENSG00000103257
Q01658	17.7145	19.2377	17.1198	2.1179	3	0	4.3515	518040	4	Q01658	Protein Dr1	DR1	>>Annotation	Q01658	DR1	down-regulator of transcription 1	1810	ENSG00000117505
Q01813;Q01813-2;B1APP8;B1APP6;H0Y757;Q5VSR5;H0Y3Y3;V9GYV7;V9GY25	24.3524	24.4181	24.4252	0.0728283	23	0	126.15	42382000	103	Q01813;Q01813-2	"ATP-dependent 6-phosphofructokinase, platelet type"	PFKP	>>Annotation	Q01813	PFKP	phosphofructokinase, platelet	5214	ENSG00000067057
Q02750-2;Q02750;A0A1B0GUL7;P36507;H3BRW9;G5E9C7	21.263	21.2945	19.567	1.72754	3	0	8.3586	3966000	32	Q02750-2;Q02750;A0A1B0GUL7;P36507	Dual specificity mitogen-activated protein kinase kinase 1;Dual specificity mitogen-activated protein kinase kinase 2	MAP2K1;MAP2K2	>>Annotation	Q02750	MAP2K1	mitogen-activated protein kinase kinase 1	5604	ENSG00000169032
Q02790;F5H1U3;H0YFG2;F5H120	26.6084	26.7841	26.7056	0.175695	24	0	157.87	217830000	267	Q02790	"Peptidyl-prolyl cis-trans isomerase FKBP4;Peptidyl-prolyl cis-trans isomerase FKBP4, N-terminally processed"	FKBP4	>>Annotation	Q02790	FKBP4	FKBP prolyl isomerase 4;FK506 binding protein 4	2288	ENSG00000004478
Q02809;Q02809-2;Q5JXB8;Q5JXB7	22.202	21.9853	22.3754	0.390089	8	0	25.952	8963900	31	Q02809;Q02809-2	"Procollagen-lysine,2-oxoglutarate 5-dioxygenase 1"	PLOD1	>>Annotation	Q02809	PLOD1	procollagen-lysine,2-oxoglutarate 5-dioxygenase 1	5351	ENSG00000083444
Q02818;H7BZI1;C9JBD3;C9J3C1;C9JKZ2	19.0917	20.3555	20.5277	1.436	3	0	8.115	2525800	9	Q02818;H7BZI1	Nucleobindin-1	NUCB1	>>Annotation	Q02818	NUCB1	nucleobindin 1	4924	ENSG00000104805
Q02878;F8VZ45;U3KQR5;F8VZA3;F8VWR1;F8VU16;F8VR69	26.0062	25.4023	25.5143	0.603849	16	0	66.818	103670000	166	Q02878	60S ribosomal protein L6	RPL6	>>Annotation	Q02878	RPL6	ribosomal protein L6	6128	ENSG00000089009
Q03252	19.242	18.1394	19.1062	1.10264	4	0	3.6769	1347500	5	Q03252	Lamin-B2	LMNB2	>>Annotation	Q03252	LMNB2	lamin B2	84823	ENSG00000176619
Q04446;E9PGM4	18.7044	18.8896	19.2659	0.561514	2	0	3.9145	1071400	5	Q04446;E9PGM4	"1,4-alpha-glucan-branching enzyme"	GBE1	>>Annotation	Q04446	GBE1	1,4-alpha-glucan branching enzyme 1	2632	ENSG00000114480
Q04637-3;E7EUU4;Q04637-4;Q04637-5;E7EX73;E9PGM1;Q04637;Q04637-8;Q04637-9;Q04637-7;Q04637-6;C9JF13;C9J6B6;C9J2Z7;C9K073;H7C044;H7C0V6;A0A0A0MSA7;A0A0U1RQK7;O43432-4;O43432;O43432-3;C9JHW9;F8WCF2	24.0439	23.9151	23.6891	0.354811	22	0	56.55	30830000	92	Q04637-3;E7EUU4;Q04637-4;Q04637-5;E7EX73;E9PGM1;Q04637;Q04637-8;Q04637-9;Q04637-7;Q04637-6;C9JF13	Eukaryotic translation initiation factor 4 gamma 1	EIF4G1	>>Annotation	Q04637	EIF4G1	eukaryotic translation initiation factor 4 gamma 1	1981	ENSG00000114867
Q04760;Q04760-2	23.8042	23.8332	23.87	0.0658417	8	0	24.769	28978000	60	Q04760;Q04760-2	Lactoylglutathione lyase	GLO1	>>Annotation	Q04760	GLO1	glyoxalase I	2739	ENSG00000124767
Q04828;H0Y804;A6NHU4	23.9132	23.8838	23.1723	0.740929	13	0	25.013	27338000	43	Q04828;H0Y804	Aldo-keto reductase family 1 member C1	AKR1C1	>>Annotation	Q04828	AKR1C1	aldo-keto reductase family 1 member C1	1645	ENSG00000187134
Q04837;A0A0G2JLD8;E7EUY5;C9K0U8	22.8945	22.9092	22.4157	0.493523	6	0	71.231	13909000	37	Q04837;A0A0G2JLD8;E7EUY5;C9K0U8	"Single-stranded DNA-binding protein, mitochondrial"	SSBP1	>>Annotation	Q04837	SSBP1	single stranded DNA binding protein 1	6742	ENSG00000106028;ENSG00000262771
Q04917;A2IDB2;F8WEB6;A2IDB1	23.1861	23.6126	23.2977	0.426512	10	0	49.182	21844000	54	Q04917;A2IDB2	14-3-3 protein eta	YWHAH	>>Annotation	Q04917	YWHAH	tyrosine 3-monooxygenase/tryptophan 5-monooxygenase activation protein eta	7533	ENSG00000128245
Q04941	21.9064	22.4466	22.3452	0.540209	1	0	4.3582	9850500	13	Q04941	Proteolipid protein 2	PLP2	>>Annotation	Q04941	PLP2	proteolipid protein 2	5355	ENSG00000102007
Q06210-2;Q06210	17.3887	16.8298	18.5937	1.76392	2	0	4.9113	311210	3	Q06210-2;Q06210	Glutamine--fructose-6-phosphate aminotransferase [isomerizing] 1	GFPT1	>>Annotation	Q06210	GFPT1	glutamine--fructose-6-phosphate transaminase 1	2673	ENSG00000198380
Q06323;Q06323-3;H0YKK6;H0YLU2	21.7155	21.6949	22.1388	0.443899	8	0	17.193	6808700	27	Q06323;Q06323-3;H0YKK6;H0YLU2	Proteasome activator complex subunit 1	PSME1	>>Annotation	Q06323	PSME1	proteasome activator subunit 1	5720	ENSG00000092010;ENSG00000284916
Q06830;A0A0A0MSI0;A0A0A0MRQ5	29.0794	29.2556	29.0774	0.178143	20	0	81.945	1154200000	283	Q06830;A0A0A0MSI0	Peroxiredoxin-1	PRDX1	>>Annotation	Q06830	PRDX1	peroxiredoxin 1	5052	ENSG00000117450
Q07021;I3L3Q7;I3L3B0	23.9106	24.0768	23.9432	0.16625	5	0	39.558	31749000	58	Q07021;I3L3Q7;I3L3B0	"Complement component 1 Q subcomponent-binding protein, mitochondrial"	C1QBP	>>Annotation	Q07021	C1QBP	complement C1q binding protein	708	ENSG00000108561
Q07065	22.2543	22.4511	22.4615	0.207209	9	0	27.104	10445000	28	Q07065	Cytoskeleton-associated protein 4	CKAP4	>>Annotation	Q07065	CKAP4	cytoskeleton associated protein 4	10970	ENSG00000136026
Q07666-2;Q07666;Q07666-3;E5RG12;E5RJZ9;O75525-2;O75525;Q5VWX1	21.9146	21.8543	22.1074	0.253075	5	0	10.685	7533100	40	Q07666-2;Q07666;Q07666-3	"KH domain-containing, RNA-binding, signal transduction-associated protein 1"	KHDRBS1	>>Annotation	Q07666	KHDRBS1	KH RNA binding domain containing, signal transduction associated 1	10657	ENSG00000121774
Q07973-2;Q07973	22.1414	21.6416	21.2403	0.901058	1	0.009772	1.8327	7243800	10	Q07973-2;Q07973	"1,25-dihydroxyvitamin D(3) 24-hydroxylase, mitochondrial"	CYP24A1	>>Annotation	Q07973	CYP24A1	cytochrome P450 family 24 subfamily A member 1	1591	ENSG00000019186
Q08211;Q08211-2	25.1583	25.0757	25.1381	0.0826492	28	0	110.26	71379000	173	Q08211	ATP-dependent RNA helicase A	DHX9	>>Annotation	Q08211	DHX9	DExH-box helicase 9	1660	ENSG00000135829
Q08752;H0Y8J0	19.8828	20.1615	19.5048	0.656757	2	0	4.7518	1881300	14	Q08752;H0Y8J0	Peptidyl-prolyl cis-trans isomerase D	PPID	>>Annotation	Q08752	PPID	peptidylprolyl isomerase D	5481	ENSG00000171497
Q08945;E9PMD4;E9PPZ7;A0A0U1RRK2	21.692	20.8526	20.9185	0.83942	6	0	23.169	5087700	23	Q08945	FACT complex subunit SSRP1	SSRP1	>>Annotation	Q08945	SSRP1	structure specific recognition protein 1	6749	ENSG00000149136
Q08J23-2;Q08J23;Q08J23-3;A0A140T9Y7	24.2785	24.0507	24.14	0.22785	17	0	59.058	37142000	121	Q08J23-2;Q08J23;Q08J23-3	tRNA (cytosine(34)-C(5))-methyltransferase	NSUN2	>>Annotation	Q08J23	NSUN2	NOP2/Sun RNA methyltransferase 2;NOP2/Sun RNA methyltransferase family member 2	54888	ENSG00000037474
Q09028-3;Q09028;Q09028-4;H0YF10;H0YCT5;H0YDK2;H0YEU5;E9PNS2;E9PIC4;E9PNS6	23.9969	23.8502	23.8192	0.177691	10	0	13.484	30657000	31	Q09028-3;Q09028;Q09028-4;H0YF10;H0YCT5;H0YDK2	Histone-binding protein RBBP4	RBBP4	>>Annotation	Q09028	RBBP4	RB binding protein 4, chromatin remodeling factor	5928	ENSG00000162521
Q09161;X6R941	19.9687	19.7332	20.644	0.910809	8	0	12.626	2078600	19	Q09161	Nuclear cap-binding protein subunit 1	NCBP1	>>Annotation	Q09161	NCBP1	nuclear cap binding protein subunit 1	4686	ENSG00000136937
Q09666;E9PQE3;E9PJZ0;E9PKR9;E9PJC6;E9PLK4;Q09666-2	26.056	26.0794	25.7504	0.329025	50	0	115.33	133230000	245	Q09666	Neuroblast differentiation-associated protein AHNAK	AHNAK	>>Annotation	Q09666	AHNAK	AHNAK nucleoprotein	79026	ENSG00000124942
Q10471;Q10471-2	22.3021	21.9546	21.968	0.347456	8	0	28.035	9275200	38	Q10471;Q10471-2	Polypeptide N-acetylgalactosaminyltransferase 2;Polypeptide N-acetylgalactosaminyltransferase 2 soluble form	GALNT2	>>Annotation	Q10471	GALNT2	polypeptide N-acetylgalactosaminyltransferase 2	2590	ENSG00000143641
Q10589-2;Q10589	22.3409	23.1538	23.1278	0.812849	2	0	7.5581	16189000	14	Q10589-2;Q10589	Bone marrow stromal antigen 2	BST2	>>Annotation	Q10589	BST2	bone marrow stromal cell antigen 2	684	ENSG00000130303
Q10713;Q5SXN9;Q10713-2	20.409	19.1473	19.4576	1.26178	3	0	7.281	1650700	19	Q10713	Mitochondrial-processing peptidase subunit alpha	PMPCA	>>Annotation	Q10713	PMPCA	peptidase, mitochondrial processing alpha subunit	23203	ENSG00000165688
Q12788;J3KNP2	15.2833	15.4815	15.4565	0.198179	2	0.0097975	1.8411	42790	2	Q12788;J3KNP2	Transducin beta-like protein 3	TBL3	>>Annotation	Q12788	TBL3	transducin beta like 3	10607	ENSG00000183751
Q12792;Q12792-3;F8VS81;Q12792-4;F8VRG3	21.2666	21.4266	21.2096	0.217037	3	0	13.283	5073700	16	Q12792;Q12792-3;F8VS81;Q12792-4	Twinfilin-1	TWF1	>>Annotation	Q12792	TWF1	twinfilin actin binding protein 1	5756	ENSG00000151239
Q12797;E5RHJ2;E5RG56;Q12797-7;Q12797-6;Q12797-11;Q12797-2;Q12797-10;E5RHK2;G3XAN5;E5RG29;Q12797-4;Q12797-3;Q12797-9;Q12797-5;Q12797-8	20.7023	20.0277	20.5456	0.674576	3	0	17.408	2773200	12	Q12797;E5RHJ2;E5RG56;Q12797-7;Q12797-6;Q12797-11;Q12797-2;Q12797-10	Aspartyl/asparaginyl beta-hydroxylase	ASPH	>>Annotation	Q12797	ASPH	aspartate beta-hydroxylase	444	ENSG00000198363
Q12874	21.4991	21.226	20.7865	0.712591	4	0	11.086	4689200	21	Q12874	Splicing factor 3A subunit 3	SF3A3	>>Annotation	Q12874	SF3A3	splicing factor 3a subunit 3	10946	ENSG00000183431
Q12904-2;Q12904;D6R937	21.4126	21.5176	21.1516	0.366001	4	0	11.437	5458500	20	Q12904-2;Q12904;D6R937	Aminoacyl tRNA synthase complex-interacting multifunctional protein 1;Endothelial monocyte-activating polypeptide 2	AIMP1	>>Annotation	Q12904	AIMP1	aminoacyl tRNA synthetase complex interacting multifunctional protein 1	9255	ENSG00000164022
Q12905;B4DY09;X6R6Z1;A0A0A0MRL0	23.6493	23.3551	23.4975	0.29418	9	0	30.401	22603000	59	Q12905;B4DY09	Interleukin enhancer-binding factor 2	ILF2	>>Annotation	Q12905	ILF2	interleukin enhancer binding factor 2	3608	ENSG00000143621
Q12906-5;Q12906-4;Q12906-2;Q12906-6;Q12906-3;Q12906;Q12906-7;K7EKJ9;K7ERM6;K7ENK6;K7EM82;K7EJ09;K7ER69;K7EQR9	24.0245	24.2063	24.3796	0.355074	11	0	41.368	37260000	89	Q12906-5;Q12906-4;Q12906-2;Q12906-6;Q12906-3;Q12906;Q12906-7	Interleukin enhancer-binding factor 3	ILF3	>>Annotation	Q12906	ILF3	interleukin enhancer binding factor 3	3609	ENSG00000129351
Q12907;D6RIU4;D6RBV2;D6RDX1	21.6072	21.6557	22.095	0.487755	5	0	11.326	7069300	14	Q12907;D6RIU4;D6RBV2;D6RDX1	Vesicular integral-membrane protein VIP36	LMAN2	>>Annotation	Q12907	LMAN2	lectin, mannose binding 2	10960	ENSG00000169223
Q12931-2;Q12931;I3L0K7;I3L239;I3L2D5	24.0223	23.6287	23.6947	0.393578	16	0	76.011	28862000	85	Q12931-2;Q12931;I3L0K7	"Heat shock protein 75 kDa, mitochondrial"	TRAP1	>>Annotation	Q12931	TRAP1	TNF receptor associated protein 1	10131	ENSG00000126602
Q13011;M0R248;M0QZW4	21.7142	21.6355	21.5622	0.151981	6	0	21.364	6629500	24	Q13011;M0R248;M0QZW4	"Delta(3,5)-Delta(2,4)-dienoyl-CoA isomerase, mitochondrial"	ECH1	>>Annotation	Q13011	ECH1	enoyl-CoA hydratase 1	1891	ENSG00000104823;ENSG00000282853
Q13045-2;Q13045;Q13045-3;J3KS39;J3QLR6;K7EQZ7;J3KS54	17.5264	17.8737	17.8893	0.362867	3	0	10.309	434140	7	Q13045-2;Q13045;Q13045-3	Protein flightless-1 homolog	FLII	>>Annotation	Q13045	FLII	FLII actin remodeling protein;FLII, actin remodeling protein	2314	ENSG00000177731;ENSG00000284571
Q13057;Q13057-2	17.7499	15.6944	15.7146	2.05553	1	0.00075301	3.0376	145760	3	Q13057;Q13057-2	Bifunctional coenzyme A synthase;Phosphopantetheine adenylyltransferase;Dephospho-CoA kinase	COASY	>>Annotation	Q13057	COASY	Coenzyme A synthase	80347	ENSG00000068120
Q13123;E7EQZ7;D6REL4	19.237	18.6254	19.0865	0.611614	3	0	5.032	1134100	7	Q13123;E7EQZ7	Protein Red	IK	>>Annotation	Q13123	IK	IK cytokine	3550	ENSG00000113141
Q13148;A0A087WX29;A0A087WYY0;A0A087X260;G3V162;B1AKP7;K7EN94;A0A0A0N0M3;K7EJM5;A0A087WXQ5;A0A087WV68;Q13148-4;A0A087WXV3;A0A087WX67;A0A1W2PNU8;A0A087WW61;K7EL26;A0A087WZC9;A0A087WYE7;A0A0A0MSV7;K7EJ99;A0A087WTZ4	22.8548	23.0396	23.3962	0.541424	6	0	33.681	17746000	40	Q13148;A0A087WX29;A0A087WYY0;A0A087X260;G3V162;B1AKP7;K7EN94;A0A0A0N0M3;K7EJM5;A0A087WXQ5;A0A087WV68;Q13148-4	TAR DNA-binding protein 43	TARDBP;TDP43	>>Annotation	Q13148	TARDBP	TAR DNA binding protein	23435	ENSG00000120948
Q13151	23.1763	23.2547	23.2404	0.078392	6	0	25.845	26752000	37	Q13151	Heterogeneous nuclear ribonucleoprotein A0	HNRNPA0	>>Annotation	Q13151	HNRNPA0	heterogeneous nuclear ribonucleoprotein A0	10949	ENSG00000177733
Q13155;A8MU58;Q13155-2	21.7496	21.4468	21.6274	0.302866	4	0	14.272	6945800	21	Q13155;A8MU58;Q13155-2	Aminoacyl tRNA synthase complex-interacting multifunctional protein 2	AIMP2	>>Annotation	Q13155	AIMP2	aminoacyl tRNA synthetase complex interacting multifunctional protein 2	7965	ENSG00000106305
Q13158	16.3235	15.8359	16.3514	0.515492	2	0	3.7669	127400	5	Q13158	FAS-associated death domain protein	FADD	>>Annotation	Q13158	FADD	Fas associated via death domain	8772	ENSG00000168040
Q13185;S4R2Y4;C9JMM0;B8ZZ43;K7ELA4;B5MD17;J3KS05;P83916	24.7521	24.6709	25.0556	0.384634	7	0	28.876	57134000	62	Q13185	Chromobox protein homolog 3	CBX3	>>Annotation	Q13185	CBX3	chromobox 3	11335	ENSG00000122565
Q13200;Q13200-2;Q13200-3;H7C1H2;C9JPC0;H7C2Q3	22.7383	22.6214	22.6026	0.135691	14	0	32.349	13221000	57	Q13200;Q13200-2;Q13200-3	26S proteasome non-ATPase regulatory subunit 2	PSMD2	>>Annotation	Q13200	PSMD2	proteasome 26S subunit, non-ATPase 2	5708	ENSG00000175166
Q13247-3;Q13247;A0A0D9SEM4;Q08170;Q13247-2;B4DJK0;B4DUA4	23.747	24.4071	23.8524	0.660067	8	0	23.654	33293000	56	Q13247-3;Q13247;A0A0D9SEM4;Q08170	Serine/arginine-rich splicing factor 6;Serine/arginine-rich splicing factor 4	SRSF6;SRSF4	>>Annotation	Q13247	SRSF6	serine and arginine rich splicing factor 6	6431	ENSG00000124193
Q13263;Q13263-2;M0R0K9;M0R3C0;M0R2I3	24.0918	23.7828	23.9525	0.309074	14	0	30.699	30109000	66	Q13263;Q13263-2;M0R0K9	Transcription intermediary factor 1-beta	TRIM28	>>Annotation	Q13263	TRIM28	tripartite motif containing 28	10155	ENSG00000130726
Q13283;E5RIZ6;E5RIF8;E5RH42;E5RJU8;Q13283-2;E5RI46;E5RH00;D6R9X5;D6R9A4	25.1891	25.019	25.0534	0.170118	14	0	77.17	71738000	129	Q13283	Ras GTPase-activating protein-binding protein 1	G3BP1	>>Annotation	Q13283	G3BP1	G3BP stress granule assembly factor 1	10146	ENSG00000145907
Q13347;Q5TFK1	22.1608	22.5244	22.0511	0.47332	6	0	15.098	10738000	34	Q13347	Eukaryotic translation initiation factor 3 subunit I	EIF3I	>>Annotation	Q13347	EIF3I	eukaryotic translation initiation factor 3 subunit I	8668	ENSG00000084623
Q13404;I3L0A0;Q13404-7;Q13404-2;Q13404-1;G3V2F7;Q13404-8;A0A0A0MSL3;Q13404-6;E5RIF1;D6RG00;H0YBX6	23.381	23.68	23.6385	0.29903	6	0	15.414	23754000	40	Q13404;I3L0A0;Q13404-7;Q13404-2;Q13404-1;G3V2F7;Q13404-8;A0A0A0MSL3;Q13404-6	Ubiquitin-conjugating enzyme E2 variant 1	UBE2V1;TMEM189-UBE2V1	>>Annotation	Q13404	TMEM189-UBE2V1	TMEM189-UBE2V1 readthrough;ubiquitin conjugating enzyme E2 V1	387522	ENSG00000124208;ENSG00000244687
Q13423;E9PCX7;D6RAI5;D6RHU2;D6RCR6	21.9167	21.2856	21.4762	0.631115	7	0	14.24	5428900	21	Q13423;E9PCX7	"NAD(P) transhydrogenase, mitochondrial"	NNT	>>Annotation	Q13423	NNT	nicotinamide nucleotide transhydrogenase	23530	ENSG00000112992
Q13442	21.1525	21.7359	21.6397	0.583393	3	0	8.3724	6526300	15	Q13442	28 kDa heat- and acid-stable phosphoprotein	PDAP1	>>Annotation	Q13442	PDAP1	PDGFA associated protein 1	11333	ENSG00000106244
Q13501;Q13501-2;E7EMC7;E9PFW8;E3W990;C9JRJ8;D6RBF1;C9J6J8	26.1293	27.1604	26.9454	1.03111	20	0	133.05	233760000	195	Q13501;Q13501-2;E7EMC7	Sequestosome-1	SQSTM1	>>Annotation	Q13501	SQSTM1	sequestosome 1	8878	ENSG00000161011;ENSG00000284099
Q13547;Q5TEE2;Q92769-3;Q92769;E5RFI6;E5RJ04;E5RGV4;E5RHE7;E5RH52;E5RG37;E5RFP9;H3BM24	19.9009	17.4358	20.2846	2.84871	3	0	4.4329	1191100	7	Q13547;Q5TEE2;Q92769-3;Q92769	Histone deacetylase 1;Histone deacetylase 2	HDAC1;HDAC2	>>Annotation	Q13547	HDAC1	histone deacetylase 1	3065	ENSG00000116478
Q13636;J3QR51;Q9UL26	19.7246	19.7101	19.5012	0.223448	3	0	10.06	1802200	12	Q13636	Ras-related protein Rab-31	RAB31	>>Annotation	Q13636	RAB31	RAB31, member RAS oncogene family	11031	ENSG00000168461
Q13641	17.8736	17.5335	17.4257	0.44787	2	0	7.9737	390780	15	Q13641	Trophoblast glycoprotein	TPBG	>>Annotation	Q13641	TPBG	trophoblast glycoprotein	7162	ENSG00000146242;ENSG00000283085
Q13813-3;Q13813;A0A0D9SF54;A0A0D9SGF6;Q13813-2;A0A1B0GTB7;A0A0D9SFH4;A0A1B0GV13;A0A0D9SFF6	25.2011	25.1762	25.0406	0.160532	48	0	214.13	73928000	279	Q13813-3;Q13813;A0A0D9SF54;A0A0D9SGF6;Q13813-2	"Spectrin alpha chain, non-erythrocytic 1"	SPTAN1	>>Annotation	Q13813	SPTAN1	spectrin alpha, non-erythrocytic 1	6709	ENSG00000197694
Q13838-2;Q13838;Q5STU3;A0A0G2JJZ9;F6WLT2;A0A140T9X3;A0A0A0MT12;F6TRA5;F6S4E6;A0A140T9X9;A0A140TA18;F6UJC5;A0A140T996;A0A140T973;A0A140T9K1;A0A140T9L4;F6R6M7;H0Y400;A0A0G2JJL7;F6QYI9;A0A0G2JHN7;H0YCC6;F6S2B7;F6U6E2;A0A140T9N3;A0A140T9K2	25.182	25.5968	25.249	0.414782	18	0	51.732	84739000	145	Q13838-2;Q13838;Q5STU3;A0A0G2JJZ9;F6WLT2;A0A140T9X3;A0A0A0MT12;F6TRA5;F6S4E6;A0A140T9X9;A0A140TA18;F6UJC5;A0A140T996	Spliceosome RNA helicase DDX39B	DDX39B	>>Annotation	Q13838	ATP6V1G2-DDX39B	ATP6V1G2-DDX39B readthrough (NMD candidate);DExD-box helicase 39B;ATPase H+ transporting lysosomal 13kDa V1 subunit G isoform 2 (ATP6V1G2) and HLA-B associated transcript 1 (BAT1) readthrough	100532737	ENSG00000254870;ENSG00000198563;ENSG00000237889;ENSG00000215425;ENSG00000230624;ENSG00000225859;ENSG00000225073;ENSG00000235439;ENSG00000229496;ENSG00000254899
Q14019;H3BT58	21.7282	21.3442	21.2533	0.474886	6	0	11.97	5523800	23	Q14019;H3BT58	Coactosin-like protein	COTL1	>>Annotation	Q14019	COTL1	coactosin like F-actin binding protein 1	23406	ENSG00000103187
Q14103-3;Q14103;D6RAF8;H0Y8G5;H0YA96;Q14103-4;Q14103-2;D6RF44;D6RBQ9;D6RD83	25.8607	25.7043	25.6526	0.208115	12	0	80.021	111540000	121	Q14103-3;Q14103;D6RAF8;H0Y8G5;H0YA96;Q14103-4;Q14103-2;D6RF44;D6RBQ9;D6RD83	Heterogeneous nuclear ribonucleoprotein D0	HNRNPD	>>Annotation	Q14103	HNRNPD	heterogeneous nuclear ribonucleoprotein D	3184	ENSG00000138668
Q14126	18.1152	17.3446	17.2038	0.911421	1	0	4.1846	435000	5	Q14126	Desmoglein-2	DSG2	>>Annotation	Q14126	DSG2	desmoglein 2	1829	ENSG00000046604
Q14137-2;Q14137	16.1308	14.6816	15.2594	1.44921	1	0.0034795	2.3303	81595	4	Q14137-2;Q14137	Ribosome biogenesis protein BOP1	BOP1	>>Annotation	Q14137	BOP1	BOP1 ribosomal biogenesis factor;block of proliferation 1	23246	ENSG00000261236;ENSG00000285301
Q14140	19.1187	16.4247	16.465	2.694	1	1	-2	435120	1	Q14140	SERTA domain-containing protein 2	SERTAD2	>>Annotation	Q14140	SERTAD2	SERTA domain containing 2	9792	ENSG00000179833
Q14152-2;Q14152	23.1123	23.3273	22.998	0.329296	12	0	41.837	19108000	77	Q14152-2;Q14152	Eukaryotic translation initiation factor 3 subunit A	EIF3A	>>Annotation	Q14152	EIF3A	eukaryotic translation initiation factor 3 subunit A	8661	ENSG00000107581
Q14166	19.0712	18.9137	20.0445	1.13075	3	0	4.3501	1175900	6	Q14166	Tubulin--tyrosine ligase-like protein 12	TTLL12	>>Annotation	Q14166	TTLL12	tubulin tyrosine ligase like 12	23170	ENSG00000100304
Q14204;A0A2R8Y706;A0A2R8Y5T0;A0A2R8Y542;A0A2R8Y6H2;A0A2R8YFZ7;A0A2R8Y6I5;A0A2R8YGC7;H0YJ21	24.4358	24.2701	24.3074	0.165672	41	0	113.56	42312000	200	Q14204	Cytoplasmic dynein 1 heavy chain 1	DYNC1H1	>>Annotation	Q14204	DYNC1H1	dynein cytoplasmic 1 heavy chain 1	1778	ENSG00000197102
Q14240;Q14240-2	19.3414	17.3678	17.2145	2.12687	10	0	3.7287	344350	2	Q14240;Q14240-2	"Eukaryotic initiation factor 4A-II;Eukaryotic initiation factor 4A-II, N-terminally processed"	EIF4A2	>>Annotation	Q14240	EIF4A2	eukaryotic translation initiation factor 4A2	1974	ENSG00000156976
Q14247-3;Q14247;Q14247-2;H0YCD9	23.6218	23.5924	23.4184	0.20335	10	0	29.855	24442000	57	Q14247-3;Q14247;Q14247-2	Src substrate cortactin	CTTN	>>Annotation	Q14247	CTTN	cortactin	2017	ENSG00000085733
Q14257;Q14257-2;H0YL43;A8MXP8	19.7669	20.0099	19.3787	0.631233	4	0	17.305	1406800	9	Q14257;Q14257-2;H0YL43;A8MXP8	Reticulocalbin-2	RCN2	>>Annotation	Q14257	RCN2	reticulocalbin 2	5955	ENSG00000117906
Q14444-2;Q14444;E9PLA9;G3V153	24.1982	24.0215	23.7603	0.437904	8	0	31.414	32178000	51	Q14444-2;Q14444;E9PLA9;G3V153	Caprin-1	CAPRIN1	>>Annotation	Q14444	CAPRIN1	cell cycle associated protein 1	4076	ENSG00000135387
Q14498-3;Q14498-2;Q14498;A0A0U1RQH7;H0Y4X3;G3XAC6;Q5QP23;A0A0U1RQW2;Q5QP22;A0A087X122;Q86U06-3;Q86U06-4;Q86U06-5;Q86U06-2;Q86U06	21.8865	21.796	21.8655	0.0904865	7	0	18.892	7792600	30	Q14498-3;Q14498-2;Q14498;A0A0U1RQH7;H0Y4X3;G3XAC6	RNA-binding protein 39	RBM39	>>Annotation	Q14498	RBM39	RNA binding motif protein 39	9584	ENSG00000131051
Q14566	22.5176	21.8497	22.3451	0.66795	10	0	43.764	9672500	52	Q14566	DNA replication licensing factor MCM6	MCM6	>>Annotation	Q14566	MCM6	minichromosome maintenance complex component 6	4175	ENSG00000076003
Q14677-2;Q14677;Q14677-3	18.1584	16.3792	15.9586	2.1998	2	0.0054091	2.046	439730	1	Q14677-2;Q14677;Q14677-3	Clathrin interactor 1	CLINT1	>>Annotation	Q14677	CLINT1	clathrin interactor 1	9685	ENSG00000113282
Q14683;G8JLG1;H0Y7K8	18.6482	18.92	18.4752	0.444778	3	0	7.1148	883880	11	Q14683;G8JLG1	Structural maintenance of chromosomes protein 1A;Structural maintenance of chromosomes protein	SMC1A	>>Annotation	Q14683	SMC1A	structural maintenance of chromosomes 1A	8243	ENSG00000072501
Q14696	19.2978	20.2997	19.8988	1.00195	3	0	3.593	1624300	6	Q14696	LDLR chaperone MESD	MESDC2	>>Annotation	Q14696	MESD	mesoderm development LRP chaperone	23184	ENSG00000117899
Q14697;Q14697-2;F5H6X6;E9PKU7;E9PNH1;E9PQ69;Q14697-3	25.8113	26.046	26.2965	0.48521	35	0	147.47	134660000	299	Q14697;Q14697-2;F5H6X6;E9PKU7	Neutral alpha-glucosidase AB	GANAB	>>Annotation	Q14697	GANAB	glucosidase II alpha subunit	23193	ENSG00000089597
Q14966-5;Q14966-4;Q14966-3;Q14966	22.9345	23.3875	22.7759	0.611521	2	0.00076511	3.1652	17441000	20	Q14966-5;Q14966-4;Q14966-3;Q14966	Zinc finger protein 638	ZNF638	>>Annotation	Q14966	ZNF638	zinc finger protein 638	27332	ENSG00000075292
Q14974;Q14974-2;J3KTM9;J3QR48;J3QKQ5;J3KS06;J3QRG4	24.9184	25.2262	25.1962	0.307793	23	0	115.86	71207000	173	Q14974;Q14974-2;J3KTM9	Importin subunit beta-1	KPNB1	>>Annotation	Q14974	KPNB1	karyopherin subunit beta 1	3837	ENSG00000108424
Q14980-4;Q14980-3;Q14980-2;Q14980;A0A087WY61;H0YFY6;K4DIE0;F5H6Y5;F5H4J1;Q14980-5	21.0116	21.1789	21.5482	0.536596	6	0	38.927	4789700	30	Q14980-4;Q14980-3;Q14980-2;Q14980;A0A087WY61;H0YFY6	Nuclear mitotic apparatus protein 1	NUMA1	>>Annotation	Q14980	NUMA1	nuclear mitotic apparatus protein 1	4926	ENSG00000137497
Q14D04-2;Q14D04	22.9266	23.6375	23.2901	0.710945	2	0.0034965	2.3584	17726000	6	Q14D04-2;Q14D04	Ventricular zone-expressed PH domain-containing protein homolog 1	VEPH1	>>Annotation	Q14D04	VEPH1	ventricular zone expressed PH domain containing 1	79674	ENSG00000197415
Q15019-2;Q15019-3;Q15019;B5MCX3;C9J2Q4;C9JB25;C9J938;C9IY94;H7C310;C9IZU3;C9JQJ4;H7C2Y0;C9JZI2;B5MD47;F8WB65;C9JFT1;A0A1B0GXJ2;C9JSE7;C9JT15	23.2593	23.2294	23.2071	0.0521736	9	0	38.004	19910000	61	Q15019-2;Q15019-3;Q15019;B5MCX3;C9J2Q4;C9JB25;C9J938	Septin-2	2-Sep	>>Annotation	Q15019	SEPT2	septin 2	4735	ENSG00000168385
Q15021;E7EN77	18.5394	18.6248	18.1154	0.509388	4	0	10.82	700950	17	Q15021;E7EN77	Condensin complex subunit 1	NCAPD2	>>Annotation	Q15021	NCAPD2	non-SMC condensin I complex subunit D2	9918	ENSG00000010292
Q15029-2;Q15029-3;Q15029;K7EP67;K7EJ74;K7EIT3	22.0813	21.6673	21.8787	0.413977	14	0	32.416	7481500	58	Q15029-2;Q15029-3;Q15029	116 kDa U5 small nuclear ribonucleoprotein component	EFTUD2	>>Annotation	Q15029	EFTUD2	elongation factor Tu GTP binding domain containing 2	9343	ENSG00000108883
Q15046;Q15046-2;J3KRL2;H3BVA8;H3BRC9;H3BPV7	22.6759	22.8082	22.5456	0.26264	12	0	31.035	13459000	52	Q15046;Q15046-2	Lysine--tRNA ligase	KARS	>>Annotation	Q15046	KARS	lysyl-tRNA synthetase	3735	ENSG00000065427
Q15050	18.7275	18.7013	16.0627	2.6648	3	0.00078003	3.3512	637080	4	Q15050	Ribosome biogenesis regulatory protein homolog	RRS1	>>Annotation	Q15050	RRS1	ribosome biogenesis regulator 1 homolog;ribosome biogenesis regulator homolog	23212	ENSG00000179041
Q15056-2;Q15056	23.7212	23.7601	23.6191	0.141022	8	0	27.451	27275000	45	Q15056-2;Q15056	Eukaryotic translation initiation factor 4H	EIF4H	>>Annotation	Q15056	EIF4H	eukaryotic translation initiation factor 4H	7458	ENSG00000106682
Q15084-3;Q15084;Q15084-4;Q15084-5;Q15084-2	24.7897	24.8755	25.0865	0.296759	13	0	79.084	61982000	100	Q15084-3;Q15084;Q15084-4;Q15084-5;Q15084-2	Protein disulfide-isomerase A6	PDIA6	>>Annotation	Q15084	PDIA6	protein disulfide isomerase family A member 6	10130	ENSG00000143870
Q15126	17.0554	16.6493	17.7881	1.13873	1	0	4.7304	283270	7	Q15126	Phosphomevalonate kinase	PMVK	>>Annotation	Q15126	PMVK	phosphomevalonate kinase	10654	ENSG00000163344
Q15149-4;Q15149-5;Q15149-6;Q15149-7;Q15149-8;Q15149-9;Q15149-2;Q15149;Q15149-3;H0YDN1;E9PMV1;E9PKG0;E9PIA2;Q9UPN3-5;Q9UPN3;H3BQK9;H3BPE1;E9PQ28	27.5932	27.4329	27.3348	0.258453	133	0	323.31	363470000	922	Q15149-4;Q15149-5;Q15149-6;Q15149-7;Q15149-8;Q15149-9;Q15149-2;Q15149;Q15149-3;H0YDN1	Plectin	PLEC	>>Annotation	Q15149	PLEC	plectin	5339	ENSG00000178209
Q15181;Q5SQT6	23.7355	23.604	23.6327	0.131525	9	0	42.942	26185000	45	Q15181;Q5SQT6	Inorganic pyrophosphatase	PPA1	>>Annotation	Q15181	PPA1	pyrophosphatase (inorganic) 1	5464	ENSG00000180817
Q15233;Q15233-2;C9JYS8;H7C367;C9IZL7;C9J4X2	25.6821	25.6992	25.645	0.0541534	18	0	80.326	106870000	185	Q15233;Q15233-2;C9JYS8;H7C367	Non-POU domain-containing octamer-binding protein	NONO	>>Annotation	Q15233	NONO	non-POU domain containing octamer binding	4841	ENSG00000147140
Q15293;Q15293-2;E9PP27	23.5203	23.3672	23.5035	0.153057	10	0	36.647	21506000	45	Q15293;Q15293-2	Reticulocalbin-1	RCN1	>>Annotation	Q15293	RCN1	reticulocalbin 1;novel protein	5954	ENSG00000049449;ENSG00000285283
Q15365;F8VTZ0	26.364	26.4086	26.3533	0.0553341	13	0	83.618	170090000	157	Q15365	Poly(rC)-binding protein 1	PCBP1	>>Annotation	Q15365	PCBP1	poly(rC) binding protein 1	5093	ENSG00000169564
Q15366-3;Q15366-2;Q15366-4;Q15366-6;Q15366-5;Q15366;F8VZX2;Q15366-7;H3BRU6;Q15366-8;F8VXH9;F8W0G4;F8VRH0;F8W1G6;P57721;P57721-4;E9PFP8;P57721-5;J3QT27;P57721-3;H3BSS4;P57721-2;H3BND9	25.6644	25.6814	25.7591	0.0947266	12	0	30.768	106910000	97	Q15366-3;Q15366-2;Q15366-4;Q15366-6;Q15366-5;Q15366;F8VZX2;Q15366-7;H3BRU6;Q15366-8;F8VXH9	Poly(rC)-binding protein 2	PCBP2	>>Annotation	Q15366	PCBP2	poly(rC) binding protein 2	5094	ENSG00000197111
Q15370;Q15370-2;A0A0B4J296;B8ZZU8;I3L0M9	22.4998	22.2617	22.4408	0.238047	3	0	8.9396	10618000	25	Q15370;Q15370-2;A0A0B4J296;B8ZZU8;I3L0M9	Transcription elongation factor B polypeptide 2	TCEB2	>>Annotation	Q15370	ELOB	elongin B	6923	ENSG00000103363
Q15393;Q15393-3	22.0068	21.8127	22.1506	0.337944	5	0	15.703	7861200	19	Q15393;Q15393-3	Splicing factor 3B subunit 3	SF3B3	>>Annotation	Q15393	SF3B3	splicing factor 3b subunit 3	23450	ENSG00000189091
Q15404-2;Q15404	18.8768	18.2863	16.6745	2.20237	2	0	4.4627	513650	5	Q15404-2;Q15404	Ras suppressor protein 1	RSU1	>>Annotation	Q15404	RSU1	Ras suppressor protein 1	6251	ENSG00000148484
Q15459;Q15459-2	21.1126	20.1024	20.8697	1.01022	5	0	26.2	3208500	12	Q15459;Q15459-2	Splicing factor 3A subunit 1	SF3A1	>>Annotation	Q15459	SF3A1	splicing factor 3a subunit 1	10291	ENSG00000099995
Q15582;H0Y8L3;H0Y9D7;S4R3C6;H0YAB8;D6RBX4;H0YAH8	19.9027	20.1198	19.9166	0.217184	4	0	7.1965	2226900	13	Q15582;H0Y8L3;H0Y9D7;S4R3C6	Transforming growth factor-beta-induced protein ig-h3	TGFBI	>>Annotation	Q15582	TGFBI	transforming growth factor beta induced	7045	ENSG00000120708
Q15637-4;Q15637-6;Q15637-7;Q15637-3;Q15637-2;Q15637;Q15637-5;C9J792;F8WEV5	20.2142	19.8071	19.356	0.858147	3	0	4.8984	2127000	10	Q15637-4;Q15637-6;Q15637-7;Q15637-3;Q15637-2;Q15637;Q15637-5	Splicing factor 1	SF1	>>Annotation	Q15637	SF1	splicing factor 1	7536	ENSG00000168066
Q15645;H0YAL2;Q15645-2	22.1754	22.2624	22.4035	0.228115	8	0	25.678	10281000	44	Q15645	Pachytene checkpoint protein 2 homolog	TRIP13	>>Annotation	Q15645	TRIP13	thyroid hormone receptor interactor 13	9319	ENSG00000071539
Q15691	23.6852	23.7618	23.7488	0.0766506	11	0	51.684	26821000	67	Q15691	Microtubule-associated protein RP/EB family member 1	MAPRE1	>>Annotation	Q15691	MAPRE1	microtubule associated protein RP/EB family member 1	22919	ENSG00000101367
Q15717;Q15717-2;M0QZR9;M0R055	22.4363	22.2367	22.3422	0.199545	5	0	19.505	10728000	22	Q15717;Q15717-2	ELAV-like protein 1	ELAVL1	>>Annotation	Q15717	ELAVL1	ELAV like RNA binding protein 1	1994	ENSG00000066044
Q15758;M0QXM4;Q15758-3;Q15758-2;M0QX44	21.6439	21.7985	21.3651	0.433361	4	0	16.795	6463200	32	Q15758;M0QXM4;Q15758-3;Q15758-2	Neutral amino acid transporter B(0);Amino acid transporter	SLC1A5	>>Annotation	Q15758	SLC1A5	solute carrier family 1 member 5	6510	ENSG00000105281
Q15785	19.7377	19.1381	18.6256	1.11212	3	0	8.4003	1294900	9	Q15785	Mitochondrial import receptor subunit TOM34	TOMM34	>>Annotation	Q15785	TOMM34	translocase of outer mitochondrial membrane 34	10953	ENSG00000025772
Q15907;Q15907-2;H3BMH2;H3BSC1;P62491-2;P62491;B4DQU5;M0R2D0	23.4631	23.9676	23.8911	0.504496	10	0	37.227	27820000	56	Q15907;Q15907-2;H3BMH2;H3BSC1;P62491-2;P62491	Ras-related protein Rab-11B;Ras-related protein Rab-11A	RAB11B;RAB11A	>>Annotation	Q15907	RAB11B	RAB11B, member RAS oncogene family	9230	ENSG00000185236
Q16186;A0A087WX59;A0A087WUX6	21.0789	21.1246	20.6518	0.472799	4	0	14.218	4102500	28	Q16186;A0A087WX59	Proteasomal ubiquitin receptor ADRM1	ADRM1	>>Annotation	Q16186	ADRM1	adhesion regulating molecule 1	11047	ENSG00000130706
Q16222-2;Q16222-3;Q16222	18.1242	16.9318	17.1538	1.19239	2	0	3.9582	363900	11	Q16222-2;Q16222-3;Q16222	UDP-N-acetylhexosamine pyrophosphorylase;UDP-N-acetylgalactosamine pyrophosphorylase;UDP-N-acetylglucosamine pyrophosphorylase	UAP1	>>Annotation	Q16222	UAP1	UDP-N-acetylglucosamine pyrophosphorylase 1	6675	ENSG00000117143
Q16401-2;Q16401;F2Z3J2;Q4VXH0	20.7743	20.8288	20.9422	0.16794	4	0	13.551	3880400	21	Q16401-2;Q16401	26S proteasome non-ATPase regulatory subunit 5	PSMD5	>>Annotation	Q16401	PSMD5	proteasome 26S subunit, non-ATPase 5	5711	ENSG00000095261
Q16531;F5GY55;F5H2L3;F5GWI0;F5GZY8;Q16531-2;F5GYG8	22.3191	22.0612	22.7849	0.723671	8	0	15.647	11400000	31	Q16531;F5GY55	DNA damage-binding protein 1	DDB1	>>Annotation	Q16531	DDB1	damage specific DNA binding protein 1	1642	ENSG00000167986
Q16543;K7EL68;K7EQA9;K7EKQ2;K7EIU0	22.1515	22.2056	22.3003	0.148781	7	0	24.77	9312500	31	Q16543;K7EL68;K7EQA9	"Hsp90 co-chaperone Cdc37;Hsp90 co-chaperone Cdc37, N-terminally processed"	CDC37	>>Annotation	Q16543	CDC37	cell division cycle 37	11140	ENSG00000105401
Q16576;E9PC52;Q16576-2;Q5JP02;Q5JP01;Q5JNZ6;C9J7L0	24.3153	23.865	24.1548	0.450294	12	0	21.037	35491000	62	Q16576;E9PC52;Q16576-2;Q5JP02	Histone-binding protein RBBP7	RBBP7	>>Annotation	Q16576	RBBP7	RB binding protein 7, chromatin remodeling factor	5931	ENSG00000102054
Q16658;C9JPH9;C9JFC0;A0A0A0MSB2	26.0195	26.1881	25.9514	0.236712	22	0	135.74	137610000	232	Q16658	Fascin	FSCN1	>>Annotation	Q16658	FSCN1	fascin actin-bundling protein 1	6624	ENSG00000075618
Q16719;Q16719-2;B8ZZA3;A0A087X297;A0A087WYM2;F8WEP1;A0A087WYQ7	24.1241	24.2035	23.9178	0.285721	14	0	56.073	36965000	101	Q16719;Q16719-2;B8ZZA3;A0A087X297	Kynureninase	KYNU	>>Annotation	Q16719	KYNU	kynureninase	8942	ENSG00000115919
Q16777;Q6FI13	17.4044	17.1579	18.0842	0.926283	7	0	4.2345	132600	1	Q16777;Q6FI13	Histone H2A type 2-C;Histone H2A type 2-A	HIST2H2AC;HIST2H2AA3	>>Annotation	Q16777	HIST2H2AC	histone cluster 2 H2A family member c	8338	ENSG00000184260
Q16778;P33778;P23527;P06899;Q8N257;Q96A08;Q6DRA6;Q6DN03;A0A2R8Y619	23.6391	23.5939	24.0466	0.452715	6	0	7.7858	27513000	21	Q16778;P33778;P23527;P06899;Q8N257;Q96A08	Histone H2B type 2-E;Histone H2B type 1-B;Histone H2B type 1-O;Histone H2B type 1-J;Histone H2B type 3-B;Histone H2B type 1-A	HIST2H2BE;HIST1H2BB;HIST1H2BO;HIST1H2BJ;HIST3H2BB;HIST1H2BA	>>Annotation	Q16778	HIST2H2BE	histone cluster 2 H2B family member e	8349	ENSG00000184678
Q16878	23.4972	23.9052	23.5017	0.408014	2	0	3.5403	26560000	15	Q16878	Cysteine dioxygenase type 1	CDO1	>>Annotation	Q16878	CDO1	cysteine dioxygenase type 1	1036	ENSG00000129596
Q16881;Q16881-3;Q16881-4;A0A087WSW9;A0A087WSY9;Q16881-5;A0A182DWI3;Q16881-2;F8W809;Q16881-6;E9PIR7;Q16881-7;E2QRB9;E9PKD3;A0A0B4J225;E9PIZ5;E9PKI4;E9PLT3;E9PQI3;A0A096LPD9;E7EWK1;A0A096LPK7;A0A182DWF2;Q9NNW7-2;D3YTF8;A0A182DWF3;Q9NNW7;E9PRI8	26.2146	26.0623	25.868	0.346626	23	0	99.54	136770000	204	Q16881;Q16881-3;Q16881-4;A0A087WSW9;A0A087WSY9;Q16881-5;A0A182DWI3;Q16881-2;F8W809;Q16881-6;E9PIR7;Q16881-7;E2QRB9	"Thioredoxin reductase 1, cytoplasmic"	TXNRD1	>>Annotation	Q16881	TXNRD1	thioredoxin reductase 1	7296	ENSG00000198431
Q1KMD3;H3BQZ7	22.0949	21.3587	22.9085	1.54983	7	0	76.929	9258800	24	Q1KMD3;H3BQZ7	Heterogeneous nuclear ribonucleoprotein U-like protein 2	HNRNPUL2;HNRNPUL2-BSCL2	>>Annotation	Q1KMD3	HNRNPUL2	heterogeneous nuclear ribonucleoprotein U like 2	221092	ENSG00000214753
Q2TAY7-2;Q2TAY7	20.5443	19.859	19.9687	0.685255	3	0	3.6801	2250900	8	Q2TAY7-2;Q2TAY7	"WD40 repeat-containing protein SMU1;WD40 repeat-containing protein SMU1, N-terminally processed"	SMU1	>>Annotation	Q2TAY7	SMU1	SMU1 DNA replication regulator and spliceosomal factor;SMU1, DNA replication regulator and spliceosomal factor	55234	ENSG00000122692
Q32MZ4-3;Q32MZ4-2;Q32MZ4;Q32MZ4-4	18.647	19.4318	16.6808	2.75098	3	0	5.8869	805680	8	Q32MZ4-3;Q32MZ4-2;Q32MZ4	Leucine-rich repeat flightless-interacting protein 1	LRRFIP1	>>Annotation	Q32MZ4	LRRFIP1	LRR binding FLII interacting protein 1	9208	ENSG00000124831
Q32P28-4;Q32P28;Q32P28-3;E2QRI1;H7C2W6;Q32P28-2	19.4568	19.4788	19.3782	0.100634	3	0	8.8891	1508200	15	Q32P28-4;Q32P28;Q32P28-3	Prolyl 3-hydroxylase 1	LEPRE1	>>Annotation	Q32P28	P3H1	prolyl 3-hydroxylase 1	64175	ENSG00000117385
Q32Q12;P22392-2;P22392;J3KPD9;E7ERL0;O60361;E5RHP0;F6XY72;C9K028	27.8399	27.877	27.9654	0.12553	16	0	56.576	490640000	226	Q32Q12;P22392-2;P22392;J3KPD9;E7ERL0	Nucleoside diphosphate kinase;Nucleoside diphosphate kinase B	NME1-NME2;NME2;NME1	>>Annotation	Q32Q12	NME1-NME2	NME1-NME2 readthrough	654364	ENSG00000011052
Q3ZCM7;A0A075B736;Q5SQY0	27.1568	26.7624	26.4671	0.689684	11	0	12.561	234690000	42	Q3ZCM7;A0A075B736;Q5SQY0	Tubulin beta-8 chain	TUBB8	>>Annotation	Q3ZCM7	TUBB8	tubulin beta 8 class VIII;tubulin beta 7 pseudogene	347688	ENSG00000261456;ENSG00000173876
Q49AN9;F5H013;P62308;A8MWD9	21.4213	21.5719	21.774	0.352758	1	0	6.1887	5958800	12	Q49AN9;F5H013;P62308;A8MWD9	Small nuclear ribonucleoprotein G;Putative small nuclear ribonucleoprotein G-like protein 15	SNRPG;SNRPGP15	>>Annotation	Q49AN9	SNRPG	small nuclear ribonucleoprotein polypeptide G	6637	ENSG00000143977
Q53EL6-2;Q53EL6	19.9376	19.5195	19.6628	0.418066	1	0.0041408	2.2709	1566300	4	Q53EL6-2;Q53EL6	Programmed cell death protein 4	PDCD4	>>Annotation	Q53EL6	PDCD4	programmed cell death 4	27250	ENSG00000150593
Q56VL3	18.8119	18.0514	17.8657	0.946156	1	0	4.3685	651660	11	Q56VL3	OCIA domain-containing protein 2	OCIAD2	>>Annotation	Q56VL3	OCIAD2	OCIA domain containing 2	132299	ENSG00000145247
Q58FF6	19.8098	19.7163	19.7536	0.0934906	7	0	5.6216	1811300	6	Q58FF6	Putative heat shock protein HSP 90-beta 4	HSP90AB4P	>>Annotation	Q58FF6	HSP90AB4P	heat shock protein 90 alpha family class B member 4, pseudogene	664618	ENSG00000282100
Q58FF8	21.9889	21.8053	21.8303	0.183538	15	0	9.2652	7537700	14	Q58FF8	Putative heat shock protein HSP 90-beta 2	HSP90AB2P	>>Annotation	Q58FF8	HSP90AB2P	heat shock protein 90 alpha family class B member 2, pseudogene	391634	ENSG00000205940
Q59GN2;P62891	22.2527	21.5763	22.3743	0.798044	1	0.0047978	2.1661	7796000	9	Q59GN2;P62891	Putative 60S ribosomal protein L39-like 5;60S ribosomal protein L39	RPL39P5;RPL39	>>Annotation	Q59GN2	RPL39P5	ribosomal protein L39 pseudogene 5	553117	ENSG00000214289
Q5JP53;P07437;Q5ST81;A6NNZ2;G3V2A3;CON__ENSEMBL:ENSBTAP00000025008;Q9H4B7;G3V5W4;G3V2R8;G3V3R4;G3V2N6	27.3472	27.2084	27.2082	0.139067	28	0	60.286	314910000	125	Q5JP53;P07437;Q5ST81	Tubulin beta chain	TUBB	>>Annotation	Q5JP53	TUBB	tubulin beta class I	203068	ENSG00000196230;ENSG00000183311;ENSG00000232575;ENSG00000229684;ENSG00000224156;ENSG00000235067;ENSG00000227739;ENSG00000232421
Q5JRI1;O75494-5;O75494-4;O75494-6;O75494-3;O75494-2;O75494;Q8WXF0	20.9548	20.666	20.9203	0.288774	2	0	4.6497	3638800	14	Q5JRI1;O75494-5;O75494-4;O75494-6;O75494-3;O75494-2;O75494;Q8WXF0	Serine/arginine-rich splicing factor 10;Serine/arginine-rich splicing factor 12	SRSF10;SRSF12	>>Annotation	Q5JRI1	SRSF10	serine and arginine rich splicing factor 10	10772	ENSG00000188529
Q5JVF3-3;Q5JVF3;Q5JVF3-4	15.4594	16.2366	17.4484	1.98903	1	0.0097466	1.8234	23356	1	Q5JVF3-3;Q5JVF3;Q5JVF3-4	PCI domain-containing protein 2	PCID2	>>Annotation	Q5JVF3	PCID2	PCI domain containing 2	55795	ENSG00000126226
Q5QPK2;H0Y368;O60762;Q5QPJ9	19.7479	19.8553	20.0081	0.260246	3	0	4.548	1562100	8	Q5QPK2;H0Y368;O60762;Q5QPJ9	Dolichol-phosphate mannosyltransferase subunit 1	DPM1	>>Annotation	Q5QPK2	DPM1	dolichyl-phosphate mannosyltransferase subunit 1, catalytic	8813	ENSG00000000419
Q5QPM2;Q5QPM0;Q5QPM1;Q5QPL9;Q9UKM9-2;Q9UKM9	21.0872	20.7771	20.9933	0.31011	1	0	5.0034	3810200	11	Q5QPM2;Q5QPM0;Q5QPM1;Q5QPL9;Q9UKM9-2;Q9UKM9	RNA-binding protein Raly	RALY	>>Annotation	Q5QPM2	RALY	RALY heterogeneous nuclear ribonucleoprotein	22913	ENSG00000125970
Q5QPM9;Q5QPM7;Q92530	15.9332	15.8474	17.0111	1.16373	1	0.0047684	2.1234	91837	5	Q5QPM9;Q5QPM7;Q92530	Proteasome inhibitor PI31 subunit	PSMF1	>>Annotation	Q5QPM9	PSMF1	proteasome inhibitor subunit 1	9491	ENSG00000125818
Q5QPQ1;Q5QPQ0;O95372;Q5QPN9;Q5QPQ3;Q5QPQ2	17.2936	19.0197	17.002	2.01777	2	0.0060647	2.035	366310	2	Q5QPQ1;Q5QPQ0;O95372;Q5QPN9;Q5QPQ3;Q5QPQ2	Acyl-protein thioesterase 2	LYPLA2	>>Annotation	Q5QPQ1	LYPLA2	lysophospholipase 2	11313	ENSG00000011009
Q5RHS7	18.7069	18.7087	18.4176	0.291086	1	0	5.7912	792380	11	Q5RHS7		S100A2	>>Annotation	Q5RHS7	S100A2	S100 calcium binding protein A2	6273	ENSG00000196754
Q5SNT2-2;Q5SNT2	17.115	16.1357	16.2933	0.979334	1	0.0028229	2.433	168450	7	Q5SNT2-2;Q5SNT2	Transmembrane protein 201	TMEM201	>>Annotation	Q5SNT2	TMEM201	transmembrane protein 201	199953	ENSG00000188807
Q5SRE5;Q5SRE5-2;H7C4K7	17.3333	16.8365	17.2503	0.496811	2	0.0014472	2.593	203780	6	Q5SRE5;Q5SRE5-2;H7C4K7	Nucleoporin NUP188 homolog	NUP188	>>Annotation	Q5SRE5	NUP188	nucleoporin 188	23511	ENSG00000095319
Q5T0S4;A0A286YFE3;A0A2C9F2P4;A0A286YFL8;A0A286YFF7;P50897;E9PK48	20.2866	19.8966	20.6924	0.795847	2	0	8.2357	2472900	6	Q5T0S4;A0A286YFE3;A0A2C9F2P4;A0A286YFL8;A0A286YFF7;P50897;E9PK48	Palmitoyl-protein thioesterase 1	PPT1	>>Annotation	Q5T0S4	PPT1	palmitoyl-protein thioesterase 1	5538	ENSG00000131238
Q5T123;Q9H299	21.9505	22.2779	21.8165	0.461355	2	0	4.4728	8416800	10	Q5T123;Q9H299	SH3 domain-binding glutamic acid-rich-like protein 3	SH3BGRL3	>>Annotation	Q5T123	SH3BGRL3	SH3 domain binding glutamate rich protein like 3	83442	ENSG00000142669
Q5T2B5;A0A0A0MTN0;Q13617;Q13617-2	19.4891	19.4167	19.5922	0.175535	2	0.0085246	1.8667	1516500	5	Q5T2B5;A0A0A0MTN0;Q13617;Q13617-2	Cullin-2	CUL2	>>Annotation	Q5T2B5	CUL2	cullin 2	8453	ENSG00000108094
Q5T3R7;Q9BZE4-2;Q9BZE4	18.8764	16.6195	19.2695	2.65005	1	0	3.8571	582670	6	Q5T3R7;Q9BZE4-2;Q9BZE4	Nucleolar GTP-binding protein 1	GTPBP4	>>Annotation	Q5T3R7	GTPBP4	GTP binding protein 4	23560	ENSG00000107937
Q5T446;H0Y5R6;A0A1B0GVN9;A0A1B0GVZ4;P06132	16.2826	18.5963	15.7725	2.82384	2	0	4.6281	373140	2	Q5T446;H0Y5R6;A0A1B0GVN9;A0A1B0GVZ4;P06132	Uroporphyrinogen decarboxylase	UROD	>>Annotation	Q5T446	UROD	uroporphyrinogen decarboxylase	7389	ENSG00000126088
Q5T4S7-3;Q5T4S7-4;Q5T4S7;Q5T4S7-2;A0A0A0MSW0;Q5T4S7-5	15.8428	16.5901	15.9713	0.747311	2	0.0021505	2.5517	77192	3	Q5T4S7-3;Q5T4S7-4;Q5T4S7;Q5T4S7-2;A0A0A0MSW0;Q5T4S7-5	E3 ubiquitin-protein ligase UBR4	UBR4	>>Annotation	Q5T4S7	UBR4	ubiquitin protein ligase E3 component n-recognin 4	23352	ENSG00000127481
Q5T5C7;P49591	20.3459	20.1702	19.8104	0.535524	3	0	5.0589	2293000	14	Q5T5C7;P49591	"Serine--tRNA ligase, cytoplasmic"	SARS	>>Annotation	Q5T5C7	SARS	seryl-tRNA synthetase	6301	ENSG00000031698
Q5T6F2;A2A305	18.7834	16.9601	17.5289	1.82335	2	0	3.5886	314470	3	Q5T6F2;A2A305	Ubiquitin-associated protein 2	UBAP2	>>Annotation	Q5T6F2	UBAP2	ubiquitin associated protein 2	55833	ENSG00000137073
Q5T6H7;Q9NQW7-2;Q9NQW7;Q9NQW7-4;Q9NQW7-3;Q5T6H3;Q5T6H2	17.4243	16.9601	17.3813	0.464205	2	0.0041465	2.2749	187090	2	Q5T6H7;Q9NQW7-2;Q9NQW7;Q9NQW7-4;Q9NQW7-3;Q5T6H3;Q5T6H2	Xaa-Pro aminopeptidase 1	XPNPEP1	>>Annotation	Q5T6H7	XPNPEP1	X-prolyl aminopeptidase 1	7511	ENSG00000108039
Q5T795;Q9NU22	15.4397	14.5539	14.6237	0.885813	1	0.0021444	2.5412	31858	3	Q5T795;Q9NU22	Midasin	MDN1	>>Annotation	Q5T795	MDN1	midasin AAA ATPase 1	23195	ENSG00000112159
Q5T8U5;O15260-3;O15260-2;O15260;B7Z1G8	21.2488	21.1501	20.8286	0.420238	3	0	19.623	4815000	24	Q5T8U5;O15260-3;O15260-2;O15260	Surfeit locus protein 4	SURF4	>>Annotation	Q5T8U5	SURF4	surfeit 4	6836	ENSG00000148248
Q5TB53;Q9HD45	17.9917	16.8543	15.8461	2.14563	2	0.0028209	2.4189	317720	2	Q5TB53;Q9HD45	Transmembrane 9 superfamily member 3	TM9SF3	>>Annotation	Q5TB53	TM9SF3	transmembrane 9 superfamily member 3	56889	ENSG00000077147
Q5TBR1;Q9NR45	18.4157	17.3851	17.5604	1.03061	1	0.002809	2.3966	467030	4	Q5TBR1;Q9NR45	Sialic acid synthase	NANS	>>Annotation	Q5TBR1	NANS	N-acetylneuraminate synthase	54187	ENSG00000095380
Q5TEC6	23.7925	24.0847	23.7608	0.323915	4	0.0014815	2.7922	31186000	12	Q5TEC6	Histone H3	HIST2H3PS2	>>Annotation	Q5TEC6	HIST2H3PS2	histone cluster 2 H3 pseudogene 2	440686	ENSG00000203818
Q5VTU8;P56381	21.2393	20.9954	20.8375	0.401831	2	0.0014535	2.6191	4204500	10	Q5VTU8;P56381	"ATP synthase subunit epsilon-like protein, mitochondrial;ATP synthase subunit epsilon, mitochondrial"	ATP5EP2;ATP5E	>>Annotation	Q5VTU8	ATP5F1EP2	ATP synthase F1 subunit epsilon pseudogene 2	432369	ENSG00000180389
Q5VU11;P78346;P78346-2	16.3827	15.0172	15.4305	1.36548	1	0.0041551	2.2876	81734	4	Q5VU11;P78346;P78346-2	Ribonuclease P protein subunit p30	RPP30	>>Annotation	Q5VU11	RPP30	ribonuclease P/MRP subunit p30	10556	ENSG00000148688
Q5VW33;F5GXQ0;Q5VW32-2;Q5VW32	16.2147	17.0556	15.252	1.80359	1	0.00075643	3.0665	58619	2	Q5VW33;F5GXQ0;Q5VW32-2;Q5VW32	BRO1 domain-containing protein BROX	BROX	>>Annotation	Q5VW33	BROX	BRO1 domain and CAAX motif containing	148362	ENSG00000162819
Q5VZU9;P29144	17.441	15.61	15.4953	1.94573	1	0.002851	2.5222	92241	1	Q5VZU9;P29144	Tripeptidyl-peptidase 2	TPP2	>>Annotation	Q5VZU9	TPP2	tripeptidyl peptidase 2	7174	ENSG00000134900
Q5W0H4;A0A0B4J2C3;P13693;J3KPG2;E9PJF7;P13693-2;H0YCX0;Q56UQ5;Q9HAU6	24.5194	25.3686	24.9201	0.84915	6	0	23	63864000	57	Q5W0H4;A0A0B4J2C3;P13693;J3KPG2;E9PJF7;P13693-2	Translationally-controlled tumor protein	TPT1	>>Annotation	Q5W0H4	TPT1	tumor protein, translationally-controlled 1	7178	ENSG00000133112
Q5W0X3;P62942;Q1JUQ5;A0A087WZM5	22.7565	22.3755	22.6387	0.381033	2	0	18.191	12515000	20	Q5W0X3;P62942;Q1JUQ5;A0A087WZM5	Peptidyl-prolyl cis-trans isomerase;Peptidyl-prolyl cis-trans isomerase FKBP1A	FKBP1A;FKBP12-Exip2	>>Annotation	Q5W0X3	FKBP1A	FKBP prolyl isomerase 1A	2280	ENSG00000088832
Q68EM7-2;Q68EM7-6;Q68EM7-5;Q68EM7;C9IZD3;Q68EM7-4;I3L4P6;Q68EM7-3	19.496	18.902	18.851	0.644953	3	0	4.6741	1232900	10	Q68EM7-2;Q68EM7-6;Q68EM7-5;Q68EM7;C9IZD3;Q68EM7-4	Rho GTPase-activating protein 17	ARHGAP17	>>Annotation	Q68EM7	ARHGAP17	Rho GTPase activating protein 17	55114	ENSG00000140750
Q6AWB1;E7EX90;Q14203-5;Q14203-2;Q14203-3;Q14203-4;Q14203-6;Q14203	16.4437	16.7666	16.552	0.322865	1	0.0067114	2.0113	93471	2	Q6AWB1;E7EX90;Q14203-5;Q14203-2;Q14203-3;Q14203-4;Q14203-6;Q14203	Dynactin subunit 1	DKFZp686E0752;DCTN1	>>Annotation	Q6AWB1	DCTN1	dynactin subunit 1	1639	ENSG00000204843
Q6DD88;F5H6I7;F5GWF8	18.8055	18.9188	19.3547	0.549225	6	0	6.9847	1080700	11	Q6DD88;F5H6I7	Atlastin-3	ATL3	>>Annotation	Q6DD88	ATL3	atlastin GTPase 3	25923	ENSG00000184743
Q6EMK4	17.1088	15.9571	15.0782	2.03062	2	0.008547	1.8876	90284	2	Q6EMK4	Vasorin	VASN	>>Annotation	Q6EMK4	VASN	vasorin	114990	ENSG00000168140;ENSG00000274334
Q6ICB0	17.1231	15.3598	16.0298	1.76333	1	0.0079787	1.9434	79634	2	Q6ICB0	Desumoylating isopeptidase 1	DESI1	>>Annotation	Q6ICB0	DESI1	desumoylating isopeptidase 1	27351	ENSG00000100418
Q6NZI2-2;Q6NZI2	20.6073	20.5566	20.493	0.114326	2	0	38.938	3097000	13	Q6NZI2-2;Q6NZI2	Polymerase I and transcript release factor	PTRF	>>Annotation	Q6NZI2	CAVIN1	caveolae associated protein 1	284119	ENSG00000177469
Q6P2Q9;I3L0J9;I3L3Z8	22.47	21.7172	22.1081	0.752804	11	0	33.067	10500000	63	Q6P2Q9	Pre-mRNA-processing-splicing factor 8	PRPF8	>>Annotation	Q6P2Q9	PRPF8	pre-mRNA processing factor 8	10594	ENSG00000174231;ENSG00000274442
Q6UW50;B0QY01;O60784;O60784-2;F8WB30;F8WAW7;F8WE29;F8WBB0;V9GZ68;H7BYN7;V9GYF4;B0QY02;O60784-3;O60784-4	16.8784	16.7338	17.2825	0.548635	2	0	4.8734	239560	13	Q6UW50;B0QY01;O60784;O60784-2;F8WB30;F8WAW7;F8WE29;F8WBB0;V9GZ68;H7BYN7;V9GYF4;B0QY02;O60784-3;O60784-4	Target of Myb protein 1	TOM1	>>Annotation	Q6UW50	TOM1	target of myb1 membrane trafficking protein	10043	ENSG00000100284
Q6UXN9	17.7157	16.4508	16.1454	1.57028	1	0	3.5961	111580	1	Q6UXN9	WD repeat-containing protein 82	WDR82	>>Annotation	Q6UXN9	WDR82	WD repeat domain 82	80335	ENSG00000164091
Q6ZS92	23.1464	22.9875	23.2395	0.252005	1	0.00076982	3.2045	15782000	9	Q6ZS92	Putative uncharacterized protein FLJ45721		>>Annotation
Q71DI3	26.9992	26.3012	26.957	0.69799	7	0	18.461	238690000	47	Q71DI3	Histone H3.2	HIST2H3A	>>Annotation	Q71DI3	HIST2H3C	histone cluster 2 H3 family member c;histone cluster 2 H3 family member a;histone cluster 2 H3 family member d	126961	ENSG00000203811;ENSG00000203852;ENSG00000183598
Q71RC2-7;Q71RC2-6;Q71RC2-5;Q71RC2;Q71RC2-4;F8W1I4;F8W1Z5;Q8TBL5;A0A087WTL9;F8VY40;Q96J85;Q71RC2-3	16.6792	16.5823	16.442	0.23723	2	0	3.9829	123140	5	Q71RC2-7;Q71RC2-6;Q71RC2-5;Q71RC2;Q71RC2-4;F8W1I4;F8W1Z5;Q8TBL5;A0A087WTL9;F8VY40;Q96J85;Q71RC2-3	La-related protein 4	LARP4	>>Annotation	Q71RC2	LARP4	La ribonucleoprotein domain family member 4	113251	ENSG00000161813
Q71U36;Q71U36-2;P0DPH8;P0DPH7;P0DPH7-2;F8VQQ4;Q6PEY2;V9GZ17	15.7564	17.3579	16.2619	1.60153	30	1	-2	196670	2	Q71U36;Q71U36-2;P0DPH8;P0DPH7;P0DPH7-2	Tubulin alpha-1A chain	TUBA1A	>>Annotation	Q71U36	TUBA1A	tubulin alpha 1a	7846	ENSG00000167552
Q71UI9;P0C0S5;C9J0D1;Q71UI9-3;Q71UI9-4;Q71UI9-2;C9J386	23.8303	23.9054	23.6319	0.273466	4	0	9.1797	28996000	34	Q71UI9;P0C0S5;C9J0D1;Q71UI9-3;Q71UI9-4;Q71UI9-2;C9J386	Histone H2A.V;Histone H2A.Z;Histone H2A	H2AFV;H2AFZ	>>Annotation	Q71UI9	H2AFV	H2A histone family member V	94239	ENSG00000105968
Q75MG1;E7ETZ4;Q9Y6E2;C9JF98;E7EMS9;Q9Y6E2-2;E9PFE3;F8WDX8;B5MCH7;E9PFD4;B5MCE7	21.2768	20.7642	20.7246	0.552204	4	0	17.883	3976400	27	Q75MG1;E7ETZ4;Q9Y6E2;C9JF98;E7EMS9;Q9Y6E2-2;E9PFE3;F8WDX8;B5MCH7	Basic leucine zipper and W2 domain-containing protein 2	BZW2	>>Annotation	Q75MG1	BZW2	basic leucine zipper and W2 domains 2	28969	ENSG00000136261
Q7KZF4;H7C597	24.0403	23.4791	23.7419	0.561203	20	0	49.536	28029000	92	Q7KZF4	Staphylococcal nuclease domain-containing protein 1	SND1	>>Annotation	Q7KZF4	SND1	staphylococcal nuclease and tudor domain containing 1	27044	ENSG00000197157
Q7L1Q6-2;Q7L1Q6;Q7L1Q6-4;Q7L1Q6-3;C9IZ80;C9JFN4;C9J188;C9JWF5;C9JV57;H0Y503	21.9302	22.119	22.1768	0.24666	10	0	30.853	8058900	49	Q7L1Q6-2;Q7L1Q6;Q7L1Q6-4;Q7L1Q6-3;C9IZ80;C9JFN4	Basic leucine zipper and W2 domain-containing protein 1	BZW1	>>Annotation	Q7L1Q6	BZW1	basic leucine zipper and W2 domains 1	9689	ENSG00000082153
Q7L2H7;H0YCQ8;Q7L2H7-2;J3KNJ2;E9PRI2;E9PN86;E7ESM3	20.6409	20.0584	19.6391	1.00173	5	0	14.495	2053200	17	Q7L2H7;H0YCQ8;Q7L2H7-2	Eukaryotic translation initiation factor 3 subunit M	EIF3M	>>Annotation	Q7L2H7	EIF3M	eukaryotic translation initiation factor 3 subunit M	10480	ENSG00000149100
Q7RTV0	20.0194	20.0546	20.1495	0.130106	2	0	7.1516	1958700	5	Q7RTV0	PHD finger-like domain-containing protein 5A	PHF5A	>>Annotation	Q7RTV0	PHF5A	PHD finger protein 5A	84844	ENSG00000100410
Q7Z406;Q7Z406-6;Q7Z406-2;Q7Z406-5;Q7Z406-4;M0QY43	21.6794	21.5551	21.5818	0.124325	7	0.00074627	2.9079	6205000	8	Q7Z406;Q7Z406-6;Q7Z406-2;Q7Z406-5;Q7Z406-4;M0QY43	Myosin-14	MYH14	>>Annotation	Q7Z406	MYH14	myosin heavy chain 14	79784	ENSG00000105357
Q7Z6Z7-2;Q7Z6Z7-3;Q7Z6Z7	17.6872	17.0794	17.9184	0.838928	3	0	5.5987	389220	11	Q7Z6Z7-2;Q7Z6Z7-3;Q7Z6Z7	E3 ubiquitin-protein ligase HUWE1	HUWE1	>>Annotation	Q7Z6Z7	HUWE1	HECT, UBA and WWE domain containing E3 ubiquitin protein ligase 1;HECT, UBA and WWE domain containing 1, E3 ubiquitin protein ligase	10075	ENSG00000086758
Q86UE4;H0YB56;E5RJU9	19.3306	20.0952	20.0137	0.764643	3	0	10.304	2125900	6	Q86UE4;H0YB56;E5RJU9	Protein LYRIC	MTDH	>>Annotation	Q86UE4	MTDH	metadherin	92140	ENSG00000147649
Q86UP2-2;Q86UP2-4;Q86UP2;Q86UP2-3;G3V4Y7;H0YJZ8;G3V5G2;B7Z6P3;H0YJP2;G3V5P0	21.2135	20.9818	21.1103	0.231718	8	0	24.632	4897100	28	Q86UP2-2;Q86UP2-4;Q86UP2;Q86UP2-3;G3V4Y7	Kinectin	KTN1	>>Annotation	Q86UP2	KTN1	kinectin 1	3895	ENSG00000126777
Q86V81;E9PB61	23.8481	24.0503	23.7206	0.329777	5	0	63.809	30037000	49	Q86V81;E9PB61	THO complex subunit 4	ALYREF	>>Annotation	Q86V81	ALYREF	Aly/REF export factor	10189	ENSG00000183684
Q86VP6;Q86VP6-2;A0A0C4DGH5;H0YH27;Q86VP6-3	21.8434	21.6546	21.3128	0.530619	10	0	28.191	6161400	44	Q86VP6;Q86VP6-2;A0A0C4DGH5	Cullin-associated NEDD8-dissociated protein 1	CAND1	>>Annotation	Q86VP6	CAND1	cullin associated and neddylation dissociated 1	55832	ENSG00000111530
Q8IV96;P26196	20.7688	21.0862	21.0923	0.323509	3	0	7.1453	4126700	10	Q8IV96;P26196	Probable ATP-dependent RNA helicase DDX6	DDX6	>>Annotation	Q8IV96	DDX6	DEAD-box helicase 6	1656	ENSG00000110367
Q8N0X7	15.9929	18.2715	16.5417	2.27856	1	0.0034843	2.339	316420	1	Q8N0X7	Spartin	SPG20	>>Annotation	Q8N0X7	SPART	spartin	23111	ENSG00000133104
Q8N1F7;H3BV11;H3BRI8;H3BM93;H3BVG0;H3BV15;H3BNN5;Q8N1F7-2	20.0833	19.6004	20.075	0.48292	3	0	11.294	1783200	14	Q8N1F7;H3BV11;H3BRI8;H3BM93;H3BVG0	Nuclear pore complex protein Nup93	NUP93	>>Annotation	Q8N1F7	NUP93	nucleoporin 93	9688	ENSG00000102900
Q8N1G4	18.7377	18.3457	16.7681	1.96961	1	0	4.3408	511520	2	Q8N1G4	Leucine-rich repeat-containing protein 47	LRRC47	>>Annotation	Q8N1G4	LRRC47	leucine rich repeat containing 47	57470	ENSG00000130764
Q8N475-3;Q8N475-2;Q8N475	21.6506	22.1021	22.4274	0.776745	1	0.0079893	1.9498	9090900	6	Q8N475-3;Q8N475-2;Q8N475	Follistatin-related protein 5	FSTL5	>>Annotation	Q8N475	FSTL5	follistatin like 5	56884	ENSG00000168843
Q8N726;Q8N726-2	22.3762	22.2253	22.1964	0.179861	4	0	8.5111	9518800	31	Q8N726;Q8N726-2	Tumor suppressor ARF	CDKN2A	>>Annotation	Q8N726	CDKN2A	cyclin dependent kinase inhibitor 2A	1029	ENSG00000147889
Q8N766-2;Q8N766-4;Q8N766-3;Q8N766	16.4421	16.2354	15.7819	0.660229	2	0.0085526	1.8908	77152	1	Q8N766-2;Q8N766-4;Q8N766-3;Q8N766	ER membrane protein complex subunit 1	EMC1	>>Annotation	Q8N766	EMC1	ER membrane protein complex subunit 1	23065	ENSG00000127463
Q8NBJ5;M0QX72;M0QYH0	20.7336	21.4268	21.511	0.777483	4	0	11.679	5098400	14	Q8NBJ5;M0QX72	Procollagen galactosyltransferase 1	COLGALT1	>>Annotation	Q8NBJ5	COLGALT1	collagen beta(1-O)galactosyltransferase 1	79709	ENSG00000130309
Q8NBS9-2;Q8NBS9	24.2243	24.4407	24.4465	0.222162	11	0	51.616	41967000	107	Q8NBS9-2;Q8NBS9	Thioredoxin domain-containing protein 5	TXNDC5	>>Annotation	Q8NBS9	TXNDC5	thioredoxin domain containing 5	81567	ENSG00000239264
Q8NC51-2;Q8NC51;Q8NC51-4;Q8NC51-3	25.4944	25.3268	25.4026	0.167618	14	0	86.789	90017000	158	Q8NC51-2;Q8NC51;Q8NC51-4;Q8NC51-3	Plasminogen activator inhibitor 1 RNA-binding protein	SERBP1	>>Annotation	Q8NC51	SERBP1	SERPINE1 mRNA binding protein 1	26135	ENSG00000142864
Q8NE71-2;Q8NE71;H0YGW7;F5GYK6;A0A0G2JIC2;Q5STZ8	21.3755	21.6076	21.7152	0.339657	4	0	21.38	6014500	29	Q8NE71-2;Q8NE71;H0YGW7	ATP-binding cassette sub-family F member 1	ABCF1	>>Annotation	Q8NE71	ABCF1	ATP binding cassette subfamily F member 1	23	ENSG00000204574;ENSG00000236342;ENSG00000206490;ENSG00000236149;ENSG00000225989;ENSG00000231129;ENSG00000232169
Q8NEJ9-2;Q8NEJ9	16.219	15.7929	15.9946	0.42615	1	0.00078247	3.3586	122410	8	Q8NEJ9-2;Q8NEJ9	Neuroguidin	NGDN	>>Annotation	Q8NEJ9	NGDN	neuroguidin	25983	ENSG00000129460
Q8NF37;A0A0G2JQ62;A0A0G2JRI7	18.5734	17.9609	18.1615	0.61248	2	0	7.9559	559730	12	Q8NF37;A0A0G2JQ62;A0A0G2JRI7	Lysophosphatidylcholine acyltransferase 1	LPCAT1	>>Annotation	Q8NF37	LPCAT1	lysophosphatidylcholine acyltransferase 1	79888	ENSG00000153395;ENSG00000275079
Q8NFH4	17.1936	17.6276	15.2122	2.41545	1	0.0014609	2.6815	77705	1	Q8NFH4	Nucleoporin Nup37	NUP37	>>Annotation	Q8NFH4	NUP37	nucleoporin 37	79023	ENSG00000075188
Q8TBQ9	18.0998	18.1075	19.0174	0.917574	1	0.00076687	3.1854	711620	10	Q8TBQ9	Protein kish-A	TMEM167A	>>Annotation	Q8TBQ9	TMEM167A	transmembrane protein 167A	153339	ENSG00000174695
Q8TC12-3;Q8TC12-2;Q8TC12	16.421	19.4171	18.6763	2.99604	1	0.007947	1.9187	790730	3	Q8TC12-3;Q8TC12-2;Q8TC12	Retinol dehydrogenase 11	RDH11	>>Annotation	Q8TC12	RDH11	retinol dehydrogenase 11	51109	ENSG00000072042
Q8TCJ2	16.4844	16.0656	18.5561	2.49044	2	0.0041209	2.2265	216520	2	Q8TCJ2	Dolichyl-diphosphooligosaccharide--protein glycosyltransferase subunit STT3B	STT3B	>>Annotation	Q8TCJ2	STT3B	STT3 oligosaccharyltransferase complex catalytic subunit B;STT3B, catalytic subunit of the oligosaccharyltransferase complex	201595	ENSG00000163527
Q8TCS8	16.9697	15.6223	15.2034	1.76625	1	0.0054054	2.0433	68999	2	Q8TCS8	"Polyribonucleotide nucleotidyltransferase 1, mitochondrial"	PNPT1	>>Annotation	Q8TCS8	PNPT1	polyribonucleotide nucleotidyltransferase 1	87178	ENSG00000138035
Q8TD08;A0A1C7CYZ1;Q8TD08-2;Q8TD08-3	21.419	21.0973	21.4614	0.364119	2	0.0007758	3.2908	5597000	10	Q8TD08;A0A1C7CYZ1;Q8TD08-2;Q8TD08-3	Mitogen-activated protein kinase 15	MAPK15	>>Annotation	Q8TD08	MAPK15	mitogen-activated protein kinase 15	225689	ENSG00000181085;ENSG00000274205
Q8TDN6	21.8264	21.3776	21.3919	0.448807	7	0	14.91	6101000	31	Q8TDN6	Ribosome biogenesis protein BRX1 homolog	BRIX1	>>Annotation	Q8TDN6	BRIX1	biogenesis of ribosomes BRX1;BRX1, biogenesis of ribosomes	55299	ENSG00000113460
Q8TEM1-2;Q8TEM1	16.4905	17.9691	15.6486	2.32049	1	0.0028269	2.4366	256590	1	Q8TEM1-2;Q8TEM1	Nuclear pore membrane glycoprotein 210	NUP210	>>Annotation	Q8TEM1	NUP210	nucleoporin 210	23225	ENSG00000132182
Q8TEX9;Q8TEX9-2;H0YN14;H0YN07;H0YMR4;H0YLV0;H0YL92;H0YK93;H0YKG5	19.8027	19.6435	19.4175	0.38526	7	0	16.133	1621800	36	Q8TEX9;Q8TEX9-2;H0YN14	Importin-4	IPO4	>>Annotation	Q8TEX9	IPO4	importin 4	79711	ENSG00000196497;ENSG00000285248
Q8WU90;H7C466;Q8WU90-2	19.0198	18.4177	18.8433	0.60211	2	0	4.7284	819480	11	Q8WU90;H7C466;Q8WU90-2	Zinc finger CCCH domain-containing protein 15	ZC3H15	>>Annotation	Q8WU90	ZC3H15	zinc finger CCCH-type containing 15	55854	ENSG00000065548
Q8WUM4;Q8WUM4-2;A0A3B3IT07;Q8WUM4-3	23.2614	23.5765	23.4994	0.315054	11	0	77.361	22891000	62	Q8WUM4;Q8WUM4-2	Programmed cell death 6-interacting protein	PDCD6IP	>>Annotation	Q8WUM4	PDCD6IP	programmed cell death 6 interacting protein	10015	ENSG00000170248
Q8WVC2;P63220;Q9BYK1;Q9BYK2	24.9447	24.4242	24.4437	0.520483	6	0	26.011	51337000	54	Q8WVC2;P63220;Q9BYK1	40S ribosomal protein S21	RPS21	>>Annotation	Q8WVC2	RPS21	ribosomal protein S21	6227	ENSG00000171858
Q8WW12;Q8WW12-2;Q8WW12-3	19.6751	19.9922	19.8783	0.317043	3	0	5.8264	2135400	6	Q8WW12;Q8WW12-2	PEST proteolytic signal-containing nuclear protein	PCNP	>>Annotation	Q8WW12	PCNP	PEST proteolytic signal containing nuclear protein	57092	ENSG00000081154
Q8WX93-7;Q8WX93-4;Q8WX93-8;Q8WX93-3;Q8WX93-2;Q8WX93-9;Q8WX93-5;Q8WX93;H0YA05;A0A087WX60;Q86TC9-2;Q86TC9	18.9418	17.4636	16.0048	2.93694	2	0.00075075	2.9341	261040	2	Q8WX93-7;Q8WX93-4;Q8WX93-8;Q8WX93-3;Q8WX93-2;Q8WX93-9;Q8WX93-5;Q8WX93;H0YA05;A0A087WX60;Q86TC9-2;Q86TC9	Palladin;Myopalladin	PALLD;MYPN	>>Annotation	Q8WX93	PALLD	palladin, cytoskeletal associated protein	23022	ENSG00000129116
Q8WXA9-2;A0A087WY03;E5RFV3;Q8WXA9	15.2403	15.8279	18.0109	2.77064	2	0.0047847	2.1422	214200	4	Q8WXA9-2;A0A087WY03;E5RFV3;Q8WXA9	Splicing regulatory glutamine/lysine-rich protein 1	SREK1	>>Annotation	Q8WXA9	SREK1	splicing regulatory glutamic acid and lysine rich protein 1	140890	ENSG00000153914
Q8WXX5	15.1423	14.6556	15.6849	1.02931	1	0.0096649	1.7904	44557	2	Q8WXX5	DnaJ homolog subfamily C member 9	DNAJC9	>>Annotation	Q8WXX5	DNAJC9	DnaJ heat shock protein family (Hsp40) member C9	23234	ENSG00000213551
Q92499;F1T0B3;A0A087X2G1;Q92499-3;Q92499-2	20.9215	21.7084	21.0053	0.786882	5	0	8.6041	5766600	15	Q92499;F1T0B3;A0A087X2G1;Q92499-3;Q92499-2	ATP-dependent RNA helicase DDX1	DDX1	>>Annotation	Q92499	DDX1	DEAD-box helicase 1	1653	ENSG00000079785
Q92520;C9JP35;C9JMN4	17.1723	19.3318	19.4876	2.3153	2	0.00074294	2.8373	972640	3	Q92520;C9JP35;C9JMN4	Protein FAM3C	FAM3C	>>Annotation	Q92520	FAM3C	family with sequence similarity 3 member C	10447	ENSG00000196937
Q92522	19.7904	20.7665	20.7189	0.976082	3	0	8.6573	2667800	13	Q92522	Histone H1x	H1FX	>>Annotation	Q92522	H1FX	H1 histone family member X	8971	ENSG00000184897
Q92598-2;Q92598;Q92598-3;Q92598-4;A0A0A0MSM0;R4GN69;Q5TBM3;A0A3B3IRH7;Q8TDX9	25.3461	25.1252	25.0866	0.259447	25	0	140.13	76043000	195	Q92598-2;Q92598;Q92598-3;Q92598-4;A0A0A0MSM0	Heat shock protein 105 kDa	HSPH1	>>Annotation	Q92598	HSPH1	heat shock protein family H (Hsp110) member 1	10808	ENSG00000120694
Q92616	21.4254	21.0774	21.2801	0.347927	11	0	24.067	5091800	44	Q92616	Translational activator GCN1	GCN1L1	>>Annotation	Q92616	GCN1	GCN1 activator of EIF2AK4;GCN1, eIF2 alpha kinase activator homolog	10985	ENSG00000089154
Q92621;U3KQ97	18.3864	19.8091	19.4304	1.42264	2	0	4.5726	1296000	6	Q92621;U3KQ97	Nuclear pore complex protein Nup205	NUP205	>>Annotation	Q92621	NUP205	nucleoporin 205	23165	ENSG00000155561
Q92688-2;Q92688	21.5398	21.2814	21.0327	0.507063	6	0	7.5211	5293400	21	Q92688-2;Q92688	Acidic leucine-rich nuclear phosphoprotein 32 family member B	ANP32B	>>Annotation	Q92688	ANP32B	acidic nuclear phosphoprotein 32 family member B	10541	ENSG00000136938
Q92743;A0A3B3IU24;H0Y7G9	21.4598	21.8543	22.1904	0.730629	4	0	12.727	6958500	17	Q92743;A0A3B3IU24	Serine protease HTRA1	HTRA1	>>Annotation	Q92743	HTRA1	HtrA serine peptidase 1	5654	ENSG00000166033
Q92890;Q92890-1;C9IZG3;Q92890-3;C9J6N9	16.7371	19.3115	16.6381	2.67345	3	0	4.7566	791450	4	Q92890;Q92890-1;C9IZG3;Q92890-3	Ubiquitin fusion degradation protein 1 homolog	UFD1L	>>Annotation	Q92890	UFD1	ubiquitin recognition factor in ER associated degradation 1	7353	ENSG00000070010
Q92900-2;Q92900	19.1565	19.4648	18.6844	0.780394	3	0	6.1979	1220100	11	Q92900-2;Q92900	Regulator of nonsense transcripts 1	UPF1	>>Annotation	Q92900	UPF1	UPF1 RNA helicase and ATPase;UPF1, RNA helicase and ATPase	5976	ENSG00000005007
Q92973-2;Q92973;Q92973-3;E7EW37;O14787-2;O14787;S4R398;A0A075B780;K7ENW1;K7ESC1	23.5724	24.2217	24.0144	0.649279	17	0	105.13	32155000	104	Q92973-2;Q92973;Q92973-3	Transportin-1	TNPO1	>>Annotation	Q92973	TNPO1	transportin 1	3842	ENSG00000083312
Q92979;A0A087WVM7;V9GYP5;A0A087WWQ2	18.1609	17.1652	16.9683	1.19267	2	0.00074184	2.832	250450	5	Q92979;A0A087WVM7;V9GYP5;A0A087WWQ2	Ribosomal RNA small subunit methyltransferase NEP1	EMG1	>>Annotation	Q92979	EMG1	EMG1 N1-specific pseudouridine methyltransferase;EMG1, N1-specific pseudouridine methyltransferase	10436	ENSG00000126749;ENSG00000268439
Q93009-3;Q93009;H3BND8;F5H2X1	18.6222	17.8695	18.7407	0.87125	3	0	7.0563	722220	16	Q93009-3;Q93009;H3BND8	Ubiquitin carboxyl-terminal hydrolase 7;Ubiquitin carboxyl-terminal hydrolase	USP7	>>Annotation	Q93009	USP7	ubiquitin specific peptidase 7	7874	ENSG00000187555
Q93077;Q7L7L0;P04908	21.7456	22.0312	22.0112	0.285574	6	0.008	1.9646	7621700	12	Q93077;Q7L7L0;P04908	Histone H2A type 1-C;Histone H2A type 3;Histone H2A type 1-B/E	HIST1H2AC;HIST3H2A;HIST1H2AB	>>Annotation	Q93077	HIST1H2AC	histone cluster 1 H2A family member c	8334	ENSG00000180573
Q969H8;M0QXF7;M0QYN0	21.4928	21.6769	21.9887	0.495852	2	0	5.3456	6682900	12	Q969H8;M0QXF7;M0QYN0	Myeloid-derived growth factor	MYDGF	>>Annotation	Q969H8	MYDGF	myeloid derived growth factor	56005	ENSG00000074842
Q969X5-2;Q969X5	19.4755	18.2672	20.3082	2.04098	2	0	5.0012	1095100	4	Q969X5-2;Q969X5	Endoplasmic reticulum-Golgi intermediate compartment protein 1	ERGIC1	>>Annotation	Q969X5	ERGIC1	endoplasmic reticulum-golgi intermediate compartment 1	57222	ENSG00000113719
Q96A33-2;Q96A33	15.9419	17.3629	15.6256	1.73728	1	0.008016	1.9752	28402	1	Q96A33-2;Q96A33	Coiled-coil domain-containing protein 47	CCDC47	>>Annotation	Q96A33	CCDC47	coiled-coil domain containing 47	57003	ENSG00000108588
Q96AG4;I3L223	23.8309	24.0145	23.7863	0.228264	8	0	22.132	30685000	54	Q96AG4	Leucine-rich repeat-containing protein 59	LRRC59	>>Annotation	Q96AG4	LRRC59	leucine rich repeat containing 59	55379	ENSG00000108829
Q96AY3;K7EM43;K7ELI6;K7ESG6	20.1083	19.6307	20.2894	0.658691	3	0	4.6113	2107600	6	Q96AY3	Peptidyl-prolyl cis-trans isomerase FKBP10	FKBP10	>>Annotation	Q96AY3	FKBP10	FKBP prolyl isomerase 10;FK506 binding protein 10	60681	ENSG00000141756
Q96B49	19.0764	19.1093	18.8102	0.29903	1	0.00074906	2.9299	1078800	7	Q96B49	Mitochondrial import receptor subunit TOM6 homolog	TOMM6	>>Annotation	Q96B49	TOMM6	translocase of outer mitochondrial membrane 6	100188893	ENSG00000214736
Q96CS3	18.765	18.4589	18.9637	0.504749	1	0	15.831	1021400	4	Q96CS3	FAS-associated factor 2	FAF2	>>Annotation	Q96CS3	FAF2	Fas associated factor family member 2	23197	ENSG00000113194
Q96CX2	19.8484	20.2476	20.1752	0.399202	1	0	21.995	2548900	4	Q96CX2	BTB/POZ domain-containing protein KCTD12	KCTD12	>>Annotation	Q96CX2	KCTD12	potassium channel tetramerization domain containing 12	115207	ENSG00000178695
Q96DG6	16.0814	16.5233	17.9612	1.87978	2	0.00077821	3.3376	179300	2	Q96DG6	Carboxymethylenebutenolidase homolog	CMBL	>>Annotation	Q96DG6	CMBL	carboxymethylenebutenolidase homolog	134147	ENSG00000164237
Q96E11-2;Q96E11-8;Q96E11-3;Q96E11;X6RDS5;Q96E11-7;Q96E11-5;Q96E11-6;Q96E11-4	18.7095	17.7333	17.9912	0.9762	2	0	6.426	814570	5	Q96E11-2;Q96E11-8;Q96E11-3;Q96E11;X6RDS5;Q96E11-7;Q96E11-5;Q96E11-6;Q96E11-4	"Ribosome-recycling factor, mitochondrial"	MRRF	>>Annotation	Q96E11	MRRF	mitochondrial ribosome recycling factor	92399	ENSG00000148187
Q96FQ6	20.5262	20.3524	20.1355	0.390755	4	0	10.672	2455300	16	Q96FQ6	Protein S100-A16	S100A16	>>Annotation	Q96FQ6	S100A16	S100 calcium binding protein A16	140576	ENSG00000188643
Q96HC4-7;Q96HC4-4;Q96HC4;Q96HC4-6;H0Y8Y3;A0A0A0MSP3;Q96HC4-3;Q96HC4-2;D6RAA1;A0A0D9SFW3;D6RGG6;H0Y929;A0A0D9SFR4;H0YBI4;Q96HC4-5	20.7028	20.6925	20.4321	0.270714	6	0	14.545	3491500	19	Q96HC4-7;Q96HC4-4;Q96HC4;Q96HC4-6;H0Y8Y3;A0A0A0MSP3;Q96HC4-3;Q96HC4-2	PDZ and LIM domain protein 5	PDLIM5	>>Annotation	Q96HC4	PDLIM5	PDZ and LIM domain 5	10611	ENSG00000163110
Q96HE7;G3V2H0;G3V5B3;Q5TAE8;G3V3E6;Q86YB8	20.8634	21.0632	21.422	0.558632	4	0	30.448	4330400	20	Q96HE7;G3V2H0	ERO1-like protein alpha	ERO1L	>>Annotation	Q96HE7	ERO1A	endoplasmic reticulum oxidoreductase 1 alpha	30001	ENSG00000197930
Q96HR8-2;Q96HR8	16.7925	16.1385	16.3478	0.653988	1	0	3.7834	159760	10	Q96HR8-2;Q96HR8	H/ACA ribonucleoprotein complex non-core subunit NAF1	NAF1	>>Annotation	Q96HR8	NAF1	nuclear assembly factor 1 ribonucleoprotein	92345	ENSG00000145414
Q96I24;Q96I24-2	21.6848	21.8311	21.6114	0.21974	6	0	10.073	7018500	18	Q96I24;Q96I24-2	Far upstream element-binding protein 3	FUBP3	>>Annotation	Q96I24	FUBP3	far upstream element binding protein 3	8939	ENSG00000107164
Q96K30-2;Q96K30	15.8844	18.3129	16.3501	2.42852	1	1	-2	325640	2	Q96K30-2;Q96K30	RBPJ-interacting and tubulin-associated protein 1	RITA1	>>Annotation	Q96K30	RITA1	RBPJ interacting and tubulin associated 1	84934	ENSG00000139405
Q96KP4;J3QKT2;J3QKQ0;A0A087WYZ1;J3KSV5;J3QL02;J3QRD0;J3QLU1;J3QR27;J3QQN6;A0A087WVS2;J3KRD5;J3QRA8;J3QRP4;J3QRH4;Q96KP4-2;J3KSS4	17.7177	19.0715	20.1352	2.41748	3	0	4.3522	1112700	7	Q96KP4;J3QKT2;J3QKQ0;A0A087WYZ1;J3KSV5;J3QL02;J3QRD0;J3QLU1;J3QR27;J3QQN6	Cytosolic non-specific dipeptidase	CNDP2	>>Annotation	Q96KP4	CNDP2	carnosine dipeptidase 2	55748	ENSG00000133313
Q96KR1	17.7034	15.9864	15.3982	2.30515	1	0.0014804	2.781	110640	1	Q96KR1	Zinc finger RNA-binding protein	ZFR	>>Annotation	Q96KR1	ZFR	zinc finger RNA binding protein	51663	ENSG00000056097
Q96P70	18.9634	18.562	19.2792	0.71726	2	0.00076104	3.1314	1145600	8	Q96P70	Importin-9	IPO9	>>Annotation	Q96P70	IPO9	importin 9	55705	ENSG00000198700
Q96PK6;A0A0A6YYI9;F8WDX3;A0A0A0MSL8;B8ZZ74;Q96PK6-3;Q96PK6-4;Q96PK6-2;Q96PK6-5	21.9975	22.5822	22.7599	0.762375	6	0	20.234	12540000	23	Q96PK6	RNA-binding protein 14	RBM14	>>Annotation	Q96PK6	RBM14-RBM4	RBM14-RBM4 readthrough;RNA binding motif protein 14	100526737	ENSG00000248643;ENSG00000239306
Q96QK1	21.4657	21.6154	21.7596	0.293819	9	0	22.268	5858300	29	Q96QK1	Vacuolar protein sorting-associated protein 35	VPS35	>>Annotation	Q96QK1	VPS35	VPS35 retromer complex component;VPS35, retromer complex component	55737	ENSG00000069329
Q96SI9-2;Q96SI9	19.7515	17.1204	19.5604	2.63116	3	0.0028389	2.4806	891910	2	Q96SI9-2;Q96SI9	Spermatid perinuclear RNA-binding protein	STRBP	>>Annotation	Q96SI9	STRBP	spermatid perinuclear RNA binding protein	55342	ENSG00000165209
Q96TA1-2;Q96TA1	22.4121	22.3367	22.5358	0.199167	10	0	27.678	10713000	47	Q96TA1-2;Q96TA1	Niban-like protein 1	FAM129B	>>Annotation	Q96TA1	FAM129B	family with sequence similarity 129 member B	64855	ENSG00000136830
Q99436;Q5TBG5;Q99436-2	21.2002	21.6086	21.2125	0.408316	4	0	12.089	5042900	32	Q99436;Q5TBG5;Q99436-2	Proteasome subunit beta type-7;Proteasome subunit beta type	PSMB7	>>Annotation	Q99436	PSMB7	proteasome subunit beta 7	5695	ENSG00000136930
Q99460-2;Q99460;A0A087WW66;C9J9M4;H7BZR6;F8WCE3	20.9447	20.0159	20.1476	0.928804	7	0	14.603	2671000	23	Q99460-2;Q99460;A0A087WW66	26S proteasome non-ATPase regulatory subunit 1	PSMD1	>>Annotation	Q99460	PSMD1	proteasome 26S subunit, non-ATPase 1	5707	ENSG00000173692
Q99471;H3BMQ1;H3BPF6;Q99471-2;Q99471-3;F8VNW6;F8VQZ2	19.6797	19.3847	19.2665	0.413143	3	0	9.9813	1304100	23	Q99471;H3BMQ1;H3BPF6;Q99471-2;Q99471-3	Prefoldin subunit 5	PFDN5	>>Annotation	Q99471	PFDN5	prefoldin subunit 5	5204	ENSG00000123349
Q99497;K7ELW0;K7EN27	25.9988	26.1539	26.1897	0.190914	15	0	55.937	142360000	179	Q99497;K7ELW0;K7EN27	Protein deglycase DJ-1	PARK7	>>Annotation	Q99497	PARK7	Parkinsonism associated deglycase	11315	ENSG00000116288
Q99536;K7ESA3;K7ERT7;Q99536-2;Q99536-3;K7ENX2;K7EM19	21.9244	22.1431	22.0863	0.218767	4	0	12.71	8617100	29	Q99536;K7ESA3;K7ERT7;Q99536-2;Q99536-3	Synaptic vesicle membrane protein VAT-1 homolog	VAT1	>>Annotation	Q99536	VAT1	vesicle amine transport 1	10493	ENSG00000108828
Q99584	20.9711	20.6106	20.5785	0.39266	2	0	7.1596	3043100	8	Q99584	Protein S100-A13	S100A13	>>Annotation	Q99584	S100A13	S100 calcium binding protein A13	6284	ENSG00000189171
Q99613-2;Q99613;B5ME19;H3BPE4;H3BTY8;H3BPE3	22.8749	23.2048	23.0365	0.329855	7	0	29.61	17568000	57	Q99613-2;Q99613;B5ME19	Eukaryotic translation initiation factor 3 subunit C;Eukaryotic translation initiation factor 3 subunit C-like protein	EIF3C;EIF3CL	>>Annotation	Q99613	EIF3C	eukaryotic translation initiation factor 3 subunit C	8663	ENSG00000184110
Q99714;Q99714-2;Q5H928	24.1001	24.2318	24.0271	0.204767	11	0	63.462	35912000	110	Q99714;Q99714-2;Q5H928	3-hydroxyacyl-CoA dehydrogenase type-2	HSD17B10	>>Annotation	Q99714	HSD17B10	hydroxysteroid 17-beta dehydrogenase 10	3028	ENSG00000072506
Q99733;Q99733-2;C9J6D1;C9JZI7;A8MXH2;E9PNW0;E9PJJ2;E9PS34;E9PNJ7;E9PKT8;H0YCI4;E9PKI2;E9PP22;C9J1B1	22.3749	21.8134	22.0144	0.56156	8	0	35.24	8397300	43	Q99733;Q99733-2;C9J6D1;C9JZI7;A8MXH2;E9PNW0;E9PJJ2;E9PS34;E9PNJ7;E9PKT8;H0YCI4	Nucleosome assembly protein 1-like 4	NAP1L4	>>Annotation	Q99733	NAP1L4	nucleosome assembly protein 1 like 4	4676	ENSG00000205531;ENSG00000273562
Q99829;B0QZ18;A6PVH9;F2Z2V0;E7ENH5;Q5JX56;Q5JX58;Q5JX59;Q5JX60;Q5JX44;Q5JX55;Q5JX45;Q5JX52;Q5JX61;Q5JX54;H0Y524;E7EV27;Q5JX57;Q5JX53	21.556	21.0795	21.5175	0.476517	7	0	20.143	5234900	31	Q99829;B0QZ18;A6PVH9;F2Z2V0;E7ENH5;Q5JX56;Q5JX58;Q5JX59;Q5JX60;Q5JX44	Copine-1	CPNE1	>>Annotation	Q99829	CPNE1	copine 1	8904	ENSG00000214078
Q99832;Q99832-3;Q99832-4;Q99832-2;F8WAM2;F8WBP8;A0A0D9SG95	25.4811	25.5933	25.4728	0.120516	25	0	135.36	92512000	202	Q99832;Q99832-3;Q99832-4;Q99832-2	T-complex protein 1 subunit eta	CCT7	>>Annotation	Q99832	CCT7	chaperonin containing TCP1 subunit 7	10574	ENSG00000135624
Q99873-3;E9PKG1;Q99873-5;Q99873-2;Q99873;E9PQ98;E9PIX6;H0YDE4;E9PMW9;E9PNR9	20.6236	21.2809	20.7837	0.65724	5	0	12.688	3630000	14	Q99873-3;E9PKG1;Q99873-5;Q99873-2;Q99873	Protein arginine N-methyltransferase 1	PRMT1	>>Annotation	Q99873	PRMT1	protein arginine methyltransferase 1	3276	ENSG00000126457
Q99880;U3KQK0;Q99879;Q99877;Q93079;Q5QNW6;P62807;P58876;P57053;O60814;Q5QNW6-2	28.2222	28.1855	28.4958	0.310293	8	0	39.928	657530000	120	Q99880;U3KQK0;Q99879;Q99877;Q93079;Q5QNW6;P62807;P58876;P57053;O60814;Q5QNW6-2	Histone H2B type 1-L;Histone H2B;Histone H2B type 1-M;Histone H2B type 1-N;Histone H2B type 1-H;Histone H2B type 2-F;Histone H2B type 1-C/E/F/G/I;Histone H2B type 1-D;Histone H2B type F-S;Histone H2B type 1-K	HIST1H2BL;HIST1H2BN;HIST1H2BM;HIST1H2BH;HIST2H2BF;HIST1H2BC;HIST1H2BD;H2BFS;HIST1H2BK	>>Annotation	Q99880	HIST1H2BL	histone cluster 1 H2B family member l	8340	ENSG00000185130
Q9BPX3	17.6563	17.4336	17.5783	0.222717	1	0.00075358	3.0403	380260	11	Q9BPX3	Condensin complex subunit 3	NCAPG	>>Annotation	Q9BPX3	NCAPG	non-SMC condensin I complex subunit G	64151	ENSG00000109805
Q9BPX5	21.1597	21.0385	21.2956	0.257061	3	0	10.209	4630700	15	Q9BPX5	Actin-related protein 2/3 complex subunit 5-like protein	ARPC5L	>>Annotation	Q9BPX5	ARPC5L	actin related protein 2/3 complex subunit 5 like	81873	ENSG00000136950
Q9BQ67;M0QX71	18.4088	17.8801	18.6112	0.731117	2	0	4.6907	731020	8	Q9BQ67;M0QX71	Glutamate-rich WD repeat-containing protein 1	GRWD1	>>Annotation	Q9BQ67	GRWD1	glutamate rich WD repeat containing 1	83743	ENSG00000105447
Q9BQG0;Q9BQG0-2;I3L1L3;I3L2H8	19.0149	16.5879	17.3299	2.427	5	0	10.486	547310	10	Q9BQG0;Q9BQG0-2;I3L1L3	Myb-binding protein 1A	MYBBP1A	>>Annotation	Q9BQG0	MYBBP1A	MYB binding protein 1a	10514	ENSG00000132382
Q9BRA2;I3L0K2;I3L3M7;I3L2R6	22.6442	22.5985	22.3893	0.254845	3	0	8.7709	11882000	28	Q9BRA2;I3L0K2;I3L3M7	Thioredoxin domain-containing protein 17	TXNDC17	>>Annotation	Q9BRA2	TXNDC17	thioredoxin domain containing 17	84817	ENSG00000129235
Q9BRP8-2;Q9BRP8	16.5985	18.1597	16.1857	1.97398	1	0	7.2787	292830	1	Q9BRP8-2;Q9BRP8	Partner of Y14 and mago	WIBG	>>Annotation	Q9BRP8	PYM1	PYM homolog 1, exon junction complex associated factor	84305	ENSG00000170473
Q9BS26	21.1255	21.1707	21.6017	0.476154	4	0	14.626	5267200	28	Q9BS26	Endoplasmic reticulum resident protein 44	ERP44	>>Annotation	Q9BS26	ERP44	endoplasmic reticulum protein 44	23071	ENSG00000023318
Q9BSJ8;Q9BSJ8-2	17.4228	17.4614	18.8614	1.43852	2	0.0007874	3.4096	468900	6	Q9BSJ8;Q9BSJ8-2	Extended synaptotagmin-1	ESYT1	>>Annotation	Q9BSJ8	ESYT1	extended synaptotagmin 1	23344	ENSG00000139641
Q9BTT0;E9PPH5;Q9BTT0-3;Q5TB19;E9PLC4;Q9BTT0-2;E9PI45;Q5TB25	21.9545	21.7626	21.6676	0.286974	4	0	45.656	7665300	27	Q9BTT0;E9PPH5;Q9BTT0-3;Q5TB19;E9PLC4;Q9BTT0-2	Acidic leucine-rich nuclear phosphoprotein 32 family member E	ANP32E	>>Annotation	Q9BTT0	ANP32E	acidic nuclear phosphoprotein 32 family member E	81611	ENSG00000143401
Q9BUF5;K7ESM5;K7EL29;K7EN98;K7ESQ3;K7EQT3;K7EJ64;K7ERA8;K7EJZ4;K7ES63;K7EPE5	23.6958	23.4482	23.3291	0.366732	20	0	87.383	22097000	59	Q9BUF5;K7ESM5	Tubulin beta-6 chain	TUBB6	>>Annotation	Q9BUF5	TUBB6	tubulin beta 6 class V	84617	ENSG00000176014
Q9BUQ8;F8VVA2	16.6768	17.9792	17.2469	1.3025	2	0.0097847	1.8376	258400	1	Q9BUQ8;F8VVA2	Probable ATP-dependent RNA helicase DDX23	DDX23	>>Annotation	Q9BUQ8	DDX23	DEAD-box helicase 23	9416	ENSG00000174243
Q9BV86-2;Q9BV86	20.5047	20.4805	20.7605	0.280025	2	0	5.218	3102900	10	Q9BV86-2;Q9BV86	"N-terminal Xaa-Pro-Lys N-methyltransferase 1;N-terminal Xaa-Pro-Lys N-methyltransferase 1, N-terminally processed"	NTMT1	>>Annotation	Q9BV86	NTMT1	N-terminal Xaa-Pro-Lys N-methyltransferase 1	28989	ENSG00000148335
Q9BVK6;F8W7F7	21.7327	22.2893	22.5917	0.85899	2	0	24.027	9782300	23	Q9BVK6;F8W7F7	Transmembrane emp24 domain-containing protein 9	TMED9;TMED4	>>Annotation	Q9BVK6	TMED9	transmembrane p24 trafficking protein 9	54732	ENSG00000184840
Q9BW60-2;Q9BW60	19.1203	19.5137	19.0374	0.476294	2	0	8.0693	1068100	12	Q9BW60-2;Q9BW60	Elongation of very long chain fatty acids protein 1	ELOVL1	>>Annotation	Q9BW60	ELOVL1	ELOVL fatty acid elongase 1	64834	ENSG00000066322
Q9BWD1;Q9BWD1-2	22.4653	22.6888	22.4545	0.234301	7	0	28.105	11852000	54	Q9BWD1;Q9BWD1-2	"Acetyl-CoA acetyltransferase, cytosolic"	ACAT2	>>Annotation	Q9BWD1	ACAT2	acetyl-CoA acetyltransferase 2	39	ENSG00000120437
Q9BX68	19.9241	19.8121	19.4714	0.452711	1	0.0021536	2.5589	1690100	7	Q9BX68	"Histidine triad nucleotide-binding protein 2, mitochondrial"	HINT2	>>Annotation	Q9BX68	HINT2	histidine triad nucleotide binding protein 2	84681	ENSG00000137133
Q9BXP5-5;Q9BXP5-4;Q9BXP5-2;Q9BXP5-3;Q9BXP5;H7C3A1;A0A0A0MSP6	20.816	20.3102	20.5625	0.505779	3	0	8.2944	3119900	23	Q9BXP5-5;Q9BXP5-4;Q9BXP5-2;Q9BXP5-3;Q9BXP5;H7C3A1	Serrate RNA effector molecule homolog	SRRT	>>Annotation	Q9BXP5	SRRT	serrate, RNA effector molecule	51593	ENSG00000087087
Q9BY32-3;Q9BY32;Q9BY32-2	16.7269	15.861	16.8711	1.01008	2	0.0028169	2.4105	140850	2	Q9BY32-3;Q9BY32;Q9BY32-2	Inosine triphosphate pyrophosphatase	ITPA	>>Annotation	Q9BY32	ITPA	inosine triphosphatase	3704	ENSG00000125877
Q9C005	19.2518	16.6953	17.3514	2.55643	2	0	3.8496	537980	11	Q9C005	Protein dpy-30 homolog	DPY30	>>Annotation	Q9C005	DPY30	dpy-30 histone methyltransferase complex regulatory subunit;dpy-30, histone methyltransferase complex regulatory subunit	84661	ENSG00000162961
Q9H0U4;E9PLD0;Q92928	23.2935	22.6492	22.6967	0.644283	7	0	32.751	14589000	57	Q9H0U4;E9PLD0;Q92928	Ras-related protein Rab-1B;Putative Ras-related protein Rab-1C	RAB1B;RAB1C	>>Annotation	Q9H0U4	RAB1B	RAB1B, member RAS oncogene family	81876	ENSG00000174903
Q9H223	20.0213	20.9035	20.4025	0.882189	4	0	10.546	2715000	10	Q9H223	EH domain-containing protein 4	EHD4	>>Annotation	Q9H223	EHD4	EH domain containing 4	30844	ENSG00000103966
Q9H307	18.6797	19.1056	18.4394	0.666168	2	0	4.6831	968070	6	Q9H307	Pinin	PNN	>>Annotation	Q9H307	PNN	pinin, desmosome associated protein	5411	ENSG00000100941
Q9H3K6;A0A087WZT3;Q9H3K6-2;H3BV85;H3BTW0;A0A0B4J295;H3BVE0	22.9081	22.5752	22.4716	0.436489	4	0	10.282	13470000	33	Q9H3K6;A0A087WZT3;Q9H3K6-2;H3BV85;H3BTW0;A0A0B4J295;H3BVE0	BolA-like protein 2	BOLA2;BOLA2B	>>Annotation	Q9H3K6	BOLA2	bolA family member 2;bolA family member 2B	102725214	ENSG00000183336;ENSG00000169627
Q9H444	20.3614	21.1141	20.4374	0.752645	2	0	10.911	3463700	10	Q9H444	Charged multivesicular body protein 4b	CHMP4B	>>Annotation	Q9H444	CHMP4B	charged multivesicular body protein 4B	128866	ENSG00000101421
Q9H488-2;Q9H488	20.5233	19.8037	20.4084	0.719679	2	0	5.6092	2693700	11	Q9H488-2;Q9H488	GDP-fucose protein O-fucosyltransferase 1	POFUT1	>>Annotation	Q9H488	POFUT1	protein O-fucosyltransferase 1	23509	ENSG00000101346
Q9H4A6;D6REM1;Q5T5I6;Q9H4A5-2;Q9H4A5	20.5382	20.0761	20.3013	0.462063	6	0	25.458	2295400	23	Q9H4A6	Golgi phosphoprotein 3	GOLPH3	>>Annotation	Q9H4A6	GOLPH3	golgi phosphoprotein 3	64083	ENSG00000113384
Q9H773	17.8691	18.2887	16.5617	1.72709	2	0	4.3764	335380	4	Q9H773	dCTP pyrophosphatase 1	DCTPP1	>>Annotation	Q9H773	DCTPP1	dCTP pyrophosphatase 1	79077	ENSG00000179958
Q9H7Z7;X6RJ95	18.2561	18.6719	19.7173	1.46123	2	0	4.6786	897120	5	Q9H7Z7;X6RJ95	Prostaglandin E synthase 2;Prostaglandin E synthase 2 truncated form	PTGES2	>>Annotation	Q9H7Z7	PTGES2	prostaglandin E synthase 2	80142	ENSG00000148334
Q9H9B4;D6RFI0;S4R2X2;D6RDG7;D6RAE9	22.5295	22.5868	22.7412	0.211748	8	0	57.046	12565000	52	Q9H9B4;D6RFI0	Sideroflexin-1	SFXN1	>>Annotation	Q9H9B4	SFXN1	sideroflexin 1	94081	ENSG00000164466
Q9HAV4	15.6209	18.5453	16.8513	2.92436	1	0.0085358	1.8741	38519	1	Q9HAV4	Exportin-5	XPO5	>>Annotation	Q9HAV4	XPO5	exportin 5	57510	ENSG00000124571
Q9HAV7	19.173	19.1642	19.0098	0.163193	3	0	5.4637	1045200	9	Q9HAV7	"GrpE protein homolog 1, mitochondrial"	GRPEL1	>>Annotation	Q9HAV7	GRPEL1	GrpE like 1, mitochondrial	80273	ENSG00000109519
Q9HB71;Q9HB71-3;B2ZWH1;Q9HB71-2	24.3533	24.3665	24.416	0.0626984	11	0	51.479	42609000	97	Q9HB71;Q9HB71-3	Calcyclin-binding protein	CACYBP	>>Annotation	Q9HB71	CACYBP	calcyclin binding protein	27101	ENSG00000116161
Q9NPD3;E9PPI9;E9PI41	20.191	20.1805	19.8369	0.354088	2	0	8.3279	2266200	15	Q9NPD3;E9PPI9;E9PI41	Exosome complex component RRP41	EXOSC4	>>Annotation	Q9NPD3	EXOSC4	exosome component 4	54512	ENSG00000178896
Q9NPJ3-2;Q9NPJ3	19.6084	18.9546	19.725	0.770351	2	0	3.6364	1615100	5	Q9NPJ3-2;Q9NPJ3	"Acyl-coenzyme A thioesterase 13;Acyl-coenzyme A thioesterase 13, N-terminally processed"	ACOT13	>>Annotation	Q9NPJ3	ACOT13	acyl-CoA thioesterase 13	55856	ENSG00000112304
Q9NQC3-2;F8W914;Q9NQC3-5;Q9NQC3;Q9NQC3-4;H7C106;Q9NQC3-3;Q9NQC3-6;A0A0U1RQR6	23.7317	24.1352	23.8336	0.403469	6	0	17.305	30628000	50	Q9NQC3-2;F8W914;Q9NQC3-5;Q9NQC3;Q9NQC3-4	Reticulon-4;Reticulon	RTN4	>>Annotation	Q9NQC3	RTN4	reticulon 4	57142	ENSG00000115310
Q9NQT5-2;Q9NQT5	17.1543	18.8468	16.7232	2.12359	1	0.00074963	2.9303	251060	1	Q9NQT5-2;Q9NQT5	Exosome complex component RRP40	EXOSC3	>>Annotation	Q9NQT5	EXOSC3	exosome component 3	51010	ENSG00000107371
Q9NR30;Q9NR30-2	22.4429	22.6659	22.3826	0.283335	8	0	29.407	11516000	48	Q9NR30;Q9NR30-2	Nucleolar RNA helicase 2	DDX21	>>Annotation	Q9NR30	DDX21	DExD-box helicase 21	9188	ENSG00000165732
Q9NR31;Q9NR31-2;H0Y5E8	22.1162	22.1167	22.3311	0.214893	4	0	9.1237	9168200	19	Q9NR31;Q9NR31-2	GTP-binding protein SAR1a	SAR1A	>>Annotation	Q9NR31	SAR1A	secretion associated Ras related GTPase 1A	56681	ENSG00000079332
Q9NRF9	18.9442	18.037	18.1858	0.90723	2	0	5.2301	619160	10	Q9NRF9	DNA polymerase epsilon subunit 3	POLE3	>>Annotation	Q9NRF9	POLE3	DNA polymerase epsilon 3, accessory subunit	54107	ENSG00000148229
Q9NRN7;Q9NRN7-2	18.5675	18.7002	17.4135	1.28672	2	0	3.7486	625000	4	Q9NRN7;Q9NRN7-2	L-aminoadipate-semialdehyde dehydrogenase-phosphopantetheinyl transferase	AASDHPPT	>>Annotation	Q9NRN7	AASDHPPT	aminoadipate-semialdehyde dehydrogenase-phosphopantetheinyl transferase	60496	ENSG00000149313
Q9NRV9;F5GWX2;A0A3B3IRV5	18.2524	18.311	17.6049	0.706068	2	0.00075758	3.1034	676090	6	Q9NRV9;F5GWX2;A0A3B3IRV5	Heme-binding protein 1	HEBP1	>>Annotation	Q9NRV9	HEBP1	heme binding protein 1	50865	ENSG00000013583
Q9NRX4;Q9NRX4-2	21.2651	21.5106	21.5775	0.312441	3	0	12.631	5534600	20	Q9NRX4;Q9NRX4-2	14 kDa phosphohistidine phosphatase	PHPT1	>>Annotation	Q9NRX4	PHPT1	phosphohistidine phosphatase 1	29085	ENSG00000054148
Q9NSD9;Q9NSD9-2	21.9916	21.4706	21.5387	0.520977	6	0	14.482	6792000	30	Q9NSD9;Q9NSD9-2	Phenylalanine--tRNA ligase beta subunit	FARSB	>>Annotation	Q9NSD9	FARSB	phenylalanyl-tRNA synthetase subunit beta	10056	ENSG00000116120
Q9NSE4	17.5224	17.6514	17.0795	0.571917	1	0.0007837	3.3765	401830	5	Q9NSE4	"Isoleucine--tRNA ligase, mitochondrial"	IARS2	>>Annotation	Q9NSE4	IARS2	isoleucyl-tRNA synthetase 2, mitochondrial	55699	ENSG00000067704
Q9NVI7-2;Q9NVI7;H0Y2W2;Q9NVI7-3;Q5T2N8;Q5T9A4-3;Q5T9A4;J3QSF3;Q5SV16;Q5T9A4-2	22.1335	21.6998	21.6232	0.510279	7	0	19.101	7264100	31	Q9NVI7-2;Q9NVI7;H0Y2W2;Q9NVI7-3	ATPase family AAA domain-containing protein 3A	ATAD3A	>>Annotation	Q9NVI7	ATAD3A	ATPase family AAA domain containing 3A;ATPase family, AAA domain containing 3A	55210	ENSG00000197785
Q9NX40;D6RG39;Q9NX40-4;Q9NX40-2;Q9NX40-3;D6RDI5;D6RA54;D6RC55;D6RIT9;D6RBN5;D6RDK6;D6R918;D6RBC5;D6R9T5;D6RIV2;D6RI08;D6RDK1	17.2516	16.3075	17.7344	1.42688	2	0	5.6741	201740	4	Q9NX40;D6RG39;Q9NX40-4;Q9NX40-2;Q9NX40-3;D6RDI5;D6RA54;D6RC55;D6RIT9;D6RBN5;D6RDK6;D6R918;D6RBC5;D6R9T5;D6RIV2;D6RI08;D6RDK1	OCIA domain-containing protein 1	OCIAD1	>>Annotation	Q9NX40	OCIAD1	OCIA domain containing 1	54940	ENSG00000109180
Q9NYL9;H0YKU1;H0YNJ8;H0YNU8	21.9227	21.896	21.4182	0.504436	6	0	15.761	6157900	32	Q9NYL9;H0YKU1;H0YNJ8	Tropomodulin-3	TMOD3	>>Annotation	Q9NYL9	TMOD3	tropomodulin 3	29766	ENSG00000138594
Q9NZ01;M0R2N5;M0R3C3;Q9NZ01-2	21.632	21.8224	21.8248	0.192806	3	0	8.3657	6955600	15	Q9NZ01;M0R2N5	Very-long-chain enoyl-CoA reductase	TECR	>>Annotation	Q9NZ01	TECR	trans-2,3-enoyl-CoA reductase	9524	ENSG00000099797
Q9NZM1-5;Q9NZM1-6;Q9NZM1-3;Q9NZM1;H0YD14;Q9NZM1-4;Q9NZM1-7;Q9NZM1-2;Q9NZM1-8	19.6391	19.5512	19.6905	0.139307	4	0	7.6964	1674500	11	Q9NZM1-5;Q9NZM1-6;Q9NZM1-3;Q9NZM1;H0YD14;Q9NZM1-4;Q9NZM1-7;Q9NZM1-2	Myoferlin	MYOF	>>Annotation	Q9NZM1	MYOF	myoferlin	26509	ENSG00000138119
Q9NZN4-2;Q9NZN4	17.8957	15.755	16.9206	2.14073	2	0.0014588	2.6774	186410	2	Q9NZN4-2;Q9NZN4	EH domain-containing protein 2	EHD2	>>Annotation	Q9NZN4	EHD2	EH domain containing 2	30846	ENSG00000024422
Q9P0L0;Q9P0L0-2	21.8231	22.8982	22.6679	1.0751	6	0	16.094	11375000	36	Q9P0L0;Q9P0L0-2	Vesicle-associated membrane protein-associated protein A	VAPA	>>Annotation	Q9P0L0	VAPA	VAMP associated protein A	9218	ENSG00000101558
Q9P1F3;Q5SZC9	19.5579	20.1921	20.1458	0.634134	2	0	8.5375	1964100	18	Q9P1F3;Q5SZC9	Costars family protein ABRACL	ABRACL	>>Annotation	Q9P1F3	ABRACL	ABRA C-terminal like	58527	ENSG00000146386
Q9P258	24.5462	24.1924	24.5939	0.401464	15	0	41.69	44213000	91	Q9P258	Protein RCC2	RCC2	>>Annotation	Q9P258	RCC2	regulator of chromosome condensation 2	55920	ENSG00000179051;ENSG00000281540
Q9P287;Q9P287-4;Q9P287-3;Q9P287-2	20.3856	18.9331	19.1162	1.45257	3	0	4.48	1791200	6	Q9P287;Q9P287-4;Q9P287-3;Q9P287-2	BRCA2 and CDKN1A-interacting protein	BCCIP	>>Annotation	Q9P287	BCCIP	BRCA2 and CDKN1A interacting protein	56647	ENSG00000107949
Q9P2J5;Q9P2J5-2;Q9P2J5-3	21.9089	21.3227	21.7452	0.58621	8	0	20.933	6535200	43	Q9P2J5;Q9P2J5-2	"Leucine--tRNA ligase, cytoplasmic"	LARS	>>Annotation	Q9P2J5	LARS	leucyl-tRNA synthetase	51520	ENSG00000133706
Q9UBB4-2;Q9UBB4;A0A1W2PQD2;B1AHE3;B1AHE4	21.6792	21.2312	21.5561	0.448006	5	0	22.449	5610500	29	Q9UBB4-2;Q9UBB4;A0A1W2PQD2	Ataxin-10	ATXN10	>>Annotation	Q9UBB4	ATXN10	ataxin 10	25814	ENSG00000130638
Q9UBE0;M0QZS6;M0QX65;B3KNJ4;Q9UBE0-2;Q9UBE0-3;M0QYM8;M0R054	21.6094	20.9712	20.8747	0.734667	5	0	9.6443	4927900	20	Q9UBE0;M0QZS6;M0QX65;B3KNJ4;Q9UBE0-2;Q9UBE0-3	"SUMO-activating enzyme subunit 1;SUMO-activating enzyme subunit 1, N-terminally processed"	SAE1	>>Annotation	Q9UBE0	SAE1	SUMO1 activating enzyme subunit 1	10055	ENSG00000142230
Q9UBI6	20.5595	20.7382	21.0222	0.462696	2	0.0007446	2.8874	3149700	10	Q9UBI6	Guanine nucleotide-binding protein G(I)/G(S)/G(O) subunit gamma-12	GNG12	>>Annotation	Q9UBI6	GNG12	G protein subunit gamma 12	55970	ENSG00000172380
Q9UBM7;H0YE57	20.4226	21.7043	21.2213	1.28171	3	0	8.3513	5085100	19	Q9UBM7;H0YE57	7-dehydrocholesterol reductase	DHCR7	>>Annotation	Q9UBM7	DHCR7	7-dehydrocholesterol reductase	1717	ENSG00000172893
Q9UBQ7;U3KQ56;Q9UBQ7-2	22.4461	22.2416	22.2462	0.204586	7	0	39.825	9751100	35	Q9UBQ7;U3KQ56	Glyoxylate reductase/hydroxypyruvate reductase	GRHPR	>>Annotation	Q9UBQ7	GRHPR	glyoxylate and hydroxypyruvate reductase	9380	ENSG00000137106
Q9UBT2;K7EPL2;Q9UBT2-2;U3KQ55;K7ES38	21.7114	19.2831	20.1778	2.42829	5	0	8.8146	3327700	15	Q9UBT2;K7EPL2	SUMO-activating enzyme subunit 2	UBA2	>>Annotation	Q9UBT2	UBA2	ubiquitin like modifier activating enzyme 2	10054	ENSG00000126261
Q9UBV8	18.7716	18.2098	18.839	0.629196	2	0	6.1612	766720	14	Q9UBV8	Peflin	PEF1	>>Annotation	Q9UBV8	PEF1	penta-EF-hand domain containing 1	553115	ENSG00000162517
Q9UGI8-2;Q9UGI8;F8W7T0;H7BYK1	21.842	22.1137	21.9895	0.271624	8	0	26.498	7712300	26	Q9UGI8-2;Q9UGI8	Testin	TES	>>Annotation	Q9UGI8	TES	testin LIM domain protein	26136	ENSG00000135269
Q9UHB9-4;Q9UHB9;Q9UHB9-2	18.335	17.6527	18.1666	0.682329	2	0.00077882	3.3391	590810	5	Q9UHB9-4;Q9UHB9;Q9UHB9-2	Signal recognition particle subunit SRP68	SRP68	>>Annotation	Q9UHB9	SRP68	signal recognition particle 68	6730	ENSG00000167881
Q9UHD1;E9PPQ5;Q9UHD1-2;E9PIZ4;E9PSD5;E9PL00;E9PHZ2	21.5287	21.2985	21.2249	0.303802	5	0	9.8301	5071200	17	Q9UHD1;E9PPQ5;Q9UHD1-2;E9PIZ4;E9PSD5	Cysteine and histidine-rich domain-containing protein 1	CHORDC1	>>Annotation	Q9UHD1	CHORDC1	cysteine and histidine rich domain containing 1	26973	ENSG00000110172;ENSG00000285023
Q9UHD8;Q9UHD8-5;Q9UHD8-2;Q9UHD8-7;K7ELJ9;Q9UHD8-8;Q9UHD8-3;Q9UHD8-9;Q9UHD8-4;K7EIE4;K7EQD7;K7EK18;K7EL40;K7ER52;K7EJZ2;K7EKN4;K7ENQ5;K7EN52;K7EIR4;K7EJL9;K7EQ08;K7ER14;K7ER34;K7ENL0;K7EJ51	21.0081	20.6497	20.5476	0.460484	5	0	9.7992	3596100	20	Q9UHD8;Q9UHD8-5;Q9UHD8-2;Q9UHD8-7;K7ELJ9;Q9UHD8-8;Q9UHD8-3;Q9UHD8-9;Q9UHD8-4;K7EIE4;K7EQD7;K7EK18;K7EL40;K7ER52;K7EJZ2;K7EKN4;K7ENQ5;K7EN52;K7EIR4	Septin-9	9-Sep	>>Annotation	Q9UHD8	SEPT9	septin 9	10801	ENSG00000184640;ENSG00000282302
Q9UHD9;H0YDS0;Q9NRR5	18.4289	18.8864	19.0807	0.651865	3	0	4.3201	958790	7	Q9UHD9	Ubiquilin-2	UBQLN2	>>Annotation	Q9UHD9	UBQLN2	ubiquilin 2	29978	ENSG00000188021
Q9UHV9	22.5772	22.6531	22.8583	0.281168	3	0	11.578	13199000	30	Q9UHV9	Prefoldin subunit 2	PFDN2	>>Annotation	Q9UHV9	PFDN2	prefoldin subunit 2	5202	ENSG00000143256
Q9UHX1;H0YEM1;A0A0J9YXX5;A0A0J9YVP6;A0A0J9YXJ8;A0A0J9YYL3;A0A0J9YWM1;E9PQ56;A0A0J9YVR6;Q9UHX1-4;Q9UHX1-6;Q9UHX1-3;Q9UHX1-5;Q9UHX1-2;H0YCP8;E9PN18;E9PMU7;E9PL19	21.1096	20.2	20.3458	0.909611	5	0	9.3774	2928300	25	Q9UHX1;H0YEM1;A0A0J9YXX5;A0A0J9YVP6;A0A0J9YXJ8;A0A0J9YYL3;A0A0J9YWM1;E9PQ56;A0A0J9YVR6;Q9UHX1-4;Q9UHX1-6;Q9UHX1-3;Q9UHX1-5;Q9UHX1-2;H0YCP8;E9PN18;E9PMU7	Poly(U)-binding-splicing factor PUF60	PUF60	>>Annotation	Q9UHX1	PUF60	poly(U) binding splicing factor 60	22827	ENSG00000179950;ENSG00000274081
Q9UI30;F5GYQ2;F5GX77;Q9UI30-2	22.4109	22.6187	22.231	0.387604	4	0	41.952	11171000	35	Q9UI30;F5GYQ2;F5GX77;Q9UI30-2	Multifunctional methyltransferase subunit TRM112-like protein	TRMT112	>>Annotation	Q9UI30	TRMT112	tRNA methyltransferase subunit 11-2	51504	ENSG00000173113
Q9UIJ7-2;Q9UIJ7	17.4582	17.7569	18.6522	1.19402	1	0	3.875	315660	3	Q9UIJ7-2;Q9UIJ7	"GTP:AMP phosphotransferase AK3, mitochondrial"	AK3	>>Annotation	Q9UIJ7	AK3	adenylate kinase 3	50808	ENSG00000147853
Q9UJS0;Q9UJS0-2;O75746-2;O75746;R4GN64	20.6601	20.2848	19.9342	0.725981	3	0	5.7392	2599300	13	Q9UJS0;Q9UJS0-2;O75746-2;O75746	Calcium-binding mitochondrial carrier protein Aralar2;Calcium-binding mitochondrial carrier protein Aralar1	SLC25A13;SLC25A12	>>Annotation	Q9UJS0	SLC25A13	solute carrier family 25 member 13	10165	ENSG00000004864
Q9UJZ1;A0A087WYB4;Q9UJZ1-2;F2Z2I8	22.8472	23.1416	23.0847	0.294395	11	0	41.057	17010000	81	Q9UJZ1;A0A087WYB4;Q9UJZ1-2	"Stomatin-like protein 2, mitochondrial"	STOML2	>>Annotation	Q9UJZ1	STOML2	stomatin like 2	30968	ENSG00000165283
Q9UKD2	18.6259	17.5015	18.0786	1.1244	2	0	4.4621	561710	7	Q9UKD2	mRNA turnover protein 4 homolog	MRTO4	>>Annotation	Q9UKD2	MRTO4	MRT4 homolog, ribosome maturation factor	51154	ENSG00000053372
Q9UL46;A0A087X1Z3;H0YM70	19.362	18.643	19.486	0.843035	4	0	13.644	1087800	15	Q9UL46;A0A087X1Z3;H0YM70	Proteasome activator complex subunit 2	PSME2	>>Annotation	Q9UL46	PSME2	proteasome activator subunit 2	5721	ENSG00000100911;ENSG00000284889
Q9ULC4-2;Q9ULC4;Q9ULC4-3;A0A3B3IRV3	20.6118	20.3239	20.5141	0.287916	2	0	8.5056	2951700	11	Q9ULC4-2;Q9ULC4;Q9ULC4-3;A0A3B3IRV3	Malignant T-cell-amplified sequence 1	MCTS1	>>Annotation	Q9ULC4	MCTS1	MCTS1 re-initiation and release factor;MCTS1, re-initiation and release factor	28985	ENSG00000232119
Q9ULV4;Q9ULV4-2;Q9ULV4-3;B4E3S0;H0YHL7;F8W1H8;F8VUX3;F8VSA4;F8VRE9;F8VTT6;F8VVB7	20.2028	20.7033	20.374	0.50053	5	0	11.236	2666800	22	Q9ULV4;Q9ULV4-2;Q9ULV4-3;B4E3S0	Coronin-1C;Coronin	CORO1C	>>Annotation	Q9ULV4	CORO1C	coronin 1C	23603	ENSG00000110880
Q9UMS4;F5GY56;H0YGZ5;F5H2I0	23.7998	23.2954	23.3545	0.50432	8	0	25.718	23133000	54	Q9UMS4	Pre-mRNA-processing factor 19	PRPF19	>>Annotation	Q9UMS4	PRPF19	pre-mRNA processing factor 19	27339	ENSG00000110107
Q9UMX0;Q9UMX0-2;Q9UMX0-3	22.4578	22.6404	22.8666	0.4088	5	0	27.496	13330000	38	Q9UMX0;Q9UMX0-2;Q9UMX0-3	Ubiquilin-1	UBQLN1	>>Annotation	Q9UMX0	UBQLN1	ubiquilin 1	29979	ENSG00000135018
Q9UN86-2;Q9UN86;D6RBM9;D6REX8;D6RBR0;D6RE13;D6RBW8;D6RGJ4;D6RAC7;D6RB17	21.7075	21.8068	21.923	0.215485	7	0	12.968	7631000	34	Q9UN86-2;Q9UN86	Ras GTPase-activating protein-binding protein 2	G3BP2	>>Annotation	Q9UN86	G3BP2	G3BP stress granule assembly factor 2	9908	ENSG00000138757
Q9UNM6;Q9UNM6-2;J3KNQ3;A0A087WUL9;E9PL38;E9PQG3;H0YD73	20.9229	20.3685	20.1688	0.75412	5	0	11.796	3360200	14	Q9UNM6;Q9UNM6-2;J3KNQ3;A0A087WUL9	26S proteasome non-ATPase regulatory subunit 13	PSMD13	>>Annotation	Q9UNM6	PSMD13	proteasome 26S subunit, non-ATPase 13	5719	ENSG00000185627
Q9UQ35	20.8957	21.5135	21.7497	0.853975	3	0	6.3498	5448000	13	Q9UQ35	Serine/arginine repetitive matrix protein 2	SRRM2	>>Annotation	Q9UQ35	SRRM2	serine/arginine repetitive matrix 2	23524	ENSG00000167978
Q9UQ80;Q9UQ80-2;F8VR77;F8W0A3;H0YIN7;F8VZ69	24.9142	24.5938	24.5143	0.399893	15	0	53.537	54645000	98	Q9UQ80;Q9UQ80-2;F8VR77	Proliferation-associated protein 2G4	PA2G4	>>Annotation	Q9UQ80	PA2G4	proliferation-associated 2G4	5036	ENSG00000170515
Q9UQ88;Q5QPR3;Q9UQ88-4;Q9UQ88-3;Q9UQ88-2;P21127-3;A0A0D9SEN2;A0A0D9SER5;A0A0D9SEI3;Q5QPR4;Q9UQ88-10;P21127-2;P21127;Q9UQ88-5;P21127-8;E7ESP2;Q9UQ88-8;P21127-12;A0A087X1I0;J3KS35;A0A087WYI9;P21127-9;E9PFJ2;P21127-6;P21127-10;P21127-5;P21127-4;Q5QPQ9	17.4076	16.8718	18.8854	2.01355	3	0	3.5893	386120	2	Q9UQ88;Q5QPR3;Q9UQ88-4;Q9UQ88-3;Q9UQ88-2;P21127-3;A0A0D9SEN2;A0A0D9SER5;A0A0D9SEI3;Q5QPR4;Q9UQ88-10;P21127-2;P21127;Q9UQ88-5;P21127-8	Cyclin-dependent kinase 11A;Cyclin-dependent kinase 11B	CDK11A;CDK11B	>>Annotation	Q9UQ88	CDK11A	cyclin dependent kinase 11A	728642	ENSG00000008128
Q9UQE7	18.9399	18.5006	18.9156	0.439224	3	0	9.2078	726900	9	Q9UQE7	Structural maintenance of chromosomes protein 3	SMC3	>>Annotation	Q9UQE7	SMC3	structural maintenance of chromosomes 3	9126	ENSG00000108055
Q9Y224;G3V4C6;H0YJB9;G3V4E7	22.7829	21.9251	22.0433	0.857866	7	0	37.985	10226000	58	Q9Y224;G3V4C6	UPF0568 protein C14orf166	C14orf166	>>Annotation	Q9Y224	RTRAF	RNA transcription, translation and transport factor	51637	ENSG00000087302
Q9Y230;Q9Y230-2;M0R0Y3;X6R2L4;M0QXZ7;M0R0Z0;M0QXI6	23.7273	23.6634	23.8612	0.197767	10	0	50.159	28169000	73	Q9Y230;Q9Y230-2;M0R0Y3	RuvB-like 2	RUVBL2	>>Annotation	Q9Y230	RUVBL2	RuvB like AAA ATPase 2	10856	ENSG00000183207
Q9Y265;Q9Y265-2;E7ETR0;H7C4G5;J3QLR1;H7C4I3	24.1321	24.1137	23.9924	0.139711	11	0	55.643	35515000	92	Q9Y265;Q9Y265-2;E7ETR0	RuvB-like 1	RUVBL1	>>Annotation	Q9Y265	RUVBL1	RuvB like AAA ATPase 1	8607	ENSG00000175792;ENSG00000284901
Q9Y266;A0A0A0MSS4;A0A0A0MSU9	24.2069	24.2061	24.062	0.144941	6	0	17.99	38558000	44	Q9Y266;A0A0A0MSS4;A0A0A0MSU9	Nuclear migration protein nudC	NUDC	>>Annotation	Q9Y266	NUDC	nuclear distribution C, dynein complex regulator	10726	ENSG00000090273
Q9Y277;Q9Y277-2;E5RFP6;E5RJN6;E5RHZ6;E5RHE1;E5RK27;E5RFL1	22.419	22.1133	22.3687	0.305721	4	0	13.69	10207000	22	Q9Y277;Q9Y277-2;E5RFP6;E5RJN6;E5RHZ6;E5RHE1;E5RK27	Voltage-dependent anion-selective channel protein 3	VDAC3	>>Annotation	Q9Y277	VDAC3	voltage dependent anion channel 3	7419	ENSG00000078668
Q9Y281;Q9Y281-3	19.9183	20.2005	19.983	0.282145	6	0	24.71	2005100	12	Q9Y281;Q9Y281-3	Cofilin-2	CFL2	>>Annotation	Q9Y281	CFL2	cofilin 2	1073	ENSG00000165410
Q9Y295	20.4458	20.2594	19.9279	0.51791	2	0	6.3712	2216100	19	Q9Y295	Developmentally-regulated GTP-binding protein 1	DRG1	>>Annotation	Q9Y295	DRG1	developmentally regulated GTP binding protein 1	4733	ENSG00000185721
Q9Y2A7;Q9Y2A7-2	17.0871	15.8896	16.7123	1.1975	1	0.0054237	2.0678	72175	1	Q9Y2A7;Q9Y2A7-2	Nck-associated protein 1	NCKAP1	>>Annotation	Q9Y2A7	NCKAP1	NCK associated protein 1	10787	ENSG00000061676
Q9Y2S6;A0A024R1R8	18.794	20.2201	19.8936	1.42612	2	0	3.7699	1545000	4	Q9Y2S6;A0A024R1R8	Translation machinery-associated protein 7	TMA7;hCG_2014768	>>Annotation	Q9Y2S6	TMA7	translation machinery associated 7 homolog	51372	ENSG00000232112
Q9Y2T3;Q9Y2T3-3;Q9Y2T3-2;Q5SZC6;Q5SZC5;H0YDZ7;Q5SZC3	22.3358	22.1988	22.878	0.679214	11	0	44.555	11102000	41	Q9Y2T3;Q9Y2T3-3;Q9Y2T3-2;Q5SZC6	Guanine deaminase	GDA	>>Annotation	Q9Y2T3	GDA	guanine deaminase	9615	ENSG00000119125
Q9Y2X3;H7BZ72	21.0579	20.9731	20.5589	0.499052	6	0	16.841	4169200	20	Q9Y2X3	Nucleolar protein 58	NOP58	>>Annotation	Q9Y2X3	NOP58	NOP58 ribonucleoprotein	51602	ENSG00000055044
Q9Y2Z0-2;Q9Y2Z0	21.2564	21.9425	21.7727	0.686018	4	0	10.728	6728000	15	Q9Y2Z0-2;Q9Y2Z0	Suppressor of G2 allele of SKP1 homolog	SUGT1	>>Annotation	Q9Y2Z0	SUGT1	SGT1 homolog, MIS12 kinetochore complex assembly cochaperone	10910	ENSG00000165416
Q9Y383;Q96HJ9-2;A0A0A6YYJ8;Q9Y383-3;Q9Y383-2;B8ZZ10;A8MYV2;Q9NQ29-2;Q9NQ29-3;Q9NQ29;V9GZ75;F8WEU3;B8ZZ09	22.9405	23.3828	23.2794	0.442377	6	0	17.392	18824000	42	Q9Y383;Q96HJ9-2;A0A0A6YYJ8;Q9Y383-3;Q9Y383-2	Putative RNA-binding protein Luc7-like 2	LUC7L2	>>Annotation	Q9Y383	LUC7L2	LUC7 like 2, pre-mRNA splicing factor	51631	ENSG00000146963
Q9Y3A5;A0A087X020;F8WE72	22.2647	22.2745	22.2181	0.0564556	8	0	15.837	9466900	31	Q9Y3A5;A0A087X020	Ribosome maturation protein SBDS	SBDS	>>Annotation	Q9Y3A5	SBDS	SBDS ribosome maturation factor;SBDS, ribosome maturation factor	51119	ENSG00000126524
Q9Y3B4	21.0436	20.6179	20.9073	0.42569	2	0	9.7322	3792700	15	Q9Y3B4	Splicing factor 3B subunit 6	SF3B6	>>Annotation	Q9Y3B4	SF3B6	splicing factor 3b subunit 6	51639	ENSG00000115128
Q9Y3F4-2;Q9Y3F4;H0YH33	23.8032	23.8945	23.726	0.168503	10	0	45.32	28887000	74	Q9Y3F4-2;Q9Y3F4	Serine-threonine kinase receptor-associated protein	STRAP	>>Annotation	Q9Y3F4	STRAP	serine/threonine kinase receptor associated protein	11171	ENSG00000023734
Q9Y3I0	21.3913	22.0918	22.0508	0.700548	9	0	13.686	7273900	24	Q9Y3I0	tRNA-splicing ligase RtcB homolog	RTCB	>>Annotation	Q9Y3I0	RTCB	RNA 2',3'-cyclic phosphate and 5'-OH ligase	51493	ENSG00000100220
Q9Y3U8;J3QSB5;J3KTD3	24.9811	24.3575	24.5681	0.623613	6	0	34.646	52344000	55	Q9Y3U8;J3QSB5	60S ribosomal protein L36	RPL36	>>Annotation	Q9Y3U8	RPL36	ribosomal protein L36	25873	ENSG00000130255
Q9Y490;Q9Y4G6;H0YMT1;A0A1B0GVU7	26.1973	26.279	26.3994	0.202084	61	0	323.31	159580000	427	Q9Y490	Talin-1	TLN1	>>Annotation	Q9Y490	TLN1	talin 1	7094	ENSG00000137076
Q9Y570-3;Q9Y570-2;Q9Y570;Q9Y570-4	19.6726	17.0386	19.1567	2.63397	1	0	4.2349	916740	4	Q9Y570-3;Q9Y570-2;Q9Y570;Q9Y570-4	Protein phosphatase methylesterase 1	PPME1	>>Annotation	Q9Y570	PPME1	protein phosphatase methylesterase 1	51400	ENSG00000214517
Q9Y5B9;G3V5A4;G3V401;G3V2X0	22.3305	21.1448	22.0976	1.18579	9	0	21.948	7884600	16	Q9Y5B9	FACT complex subunit SPT16	SUPT16H	>>Annotation	Q9Y5B9	SUPT16H	SPT16 homolog, facilitates chromatin remodeling subunit	11198	ENSG00000092201
Q9Y5S9;Q9Y5S9-2;A0A0J9YW13	22.2373	22.3929	22.1643	0.228649	3	0	12.121	10316000	17	Q9Y5S9;Q9Y5S9-2	RNA-binding protein 8A	RBM8A	>>Annotation	Q9Y5S9	RBM8A	RNA binding motif protein 8A	9939	ENSG00000265241
Q9Y617;Q9Y617-2	24.7061	23.9612	23.6947	1.01143	14	0	54.985	37414000	96	Q9Y617;Q9Y617-2	Phosphoserine aminotransferase	PSAT1	>>Annotation	Q9Y617	PSAT1	phosphoserine aminotransferase 1	29968	ENSG00000135069
Q9Y678;H0Y8X7;Q9UBF2-2;Q9UBF2	21.6388	21.7383	21.9837	0.344877	11	0	26.092	7137700	40	Q9Y678	Coatomer subunit gamma-1	COPG1	>>Annotation	Q9Y678	COPG1	coatomer protein complex subunit gamma 1	22820	ENSG00000181789
Q9Y696	21.2128	21.1875	20.8703	0.342419	4	0	11.737	4731000	20	Q9Y696	Chloride intracellular channel protein 4	CLIC4	>>Annotation	Q9Y696	CLIC4	chloride intracellular channel 4	25932	ENSG00000169504
Q9Y6C9;E9PIE4	22.0636	22.5567	22.6466	0.583075	6	0	17.214	11563000	32	Q9Y6C9;E9PIE4	Mitochondrial carrier homolog 2	MTCH2	>>Annotation	Q9Y6C9	MTCH2	mitochondrial carrier 2	23788	ENSG00000109919;ENSG00000285121
Q9Y6H1;Q5T1J5	22.214	22.5526	22.6924	0.478386	3	0	41.206	11228000	22	Q9Y6H1;Q5T1J5	"Coiled-coil-helix-coiled-coil-helix domain-containing protein 2;Putative coiled-coil-helix-coiled-coil-helix domain-containing protein CHCHD2P9, mitochondrial"	CHCHD2;CHCHD2P9	>>Annotation	Q9Y6H1	CHCHD2	coiled-coil-helix-coiled-coil-helix domain containing 2	51142	ENSG00000106153
R4GN98;P06703	25.6194	25.8276	25.4342	0.393436	4	0	9.224	103980000	32	R4GN98;P06703	Protein S100;Protein S100-A6	S100A6	>>Annotation	R4GN98	S100A6	S100 calcium binding protein A6	6277	ENSG00000197956
R4GNH3;E9PM69;P17980;E9PKD5;E9PN50;E9PMD8;E9PLG2	22.2797	22.4097	21.9515	0.458193	11	0	47.139	10150000	64	R4GNH3;E9PM69;P17980;E9PKD5;E9PN50;E9PMD8	26S protease regulatory subunit 6A	PSMC3	>>Annotation	R4GNH3	PSMC3	proteasome 26S subunit, ATPase 3	5702	ENSG00000165916
S4R456;K7EM56;A0A0B4J2B4;K7EJ78;S4R417;K7EQJ5;K7ELC2;P62841	21.0274	20.2791	19.5226	1.5048	3	0	7.6567	2536200	18	S4R456;K7EM56;A0A0B4J2B4;K7EJ78;S4R417;K7EQJ5;K7ELC2;P62841	40S ribosomal protein S15	RPS15	>>Annotation	S4R456	RPS15	ribosomal protein S15	6209	ENSG00000115268
V9GYQ5;V9GZ59;P61964	18.5197	17.5764	18.9099	1.33341	1	0.0097911	1.8402	668050	3	V9GYQ5;V9GZ59;P61964	WD repeat-containing protein 5	WDR5	>>Annotation	V9GYQ5	WDR5	WD repeat domain 5	11091	ENSG00000196363
X1WI28;P27635;B8A6G2;A6QRI9;Q96L21	24.9963	24.1738	24.7162	0.822489	9	0	24.164	51799000	66	X1WI28;P27635	60S ribosomal protein L10	RPL10	>>Annotation	X1WI28	RPL10	ribosomal protein L10	6134	ENSG00000147403
X6RAC9;P47813;O14602;A6NJH9	19.6399	18.9396	18.6352	1.00478	3	0	6.9199	1007400	13	X6RAC9;P47813;O14602	"Eukaryotic translation initiation factor 1A, X-chromosomal;Eukaryotic translation initiation factor 1A, Y-chromosomal"	EIF1AX;EIF1AY	>>Annotation	X6RAC9	EIF1AX	eukaryotic translation initiation factor 1A X-linked	1964	ENSG00000173674
X6RDA4;Q8WXF1-2;Q8WXF1	16.7987	17.3385	15.6247	1.71381	1	0.00075529	3.0611	95545	4	X6RDA4;Q8WXF1-2;Q8WXF1	Paraspeckle component 1	PSPC1	>>Annotation	X6RDA4	PSPC1	paraspeckle component 1	55269	ENSG00000121390
X6RFL8;P61106	23.0789	23.1106	22.9363	0.174364	8	0	35.331	17862000	44	X6RFL8;P61106	Ras-related protein Rab-14	RAB14	>>Annotation	X6RFL8	RAB14	RAB14, member RAS oncogene family	51552	ENSG00000119396
